# Supplementary material for: A high-throughput screen indicates gemcitabine and JAK inhibitors may be useful for treating pediatric AML
Source: Nat Commun. 2019 May 16;10:2189. doi: 10.1038/s41467-019-09917-0 (PMC6522510; doi:10.1038/s41467-019-09917-0)
Supplement: Supplementary file 4 — Supplementary Data 1 [file 41467_2019_9917_MOESM4_ESM.xlsx]

## Sheet: Supplementary Data 1
Supplementary Data 1. Activity of compounds in primary screen.
Compound	CHRF288-11 %inh	CMK %inh	CMS %inh	M07e %inh	ML-2 %inh	MOLM-13 %inh	MV4-11 %inh	U937 %inh	supplier	supplierID	batchProject	synonym
SJ000577984-1	239.946	83.6997	88.3545	93.8872	76.3648	120.232	103.31	104.456	VENNERSTROM_LAB	OZ654	OZONIDE	NA
SJ000518939-1	212.975	119.648	117.505	147.552	76.1245	125.611	115.297	116.408	TORONTO	S688700	APPROVED_DRUG	VORINOSTAT | SAHA | MK-0683 | NSC-701852 | SW-064652 | SUBERANILOHYDROXAMIC ACID | SUBEROYLANILIDE HYDROXAMIC ACID | ZOLINZA | VORINOSTAT | VORINOSTAT | SAHA | MK-0683 | SUBERANILOHYDROXAMIC ACID | SUBEROYLANILIDE HYDROXAMIC ACID | NSC-701852 | SW-064652 | | VORINOSTAT (SAHA, MK0683)
SJ000577910-1	191.585	15.7248	6.77589	-1.80211	67.7036	1.63102	3.96513	9.96989	VENNERSTROM_LAB	OZ611	OZONIDE	NA
SJ000534770-2	189.551	137.109	110.972	146.619	60.1851	97.6729	80.7948	83.3287	CHDI	CHDI-00191815-0000-003	BIOACTIVE_HP	TRICHOSTATIN A | TRICHOSTATIN A | TSA | TRICOSTATIN A | | TRICHOSTATIN A (TSA)
SJ000772426-1	186.723	154.728	105.97	153.631	71.0951	140.615	95.9933	103.148	EMD	539160	BIOACTIVE_HP	PSI | PSI | PROTEOSOME INHIBITOR 1 | | PSI | PROTEASOME INHIBITOR I | | PROTEASOME INHIBITOR I
SJ000578022-1	185.422	30.3345	94.4639	106.797	34.3259	39.0545	99.6131	75.3008	VENNERSTROM_LAB	OZ649	OZONIDE	NA
SJ000577955-1	183.306	127.243	120.888	158.3	68.1002	111.91	90.6244	100.426	VENNERSTROM_LAB	OZ531	OZONIDE	NA
SJ000755105-1	180.56	108.926	121.823	74.9964	76.42	82.1723	98.1159	80.6426	ELSOHLY_LABS	ELI-XXIIIE-6-4	OZONIDE	NA
SJ000577977-1	180.192	10.8704	114.297	142.563	63.6483	107.142	86.4319	86.6112	VENNERSTROM_LAB	OZ592	OZONIDE	NA
SJ000577909-1	176.842	116.377	51.22	84.6366	68.4642	36.9375	88.5091	94.1503	VENNERSTROM_LAB	OZ602	OZONIDE	NA
SJ000773190-1	176.215	149.613	110.841	96.4212	69.4741	130.782	85.1643	87.7421	SIGMA	B2311	BIOACTIVE_HP	AKT INHIBITOR IV
SJ000577948-1	174.966	124.526	140.185	173.3	85.1919	108.132	115.86	125.798	VENNERSTROM_LAB	OZ598	OZONIDE	NA
SJ000581072-1	174.586	44.2961	9.14262	18.4794	4.63419	28.1705	9.71813	7.70294	ROCHE	RO4595949-000	BIOACTIVE_HP	NA
SJ000518967-1	174.144	84.6072	78.2198	60.662	54.4529	93.5825	79.1429	74.9598	SIGMA	D7439	APPROVED_DRUG	DIHYDROARTEMISININ | DHA | DIHYDROARTEMISININ (DHA)
SJ000518939-3	174.106	136.898	94.5538	130.158	42.6553	86.8821	82.3695	54.0428	CHDI	CHDI-00190374-0000-003	BIOACTIVE_HP	VORINOSTAT | SAHA | MK-0683 | NSC-701852 | SW-064652 | SUBERANILOHYDROXAMIC ACID | SUBEROYLANILIDE HYDROXAMIC ACID | ZOLINZA | VORINOSTAT | VORINOSTAT | SAHA | MK-0683 | SUBERANILOHYDROXAMIC ACID | SUBEROYLANILIDE HYDROXAMIC ACID | NSC-701852 | SW-064652 | | VORINOSTAT (SAHA, MK0683)
SJ000577944-1	170.526	119.965	119.745	150.154	66.9406	108.466	87.0991	95.5269	VENNERSTROM_LAB	OZ519	OZONIDE	NA
SJ000578321-1	170.337	32.2059	38.5147	148.241	12.929	18.9606	5.44068	27.4635	VENNERSTROM_LAB	OZ323	OZONIDE	NA
SJ000772417-1	168.18	129.985	87.1375	143.723	64.7768	108.917	85.4113	89.2377	EMD	474780	BIOACTIVE_HP	MG-115
SJ000577939-1	167.767	10.8089	52.0263	107.118	72.1688	15.1859	86.2456	64.12	VENNERSTROM_LAB	OZ605	OZONIDE	NA
SJ000578027-1	167.638	2.21666	85.3179	44.0473	71.0986	41.349	87.0023	70.7869	VENNERSTROM_LAB	OZ710	OZONIDE	NA
SJ000578087-1	167.332	8.96807	10.2455	34.1212	22.1252	7.75706	26.5187	25.53	VENNERSTROM_LAB	MT11	OZONIDE	NA
SJ000312389-2	166.377	109.396	40.5377	61.1319	53.425	92.788	76.1049	67.2625	TORONTO	C277000	APPROVED_DRUG	CERIVASTATIN | CERIVASTATIN SODIUM | BAYCOL
SJ000578096-1	165.553	118.512	103.325	139.57	59.3412	109.56	76.7487	73.9339	VENNERSTROM_LAB	MT12	OZONIDE	NA
SJ000772409-1	164.032	126.299	85.7454	102.698	59.3416	115.547	80.881	88.238	TOCRIS	1634	BIOACTIVE_HP	Y-29794 OXALATE | Y-29794 OXALATE |
SJ000565186-1	163.748	139.361	108.102	144.814	42.7196	117.377	90.4124	65.889	CHDI	CHDI-00315927-0000-001	BIOACTIVE_HP	NA
SJ000577913-1	163.586	18.7906	110.329	27.5788	64.945	92.7533	80.1961	85.354	VENNERSTROM_LAB	OZ575	OZONIDE	NA
SJ000286038-8	163.111	131.538	95.0496	53.2588	62.2386	98.2834	75.6627	80.9665	SIGMA	A8598	CYTOXMOA	ANCITABINE HYDROCHLORIDE | NSC-145668 | ANCITABINE HYDROCHLORIDE | NSC-145668 | OCTD | | CYCLOCYTIDINE HCL
SJ000312204-3	162.804	145.289	129.858	145.488	79.952	121.123	94.7649	100.632	CAYMAN	13303	BIOACTIVE_HP	NSC-663284| 6-CHLORO-7-(2-MORPHOLIN-4-YL-ETHYLAMINO)QUINOLINE-5,8-DIONE | NSC-663284 | 6-CHLORO-7-(2-MORPHOLIN-4-YL-ETHYLAMINO)QUINOLINE-5,8-DIONE | DA-3003-1 | | NSC 663284 | DA-3003-1 | CDC25 PHOSPHATASE INHIBITOR II | | NSC-663284 | CDC28 PHOSPHATASE INHIBITOR II | DA-3003-1 | | NSC-663284
SJ000578363-1	162.59	68.9009	117.016	63.5504	71.9896	37.8856	96.2674	94.4306	VENNERSTROM_LAB	OZ497	OZONIDE	NA
SJ000285188-10	162.335	127.962	65.3309	55.9084	58.4093	82.4672	74.0327	72.9231	SIGMA	C1768	CYTOXMOA	CYTARABINE | CYTIDINE | CYTOSINE-1-BETA-D-ARABINOFURANOSIDE HYDROCHLORIDE | CYTOSINE BETA-D-ARABINOFURANOSIDE | CYTOSINE ARABINOSIDE | CYTARABINE | ARA-C | ARAC | CHX-3311 | NSC-63878 | U-19920A | | |OSSL_144797
SJ000565185-1	161.878	120.342	110.972	149.583	65.7864	102.854	78.7731	87.233	CHDI	CHDI-00192068-0064-001	BIOACTIVE_HP	DACINOSTAT | DACINOSTAT | LAQ-824 | NVP-LAQ-824 | | LAQ824 | NVP-LAQ824 | DACINOSTAT | | LAQ-824 | NVP-LAQ-824 | DACINOSTAT | | DACTINOSTAT | LAQ824 (DACINOSTAT)
SJ000285338-4	160.49	126.042	-1.86409	45.1209	60.7652	106.806	68.6687	49.3833	TORONTO	c335050	APPROVED_DRUG	CHLORHEXIDINE | CHLORHEXIDINE DIHYDROCHLORIDE | CHLORHEXIDINE | AY-5312 |
SJ000574303-1	160.324	54.6585	42.1065	23.985	8.91242	39.8985	42.8797	22.8908	FOCUS_SYNTHESIS	FS2000044	APPROVED_DRUG	NEBIVOLOL HYDROCHLORIDE | BYSTOLIC | NEBIVOLOL HYDROCHLORIDE | R-67555 | | NEBIVOLOL
SJ000578034-1	160.188	77.2438	114.107	146.429	64.3073	97.6015	78.1014	90.3311	VENNERSTROM_LAB	OZ675	OZONIDE	NA
SJ000773174-1	159.506	137.056	106.021	17.3483	57.853	103.372	87.157	71.8019	TOCRIS	2611	BIOACTIVE_HP	IMD-0354 | IKK-2 INHIBITOR V | IMD 0354
SJ000577931-1	159.364	-3.89979	26.435	3.30825	25.8596	1.87458	66.0475	41.3793	VENNERSTROM_LAB	OZ545	OZONIDE	NA
SJ000578005-1	159.041	17.9262	117.169	148.055	64.1277	19.7621	88.8123	82.636	VENNERSTROM_LAB	OZ672	OZONIDE	NA
SJ000577959-1	158.626	5.662	110.743	143.401	64.9279	87.6488	79.4958	86.5541	VENNERSTROM_LAB	OZ607	OZONIDE	NA
SJ000286459-3	158.375	-0.929996	0.823942	-1.3825	0.810746	0.241688	-2.15454	-1.88456	BIOMOL	FR-109	BIOACTIVE_HP	EPIGALLOCATECHIN GALLATE | (-)-EGCG | (-)-EPIGALLOCATECHIN GALLATE | EPIGALLOCATECHIN-3-GALLATE | TEAVIGO | (-)-EPI-GALLOCATECHIN 3-O-GALLATE | EGCG | EPIGALLOCATECHIN GALLATE | (-)-EPIGALLOCATECHIN GALLATE
SJ000772412-1	157.61	-0.765484	54.1629	65.8853	19.3748	-1.12515	13.7847	14.3853	EMD	682300	BIOACTIVE_HP	XG076
SJ000574277-1	157.371	129.429	103.257	141.38	61.554	103.712	83.0482	71.2506	CHEMIETEK	CT-BELI	DEVCAN	BELINOSTAT | PDX-101 | PX-105684 | BELINOSTAT | BELINOSTAT (PXD101)
SJ000565188-1	156.362	34.6272	-2.7553	4.41046	5.24739	3.496	3.69843	0.366969	CHDI	CHDI-00316407-0000-001	BIOACTIVE_HP	NA
SJ000518972-1	156.168	91.151	87.7446	70.6198	56.59	97.7729	71.3026	72.1152	SIGMA	A3731	APPROVED_DRUG	ARTESUNATE | ARTESUNATE | WR-256283 | ARTESUNIC ACID |
SJ000288007-4	156	71.0966	3.75068	12.3707	59.8326	102.099	74.166	17.1877	TOCRIS	2198	BIOACTIVE_HP	MIBEFRADIL DIHYDROCHLORIDE | MIBEFRADIL DIHYDROCHLORIDE | RO-40-5967 | RO-40-5967/001 | CERATE 50 | POSICOR |
SJ000573284-1	155.967	28.4206	4.77578	-2.06974	60.7432	110.021	-1.56537	-4.15099	GSK	GSK1751853A	BIOACTIVE_HP	U23773/22/1
SJ000534765-3	155.782	114.491	104.655	72.2912	61.3531	105.312	83.6482	59.5176	LC_LABS	D-3440	BIOACTIVE_HP	17-DMAG | 17-DMAG HYDROCHLORIDE SALT | ALVESPIMYCIN HYDROCHLORIDE | BMS-826476 | NSC-707545 | NSC-683659 (FREE BASE) | 17-DMAG | BMS-826476 | NSC-707545 | ALVESPIMYCIN HYDROCHLORIDE | | 17-DMAG | DMS-826476 | NSC-707545 | NSC-683659 | ALVESPIMYCIN HYDROCHLORIDE | | 17-DMAG (ALVESPIMYCIN) HCL
SJ000556697-2	155.657	125.033	102.636	136.207	62.1147	103.301	75.0034	87.3716	BIOMOL	PI-129	BIOACTIVE_HP	GLIOTOXIN
SJ000578049-1	155.441	138.219	113.167	157.272	71.1762	88.8037	85.7425	76.946	VENNERSTROM_LAB	MT05	OZONIDE	NA
SJ000285238-9	154.301	127.51	102.542	99.9331	49.6184	104.224	80.8893	81.963	ALFA_AESAR	A13240	BIOACTIVE_HP	COLCHICINE | MPC-004 | COLSTAT | COLCHICINE | MPC-004 |
SJ000772397-2	153.933	139.15	95.7844	77.1627	60.1205	103.559	79.2336	76.1742	EMD	208719	BIOACTIVE_HP	MG 101 | ALLN
SJ000578044-1	153.833	130.005	116.701	143.869	61.471	104.077	80.6894	87.8673	VENNERSTROM_LAB	OZ679	OZONIDE	NA
SJ000577997-1	153.458	46.6732	108.633	133.645	61.3356	99.8068	79.5363	78.3974	VENNERSTROM_LAB	OZ695	OZONIDE	NA
SJ000312313-3	152.8	123.698	72.7277	115.028	55.3313	118.131	95.7718	90.8926	TORONTO	C586890	APPROVED_DRUG	CLOFARABINE | CLOLAR | 2-CL-2-F-ARAA | SAR-393590 | CAFDA
SJ000556672-3	152.385	106.886	91.7797	85.1571	59.4361	100.951	64.3347	61.7257	LC_LABS	B-1709	DEVCAN	BOSUTINIB | PF-5208763 | SKI-606 | BOSUTINIB (SKI-606)
SJ000312204-2	151.992	103.51	96.7845	72.0975	57.8815	94.3794	76.8184	74.2551	BIOMOL	PR-116	BIOACTIVE_HP	NSC-663284| 6-CHLORO-7-(2-MORPHOLIN-4-YL-ETHYLAMINO)QUINOLINE-5,8-DIONE | NSC-663284 | 6-CHLORO-7-(2-MORPHOLIN-4-YL-ETHYLAMINO)QUINOLINE-5,8-DIONE | DA-3003-1 | | NSC 663284 | DA-3003-1 | CDC25 PHOSPHATASE INHIBITOR II | | NSC-663284 | CDC28 PHOSPHATASE INHIBITOR II | DA-3003-1 | | NSC-663284
SJ000577903-1	151.901	22.2753	19.8896	1.87462	44.1735	13.5152	94.4235	65.4145	VENNERSTROM_LAB	OZ574	OZONIDE	NA
SJ000577936-2	151.8	19.3917	115.901	142.073	64.817	13.94	78.3889	86.4688	VENNERSTROM_LAB	OZ493	OZONIDE	NA
SJ000311043-1	151.754	2.09028	0.802071	1.12004	1.72649	-0.0213111	5.1284	3.06906	CMLD_BU	CMLD000747	GENERAL	NA
SJ000755098-2	151.754	114.365	100.443	130.032	61.0224	106.158	79.9681	81.1545	TOCRIS	1748	BIOACTIVE_HP	MG 132 | MG132 | MG-132
SJ000546503-1	151.586	130.65	14.9069	12.0268	12.5883	95.1957	36.7827	17.8118	TOCRIS	1991	BIOACTIVE_HP	MPP | MPP 2HCL
SJ000578002-1	151.375	0.281446	90.1948	76.7435	60.4395	9.86829	86.1301	80.1929	VENNERSTROM_LAB	OZ635	OZONIDE	NA
SJ000285935-5	151.173	100.262	108.583	130.311	58.4075	106.304	74.788	77.8282	SIGMA	M2319	APPROVED_DRUG	MEFLOQUINE | MEFLOQUINE HYDROCHLORIDE | LARIAM | NSC-157387
SJ000773143-1	150.955	9.83844	103.875	5.88594	62.422	8.70081	76.3294	83.2607	TOCRIS	2967	BIOACTIVE_HP	PHENSERINE | | (-)-N-PHENYLCARBAMOYLESEROLINE
SJ000574289-1	150.893	102.762	110.312	138.153	66.4938	111.864	85.0916	86.4967	LC_LABS	S-9300	DEVCAN	STAUROSPORINE | AM-2282
SJ000578033-1	150.615	4.08047	92.2505	147.802	63.9341	99.4385	87.087	97.7771	VENNERSTROM_LAB	OZ660	OZONIDE	NA
SJ000573483-2	150.614	129.281	95.1649	57.6906	78.9603	100.165	92.6955	55.4258	SJ_JMIN	JKMA-065	DEVCAN	KU60019 | KU60019 (JKMA-065) | KU 60019 | KU-60019
SJ000285232-14	150.563	104.462	103.344	105.867	49.1395	90.13	71.8077	72.6204	SIGMA	P4405	CYTOXMOA	PODOFILOX | PICROPODOPHYLLOTOXIN | PODOPHYLLOTOXIN | NSC-36407 | JMUS PD | PODOPHYLLOTOXIN | PODOFILOX |
SJ000578035-1	150.04	2.4683	37.2275	20.1905	62.1031	53.9885	68.3112	64.4746	VENNERSTROM_LAB	OZ686	OZONIDE	NA
SJ000578079-1	148.92	117.981	107.142	132.076	59.1814	104.127	74.7296	79.728	VENNERSTROM_LAB	MT24	OZONIDE	NA
SJ000578024-1	148.513	114.935	104.851	137.064	60.5286	95.423	74.3507	78.6103	VENNERSTROM_LAB	OZ674	OZONIDE	NA
SJ000578012-1	148.11	-0.263041	30.1877	29.0274	62.1315	2.03697	89.4062	80.1423	VENNERSTROM_LAB	OZ636	OZONIDE	NA
SJ000518939-2	147.849	113.923	107.431	162.795	67.6815	88.0183	87.8354	86.955	TORONTO	S688700	APPROVED_DRUG	VORINOSTAT | SAHA | MK-0683 | NSC-701852 | SW-064652 | SUBERANILOHYDROXAMIC ACID | SUBEROYLANILIDE HYDROXAMIC ACID | ZOLINZA | VORINOSTAT | VORINOSTAT | SAHA | MK-0683 | SUBERANILOHYDROXAMIC ACID | SUBEROYLANILIDE HYDROXAMIC ACID | NSC-701852 | SW-064652 | | VORINOSTAT (SAHA, MK0683)
SJ000577914-1	147.669	35.6821	21.5455	2.84261	54.9396	10.0899	22.214	35.5908	VENNERSTROM_LAB	OZ515	OZONIDE	NA
SJ000556699-1	147.59	3.90403	13.1841	-1.00737	6.37644	18.9503	0.800909	5.51091	EMD	219433	BIOACTIVE_HP	1-NAPHTHALENESULFONYL-IW-CHO | NAPSUL-ILE-TRP-CHO | CATHEPSIN L INHIBITOR IV | 1-NAPHTHALENESULFONYL-IW-CHO |
SJ000312311-2	147.257	128.244	23.6689	44.8915	19.3245	107.164	48.6608	38.2509	TORONTO	C441800	APPROVED_DRUG	CINACALCET | SENSIPAR | AMG-073 | KRN-1493 | NPS-1493 | | CINACALCET HCL
SJ000310844-1	147.17	119.043	1.27857	0.718968	-0.492889	-2.33079	5.05727	3.17524	CMLD_BU	2361	GENERAL	NA
SJ000286038-7	146.845	126.314	103.588	93.1926	59.1643	85.9638	77.5465	81.3506	SIGMA	A8598	BIOACTIVE_HP	ANCITABINE HYDROCHLORIDE | NSC-145668 | ANCITABINE HYDROCHLORIDE | NSC-145668 | OCTD | | CYCLOCYTIDINE HCL
SJ000556678-2	146.658	124.371	83.4051	132.751	61.3989	103.178	74.868	84.9982	SELLECK	S1122	DEVCAN	MOCETINOSTAT | MOCETIONOSTAT DIHYDROBROMIDE | MGCD-0103 | MG-0103 | MOCETINOSTAT (MGCD0103)
SJ000285837-5	146.208	35.9915	53.7345	36.1863	49.0471	79.11	76.4545	61.8997	SIGMA	F7265	BIOACTIVE_HP	FENDILINE HYDROCHLORIDE | SENSIT
SJ000312321-4	146.124	117.256	63.8252	104.225	52.2073	103.814	79.1001	82.6363	TORONTO	C557500	APPROVED_DRUG	CLADRIBINE | 2-CHLORO-2'-DEOXYADENOSINE | 2-CDA | NSC-105014 | RWJ-26251 | RWJ-26251-000
SJ000285712-4	145.813	115.845	16.8547	19.6057	20.3546	99.6324	19.1225	-3.94293	SIGMA	C6272	APPROVED_DRUG	CLOMIPHENE | (Z,E)-CLOMIPHENE CITRATE | CLOMIFENE CITRATE
SJ000578386-1	145.413	79.6648	29.5598	3.40839	60.3382	23.9352	69.2897	72.3836	VENNERSTROM_LAB	OZ494	OZONIDE	NA
SJ000577917-1	145.19	43.5284	19.8192	41.938	12.9403	24.8477	45.758	41.5715	VENNERSTROM_LAB	OZ585	OZONIDE	NA
SJ000565228-1	144.527	94.2861	38.4034	40.0372	31.2853	96.0939	70.0489	45.03				NA
SJ000755106-1	144.48	113.342	107.811	80.8561	63.7926	102.51	92.1216	79.5148	ELSOHLY_LABS	ELI-XXIIIE-6-3	OZONIDE	NA
SJ000577936-1	144.219	13.1688	111.638	137.906	61.2617	-1.23514	77.9816	4.90502	VENNERSTROM_LAB	OZ537	OZONIDE	NA
SJ000578328-1	144.199	-0.580427	116.298	119.123	63.8542	23.2906	79.8221	81.7012	VENNERSTROM_LAB	OZ429	OZONIDE	NA
SJ000755098-1	144.102	130.578	103.508	145.83	61.5779	105.456	79.3877	82.1811	BIOMOL	PI-102	BIOACTIVE_HP	MG 132 | MG132 | MG-132
SJ000577947-1	143.831	94.2707	112.092	114.12	64.8425	82.8957	86.8103	86.8268	VENNERSTROM_LAB	OZ588	OZONIDE	NA
SJ000577987-1	143.793	123.798	115.566	147.539	66.0659	82.2338	87.4665	87.7606	VENNERSTROM_LAB	OZ694	OZONIDE	NA
SJ000310918-1	143.715	126.883	98.6132	137.97	63.8169	102.97	78.5431	76.1879	CMLD_BU	CMLD003013	GENERAL	NA
SJ000541094-2	143.6	-2.14271	-2.18722	0.111343	-0.998068	-1.59904	0.394408	-0.039179	SIGMA	A7106	BIOACTIVE_HP	AZELNIDIPINE | RS-9054 | CS-905
SJ000285410-10	143.093	122.968	97.265	148.487	54.3946	59.995	85.9667	83.5702	SIGMA	C9911	CYTOXMOA	CAMPTOTHECIN | (S)-(+)-CAMPTOTHECIN | NSC-94600 | CAMPTOTHECIN | NSC-94600 | CAMPTOTHECINE |
SJ000556700-1	142.86	129.093	90.959	105.436	62.3634	33.0664	72.8889	72.9035	EMD	444252	BIOACTIVE_HP	N-HYDROXY-1-(4-METHOXYPHENYL)SULFONYL-4-(4-BIPHENYLCARBONYL)PIPERAZINE-2-CARBOXAMIDE
SJ000755115-1	142.786	118.782	105.404	85.6133	50.3785	91.5073	83.4211	73.0221	ELSOHLY_LABS	ELI-XXIIID-98-2	OZONIDE	NA
SJ000310924-3	142.708	-2.40202	-2.05255	-1.21187	1.1552	-0.0616446	0.113915	-2.06621	CMLD_BU	CMLD003199	GENERAL	NA
SJ000773161-1	142.426	135.772	124.417	43.7081	23.9724	136.765	71.4042	50.7676	EMD	402081	BIOACTIVE_HP	INDIRUBIN DERIVATIVE E804 | E-804 |
SJ000518968-1	142.365	85.7319	98.88	125.285	57.3765	99.7106	73.6088	73.872	LC_LABS	B1408	APPROVED_DRUG	BORTEZOMIB | BORTEZOMIB | DPBA | JNJ-26866138 | LDP-341 | MLN-341 | NSC-681239 | PS-341 | VELCADE | BORTEZOMIB (PS-341)
SJ000312321-6	142.244	130.75	68.9819	105.418	56.2513	98.8978	95.8934	91.4856	SIGMA	C4438	CYTOXMOA	CLADRIBINE | 2-CHLORO-2'-DEOXYADENOSINE | 2-CDA | NSC-105014 | RWJ-26251 | RWJ-26251-000
SJ000578055-1	141.589	106.645	117.754	149.544	67.1674	98.5026	82.3462	85.7455	VENNERSTROM_LAB	OZ693	OZONIDE	NA
SJ000578287-1	141.536	12.1065	60.7441	38.2632	36.2785	38.7923	77.0431	78.6196	VENNERSTROM_LAB	OZ413	OZONIDE	NA
SJ000285235-7	141.42	112.869	66.4566	116.572	31.814	88.9613	66.3217	76.2783	AG_CHEMICALS	E-2004	CYTOXMOA	ETOPOSIDE | EPEG | NK-171 | NSC-141540 | VP-16 | VP-16-213 | SJ000287827 | ETOPOSIDE | EPEG | NK-171 | NSC-141540 | VP-16 | VP-16-213 |
SJ000534770-3	141.297	116.035	96.2015	125.277	55.2719	92.739	74.6767	76.1633	TCI_AMERICA	T2477	BIOACTIVE_HP	TRICHOSTATIN A | TRICHOSTATIN A | TSA | TRICOSTATIN A | | TRICHOSTATIN A (TSA)
SJ000556697-1	141.22	129.183	108.9	143.733	66.3087	95.1411	84.2743	86.0979	TOCRIS	2637	BIOACTIVE_HP	GLIOTOXIN
SJ000565184-1	141.126	123.89	6.92347	134.203	58.4265	104.282	84.4046	56.0796	CHDI	CHDI-00315925-001-001	BIOACTIVE_HP	CHDI-00315925-001-001
SJ000311301-2	140.811	105.539	108.58	138.768	57.3409	91.142	73.9076	75.7406	SJ_TKAWASUJ	TAKA123_134	CYTOXMOA	TAKA123
SJ000578006-1	140.727	12.234	111.485	143.777	62.2528	94.6092	76.1968	80.3659	VENNERSTROM_LAB	OZ683	OZONIDE	NA
SJ000578314-1	140.693	-3.59304	11.7309	2.95496	7.44914	4.84362	33.0631	34.0846	VENNERSTROM_LAB	OZ355	OZONIDE	NA
SJ000517447-1	140.627	129.929	79.3953	113.001	45.6474	95.8279	72.2305	69.8802	CHEMBRIDGE	31175555	KINLIB	NA
SJ000556730-1	140.493	134.759	116.748	149.143	63.3376	108.005	79.5633	88.0807				NA
SJ000772397-1	140.216	126.482	98.2726	121.039	57.14	102.219	82.0813	52.6552	TOCRIS	3358	BIOACTIVE_HP	MG 101 | ALLN
SJ000577956-1	140.025	37.6086	106.284	35.0269	68.4642	51.8708	87.8034	95.8992	VENNERSTROM_LAB	OZ539	OZONIDE	NA
SJ000285610-7	139.912	15.42	17.7109	19.5804	23.7152	94.1267	60.0979	30.6736	SIGMA	T9025	APPROVED_DRUG	THIORIDAZINE HYDROCHLORIDE | THIORIDAZINE HYDROCHLORIDE| MELLARIL-S | THIORIDAZINE HCL
SJ000518338-1	139.847	3.86371	-2.25431	-0.793926	3.67719	4.00254	-0.333969	4.81671	CHEMBRIDGE	74864683	NRLIB	NA
SJ000518842-1	139.801	4.48148	1.50489	1.78612	-0.139895	7.56894	3.23564	2.65539	CHEMBRIDGE	52824009	NRLIB	NA
SJ000310989-2	139.766	-7.40985	0.78573	-2.67597	1.40451	-2.20193	-1.83123	-1.37155	CMLD_BU	CMLD003086	GENERAL	NA
SJ000773170-1	139.122	114.649	100.519	125.139	56.8891	91.5217	74.0131	75.3158	EMD	573099	BIOACTIVE_HP	STATTIC | STAT3 INHIBITOR V | | STATTIC
SJ000577916-1	138.379	115.053	106.3	35.1465	60.0508	12.2722	78.565	75.2307	VENNERSTROM_LAB	OZ535	OZONIDE	NA
SJ000578065-1	138.025	38.8378	16.4478	-0.301738	6.59863	28.8048	81.278	28.6389	VENNERSTROM_LAB	MT10	OZONIDE	NA
SJ000518956-1	137.661	-0.0613065	22.1916	15.4537	6.86266	90.9134	56.702	28.085	TORONTO	L175800	APPROVED_DRUG	LAPATINIB | GSK572016 | GW-572016 | LAPATINIB DITOSYLATE
SJ000773173-1	137.564	122.922	2.95882	1.16479	5.3915	102.009	96.0192	0.979505	ENZO	BML-EI369	BIOACTIVE_HP	DORSOMORPHIN | BML-275 | COMPOUND C | | DORSOMORPHIN
SJ000519028-1	137.515	132.777	69.5725	74.5337	54.9326	92.577	81.5395	85.1586	AK_SCIENTIFIC	570287	APPROVED_DRUG	GEMCITABINE | LY-188011 | GEMCITABINE HCL
SJ000580175-1	137.082	11.1148	33.2833	4.22866	17.329	4.34587	44.4187	26.867	CMLD_BU	CMLD001372	GENERAL	NA
SJ000517192-1	136.649	3.19446	2.06897	0.453047	-0.372916	2.69502	1.75034	-0.0403133	CHEMBRIDGE	25394179	KINLIB	NA
SJ000285212-6	136.439	107.732	105.56	138.114	60.1204	91.4443	72.3281	73.0295	AG_CHEMICALS	P-1033	CYTOXMOA	PUROMYCIN HYDROCHLORIDE | PUROMYCIN | PUROMYCIN DIHYDROCHLORIDE
SJ000285235-4	136.335	100.535	51.3224	121.324	32.9146	88.2217	69.4142	78.852	TORONTO	E933750	APPROVED_DRUG	ETOPOSIDE | EPEG | NK-171 | NSC-141540 | VP-16 | VP-16-213 | SJ000287827 | ETOPOSIDE | EPEG | NK-171 | NSC-141540 | VP-16 | VP-16-213 |
SJ000755103-1	135.858	96.1595	112.712	31.1679	71.0945	88.3989	99.3128	68.8545	ELSOHLY_LABS	ELI-XXIIIE-6-6	OZONIDE	NA
SJ000755116-1	135.652	106.802	102.11	85.6736	56.731	89.9555	78.5595	72.6923	ELSOHLY_LABS	ELI-XXIIID-108-1	OZONIDE	NA
SJ000312321-5	134.891	131.779	69.1984	101.324	50.7777	100.25	80.2903	82.5063	TORONTO	C557500	DEVCAN	CLADRIBINE | 2-CHLORO-2'-DEOXYADENOSINE | 2-CDA | NSC-105014 | RWJ-26251 | RWJ-26251-000
SJ000518991-1	134.828	107.894	39.637	38.9032	62.3788	98.6031	34.399	46.4072	SINOCHEMEXPER	SE030563	APPROVED_DRUG	TAFENOQUINE
SJ000310944-1	134.769	121.637	97.566	130.023	60.6837	72.5319	80.3697	77.1349	CMLD_BU	CMLD003038	GENERAL	NA
SJ000578396-1	134.329	24.2513	26.7745	14.4311	63.5934	21.1008	80.0373	68.5186	VENNERSTROM_LAB	OZ505	OZONIDE	NA
SJ000285935-8	133.813	105.236	103.485	126.964	58.195	91.86	27.4639	13.9444	AK_SCIENTIFIC	M637	APPROVED_DRUG	MEFLOQUINE | MEFLOQUINE HYDROCHLORIDE | LARIAM | NSC-157387
SJ000312350-4	133.618	116.257	35.2371	39.2878	45.1983	98.8923	73.4317	50.6732	LC_LABS	S-8502	DEVCAN	SORAFENIB | SORAFENIB TOSYLATE | NEXAVAR | BAY-43-0006 | NSC-724772 | SORAFENIB TOSYLATE
SJ000312313-2	133.38	126.432	65.7168	124.721	50.1591	104.491	80.6834	84.0518	3B_SCIENTIFIC	3B2-0256	APPROVED_DRUG	CLOFARABINE | CLOLAR | 2-CL-2-F-ARAA | SAR-393590 | CAFDA
SJ000288244-4	133.252	110.79	103.21	113.206	42.145	95.6216	74.4046	74.8352	ADVANCED_TI_CO	2115099-1G	APPROVED_DRUG	VINCRISTINE | ONCOVIN | VINCRISTINE SULFATE | NSC-67574
SJ000287657-4	132.967	106.837	91.6429	135.212	53.937	89.4496	76.2173	77.6239				NA
SJ000285335-8	132.502	101.409	103.004	110.124	51.0434	87.6171	73.5797	74.9281	TOCRIS	1256	CYTOXMOA	VINBLASTINE | NSC-49842 | 29060-LE | VINBLASTINE SULFATE
SJ000286185-8	132.378	135.359	13.6575	17.9598	6.19715	93.324	12.4826	3.53434	BIOMOL	CA-310	APPROVED_DRUG	TRIFLUOPERAZINE | TRIFLUOPERAZINE DIHYDROCHLORIDE | TRIFLUOPERAZINE HYDROCHLORIDE | SKF-5019 | TRIFLUOPERAZINE HCL | TRIFLUOPERAZINE 2HCL
SJ000285199-10	132.376	116.453	106.758	82.0564	59.4387	96.3791	74.5072	77.6546	MP_BIOMEDICALS	102541	CYTOXMOA	OUABAIN | STROPHANTINE OCTAHYDRATE | OUABAIN OCTAHYDRATE | G-STROPHANTHIN | BNC-1 | OUABAIN OCTAHYDRATE | ACOCANTHERINE | G-STROPHANTHIN | BNC-1 | | OUABAIN | BNC-1 | G-STROPHANTHIN |
SJ000578007-1	131.968	108.974	104.424	134.298	58.8274	88.3297	72.3359	73.4187	VENNERSTROM_LAB	OZ696	OZONIDE	NA
SJ000578288-1	131.762	100.972	88.7723	99.2859	60.3193	93.8436	76.5598	69.2201	VENNERSTROM_LAB	OZ424	OZONIDE	NA
SJ000285410-9	131.726	117.199	77.6984	125.374	43.5007	79.2314	73.4674	77.2645	MP_BIOMEDICALS	159732	BIOACTIVE_HP	CAMPTOTHECIN | (S)-(+)-CAMPTOTHECIN | NSC-94600 | CAMPTOTHECIN | NSC-94600 | CAMPTOTHECINE |
SJ000578297-1	131.558	3.94368	37.7935	35.0653	61.4032	27.2852	74.944	65.2772	VENNERSTROM_LAB	OZ414	OZONIDE	NA
SJ000310800-1	131.395	36.3753	26.388	56.395	64.8595	17.7738	87.0685	36.7477	CMLD_BU	2082	GENERAL	NA
SJ000285845-9	130.977	2.22796	11.0263	0.696167	10.2938	7.90699	8.5665	11.0591	TORONTO	N394500	APPROVED_DRUG	NICARDIPINE | CARDENE | NERDIPINE | PERDIPINE | PERPIDINE | NICARDIPINE HYDROCHLORIDE
SJ000755117-1	130.944	106.913	98.1593	80.776	55.7426	87.5014	73.1511	67.8132	ELSOHLY_LABS	ELI-XXIIID-33-2	OZONIDE	NA
SJ000286093-6	130.836	2.24457	66.4188	33.5096	59.7885	33.9888	81.0466	71.0683	AK_SCIENTIFIC	468295	APPROVED_DRUG	SERTRALINE | SERTRALINE HYDROCHLORIDE | ZOLOFT | SERTRALINE HCL
SJ000312345-3	130.616	98.1238	39.3163	62.225	54.391	68.1579	67.1801	42.7276	TORONTO	I767500	APPROVED_DRUG	IRINOTECAN | CPT-11 | DQ-2805 | NSC-616348 | IRINOTECAN HYDROCHLORIDE TRIHYDRATE | CAMPTOSAR | IRINOTECAN HYDROCHLORIDE | IRINOTECAN HCL TRIHYDRATE
SJ000579734-1	130.564	124.342	105.17	102.384	56.3759	83.7348	82.0574	81.6653	CMLD_BU	CMLD003820	GENERAL	NA
SJ000573257-1	130.537	97.5987	75.5349	98.0225	59.8364	108.381	86.9702	73.6632	GSK	GSK326090A	BIOACTIVE_HP	U20395/196/2
SJ000312363-2	130.223	130.555	112.601	113.44	52.4466	117.331	84.9911	88.9533	AK_SCIENTIFIC	H847	APPROVED_DRUG	VINORELBINE | VINORELBINE DITARTRATE | ANX-530 | KW-2307 | NVB | SDP-012 | NAVELBINE | VINORELBINE TARTRATE | VINORELBINE DITARTRATE SALT HYDRATE
SJ000565182-1	130.165	126.766	93.9878	116.815	27.2554	97.3634	76.8961	41.0984	CHDI	CHDI-00192067-0000-001	BIOACTIVE_HP	ENTINOSTAT | MS-27-275 | MS-275 | NSC-706995 | SNDX-275 | ENTINOSTAT | MS-27-275 | MS-275 | NSC-706995 | SNDX-275 | | ENTINOSTAT (MS-275)
SJ000518956-2	129.483	45.4406	8.4238	9.27313	8.91756	97.6373	6.75507	24.0367	TORONTO	L175800	DEVCAN	LAPATINIB | GSK572016 | GW-572016 | LAPATINIB DITOSYLATE
SJ000286201-4	129.45	104.01	90.482	102.57	7.82238	18.0016	76.8858	41.9026	AK_SCIENTIFIC	l959-1g	APPROVED_DRUG	AMLODIPINE | AMLODIPINE BESYLATE | AMLODIPINE MALEATE
SJ000578339-1	129.094	16.8691	89.1434	37.3736	67.4686	89.0232	83.8143	82.0561	VENNERSTROM_LAB	OZ447	OZONIDE	NA
SJ000286711-6	128.842	130.639	74.2817	75.6862	59.1817	99.618	85.0741	13.2187	MP_BIOMEDICALS	195210	BIOACTIVE_HP	GOSSYPOL | GOSSYPOL-ACETIC ACID COMPLEX | NSC-19048 | AT101 |R-(-)-GOSSYPOL ACETIC ACID | AT101
SJ000573038-1	128.813	81.2649	16.3918	57.4819	44.6823	92.497	43.7841	51.7256	GSK	GSK2163632A	BIOACTIVE_HP	N3343-83-1
SJ000285232-12	128.728	105.188	96.2846	102.869	45.2348	85.8182	74.8864	75.5771	TOCRIS	2956	BIOACTIVE_HP	PODOFILOX | PICROPODOPHYLLOTOXIN | PODOPHYLLOTOXIN | NSC-36407 | JMUS PD | PODOPHYLLOTOXIN | PODOFILOX |
SJ000573155-1	128.562	38.6242	51.5752	23.0307	12.6723	33.7455	45.9032	26.0148	GSK	GW784307A	BIOACTIVE_HP	U16945/190/1
SJ000755114-1	128.528	109.352	103.081	80.6808	59.421	85.3261	83.4725	67.4226	ELSOHLY_LABS	ELI-XXIIIC-29-1	OZONIDE	NA
SJ000573043-1	128.5	123.902	96.7854	130.771	54.9563	9.87593	75.4166	74.2345	GSK	GSK2186269A	BIOACTIVE_HP	N7699-100-1
SJ000286711-5	128.445	98.9723	83.527	95.7529	57.0682	87.7586	74.0306	19.5038	MP_BIOMEDICALS	219521025	BIOACTIVE_HP	GOSSYPOL | GOSSYPOL-ACETIC ACID COMPLEX | NSC-19048 | AT101 |R-(-)-GOSSYPOL ACETIC ACID | AT101
SJ000556675-2	128.071	102.683	94.8411	101.02	54.429	87.0296	78.0288	77.5874	LC_LABS	L-6307	DEVCAN	LESTAURTINIB | CEP-701 | KT-5555 | SPM-924
SJ000573170-1	127.677	124.984	105.914	-1.66234	-1.78061	-2.06928	-0.498531	1.03372	GSK	GW569293E	BIOACTIVE_HP	R5361/115/1
SJ000518400-1	127.639	-0.629826	3.43191	2.344	-0.903537	1.24655	0.77677	3.07524	CHEMBRIDGE	98486491	NRLIB	NA
SJ000312350-3	127.465	126.325	28.0453	31.1861	38.9177	113.559	78.0399	52.4855	TORONTO	S676850	APPROVED_DRUG	SORAFENIB | SORAFENIB TOSYLATE | NEXAVAR | BAY-43-0006 | NSC-724772 | SORAFENIB TOSYLATE
SJ000312363-3	127.431	101.191	97.8885	102.673	43.8692	93.0971	70.1332	77.2466	SIGMA	V2264-5MG	APPROVED_DRUG	VINORELBINE | VINORELBINE DITARTRATE | ANX-530 | KW-2307 | NVB | SDP-012 | NAVELBINE | VINORELBINE TARTRATE | VINORELBINE DITARTRATE SALT HYDRATE
SJ000573227-1	127.047	15.461	6.22518	14.1332	66.8892	21.0585	2.35565	9.98864	GSK	SB-682330-A	BIOACTIVE_HP	JS84326-047A1
SJ000581078-1	126.988	127.503	103.609	100.038	61.3613	85.6939	84.4162	87.4588	ROCHE	RO0317597-000	BIOACTIVE_HP	NA
SJ000573298-1	126.966	61.8267	47.5349	44.9012	34.5534	113.407	68.6662	43.6134	GSK	GSK1220512A	BIOACTIVE_HP	U22490/47/4
SJ000573039-1	126.575	58.5785	55.7292	70.4466	55.3923	92.2298	68.81	67.6515	GSK	GSK571989A	BIOACTIVE_HP	U21976/12/1
SJ000534766-4	126.455	7.12922	96.3792	125.725	60.8591	0.395488	46.2748	78.2051	CAYMAN	10011192	BIOACTIVE_HP	ELESCLOMOL| STA-4783 | STA-4783 | ELESCLOMOL | STA-4783 | | ELESCLOMOL (STA-4783)
SJ000285238-10	126.27	116.086	113.411	101.918	55.363	90.5703	79.0314	82.3485	AG_CHEMICALS	C-1164	CYTOXMOA	COLCHICINE | MPC-004 | COLSTAT | COLCHICINE | MPC-004 |
SJ000285739-5	126.237	94.0344	110.402	115.58	70.3979	106.423	85.526	89.4451	TORONTO	D446575	APPROVED_DRUG	DIGOXIN
SJ000578361-1	126.017	16.2233	25.7688	30.3464	60.1689	4.72	70.8095	40.861	VENNERSTROM_LAB	OZ477	OZONIDE	NA
SJ000577998-1	125.828	104.262	108.882	134.143	59.5399	53.162	73.3629	78.7786	VENNERSTROM_LAB	OZ707	OZONIDE	NA
SJ000578017-1	125.755	9.04496	105.566	113.62	65.0483	11.5837	77.605	65.5851	VENNERSTROM_LAB	OZ709	OZONIDE	NA
SJ000534770-4	125.54	106.557	112.583	140.233	64.0181	87.5652	80.3123	82.079	AG_CHEMICALS	T-1052	CYTOXMOA	TRICHOSTATIN A | TRICHOSTATIN A | TSA | TRICOSTATIN A | | TRICHOSTATIN A (TSA)
SJ000578283-1	125.474	3.06889	18.9668	0.838058	48.1327	-0.931661	26.5415	42.6649	VENNERSTROM_LAB	OZ341	OZONIDE	NA
SJ000581082-1	125.292	107.728	102.157	103.902	51.1315	81.862	77.5079	79.8374	ROCHE	RO0317302-000	BIOACTIVE_HP	NA
SJ000578261-1	125.287	7.11326	15.2606	22.8689	3.41578	14.7392	25.325	30.2458	VENNERSTROM_LAB	OZ277	OZONIDE	NA
SJ000312357-2	125.249	105.255	67.4975	63.9265	57.8849	93.8134	73.7185	67.9652	CHEM_PACIFIC	51107	APPROVED_DRUG	SUNITINIB | SUTENT | SUNITINIB MALATE | SUNITINIB MALEATE | SU-11248
SJ000286983-3	125.004	98.1981	38.1228	33.7567	49.1824	66.6675	68.1799	43.9415	AK_SCIENTIFIC	K179	APPROVED_DRUG	TRIFLURIDINE | TRIFLURIDINE | CF3DURD |
SJ000773155-1	125	99.2462	100.016	108.358	70.1592	77.5003	81.7379	55.8124	CMLD_BU	CMLD005574	BIOACTIVE_HP	CMLD005574
SJ000312294-2	124.867	-3.83066	-0.298528	-1.32037	3.02852	-2.54733	0.33918	-1.24379	TORONTO	T446750	APPROVED_DRUG	TIROFIBAN HYDROCHLORIDE HYDRATE| AGGRASTAT | TIROFIBAN HYDROCHLORIDE | TIROFIBAN HYDROCHLORIDE HYDRATE | AGGRASTAT | 2-(BUTYLSULFONAMIDO)-3-(4-(4-(PIPERIDIN-4-YL)BUTOXY)PHENYL)PROPANOIC ACID | TIROFIBAN HYDROCHLORIDE |
SJ000579739-2	124.693	-1.03911	-1.96867	0.810668	1.43214	-1.83517	0.0401569	-0.831884	CMLD_BU	CMLD007735	GENERAL	NA
SJ000580187-1	124.657	110.97	95.2541	25.7174	57.3914	29.472	68.4799	54.007	CMLD_BU	CMLD001268	GENERAL	NA
SJ000285544-4	124.623	102.186	62.6554	105.581	61.5988	81.4229	81.8532	68.946	SIGMA	160393	APPROVED_DRUG	PRIMAQUINE | PRIMAQUINE DIPHOSPHATE | PRIMAQUINE BISPHOSPHATE
SJ000310904-1	124.524	118.042	96.7016	117.745	51.122	97.598	78.7123	71.847	CMLD_BU	CMLD003124	GENERAL	NA
SJ000755119-1	124.157	109.826	118.075	82.2054	63.8558	89.4291	87.773	69.7173	ELSOHLY_LABS	ELI-XXIIID-90-2	OZONIDE	NA
SJ000578036-1	124.088	98.9859	104.366	131.266	57.161	63.4756	73.5328	72.632	VENNERSTROM_LAB	OZ699	OZONIDE	NA
SJ000311057-1	123.709	2.68339	-2.35133	0.494098	1.85094	3.56272	5.19178	2.97095	CMLD_BU	CMLD000906	GENERAL	NA
SJ000581111-1	123.597	104.716	99.2298	89.3262	39.4794	95.1312	74.0418	75.9023	ROCHE	RO0317596-000	BIOACTIVE_HP	NA
SJ000755112-1	123.244	97.8955	99.4348	93.1356	62.151	87.2609	72.3951	67.4847	ELSOHLY_LABS	ELI-XXIIID-25-2	OZONIDE	NA
SJ000312357-4	122.873	108.195	62.542	55.79	46.3958	92.0437	76.4362	34.3537	CHEMPACIFIC	51107	DEVCAN	SUNITINIB | SUTENT | SUNITINIB MALATE | SUNITINIB MALEATE | SU-11248
SJ000288244-6	122.778	107.674	106.978	108.445	42.8548	85.725	72.7824	74.4409	TOCRIS	1257	CYTOXMOA	VINCRISTINE | ONCOVIN | VINCRISTINE SULFATE | NSC-67574
SJ000285188-8	122.733	96.9976	74.4321	70.8205	62.6063	69.9081	80.4811	81.097	AK_SCIENTIFIC	69074-5g	APPROVED_DRUG	CYTARABINE | CYTIDINE | CYTOSINE-1-BETA-D-ARABINOFURANOSIDE HYDROCHLORIDE | CYTOSINE BETA-D-ARABINOFURANOSIDE | CYTOSINE ARABINOSIDE | CYTARABINE | ARA-C | ARAC | CHX-3311 | NSC-63878 | U-19920A | | |OSSL_144797
SJ000755104-1	122.551	128.551	117.353	62.0554	71.3803	107.244	96.2684	80.8147	ELSOHLY_LABS	ELI-XXIIIE-6-5	OZONIDE	NA
SJ000573312-1	122.256	11.4914	24.2065	29.9853	7.92167	19.1532	7.84064	37.5694	GSK	GSK938890A	BIOACTIVE_HP	LS204454-145A1 | LS204454-146A1
SJ000577930-1	122.23	19.9741	23.3515	2.85596	13.7779	8.55389	67.8926	34.1335	VENNERSTROM_LAB	OZ613	OZONIDE	NA
SJ000285502-7	121.802	-0.712621	-1.29371	3.30455	4.92932	6.79462	3.61477	4.05891	TORONTO	a632950	APPROVED_DRUG	AMIODARONE | AMIODARONE HCL
SJ000286085-4	121.523	4.67136	-0.467207	11.1163	-0.264432	0.988339	3.26993	0.444299	AVACHEM	2259	APPROVED_DRUG	TORSEMIDE
SJ000578047-1	121.433	98.0594	114.638	142.22	63.8781	83.0724	81.6441	83.0565	VENNERSTROM_LAB	OZ630	OZONIDE	NA
SJ000287925-4	121.065	109.175	112.842	140.466	65.6737	107.884	84.6965	86.8788	SIGMA	I1656	APPROVED_DRUG	IDARUBICIN | IDARUBICIN HYDROCHLORIDE | IDAMYCIN | IDARUBICIN HYDROCHLORIDE | DMDR | IMI-30 | NSC-256439 | | IDARUBICIN HCL | DMDR | IMI-30 | NSC-256439 | | IDARUBICIN HCL
SJ000578350-1	120.825	102.711	70.1989	151.52	68.8928	88.8866	85.3849	92.512	VENNERSTROM_LAB	OZ462	OZONIDE	NA
SJ000572970-1	120.678	41.3701	115.196	43.3264	49.8861	89.9121	97.9316	68.7263	FRYE_LAB	UNC669	BIOACTIVE_HP	UNC669 | MH00042-053A2
SJ000578016-1	120.534	-0.962516	110.641	145.839	62.4984	52.0579	78.0714	80.9265	VENNERSTROM_LAB	OZ697	OZONIDE	NA
SJ000285650-3	120.292	-1.14779	-3.88282	-0.342645	-0.0759505	-0.571195	-1.18102	1.64245	SIGMA	51454	APPROVED_DRUG	METHICILLIN SODIUM
SJ000578094-1	120.125	25.5875	30.8694	35.8289	21.5623	43.5194	76.3577	42.2322	VENNERSTROM_LAB	DO16	OZONIDE	NA
SJ000310768-1	120.112	0.958157	1.80381	-0.69964	0.164104	1.31764	12.6721	4.69196	CMLD_BU	2233	GENERAL	NA
SJ000579723-1	119.701	-0.80665	1.15185	-0.539292	1.43576	5.6395	1.45939	0.497391	CMLD_BU	BU-0001057	GENERAL	NA
SJ000516695-1	119.45	120.439	84.7075	84.525	38.8308	90.2547	68.4577	70.5136	CHEMBRIDGE	20748370	KINLIB	NA
SJ000310940-1	119.224	-6.33158	1.51401	3.22203	-0.491407	-1.43464	3.1624	3.47794	CMLD_BU	CMLD003187	GENERAL	NA
SJ000285335-6	119.168	103.831	103.736	115.091	47.0984	84.9362	74.607	76.384	TORONTO	V314000	APPROVED_DRUG	VINBLASTINE | NSC-49842 | 29060-LE | VINBLASTINE SULFATE
SJ000285232-11	119.156	136.87	101.539	109.728	48.163	86.1507	73.0531	76.6839	ALTAN_BIOCHEMICALS	AL-1170	APPROVED_DRUG	PODOFILOX | PICROPODOPHYLLOTOXIN | PODOPHYLLOTOXIN | NSC-36407 | JMUS PD | PODOPHYLLOTOXIN | PODOFILOX |
SJ000285739-6	118.558	86.5192	96.7462	102.606	63.9699	91.7651	80.4982	81.1779	TORONTO	D446575	APPROVED_DRUG	DIGOXIN
SJ000312321-2	118.532	107.254	66.2106	113.867	47.0701	92.6651	72.5993	76.5711	TORONTO	C557500	APPROVED_DRUG	CLADRIBINE | 2-CHLORO-2'-DEOXYADENOSINE | 2-CDA | NSC-105014 | RWJ-26251 | RWJ-26251-000
SJ000772403-1	118.146	115.382	98.0243	123.341	57.318	80.1061	70.9966	80.8237	TOCRIS	2564	BIOACTIVE_HP	AM 114
SJ000562684-1	117.732	102.064	104.811	148.187	58.1508	89.0645	75.3037	77.4942	ENZO	bml-el206	APPROVED_DRUG	AURANOFIN | RIDAURA | SKF-39162 | | AURANOFIN | SK&F-39162 |
SJ000534766-2	117.695	4.10114	106.766	160.671	73.0367	123.791	9.3426	96.4113	SELLECK	S1052	BIOACTIVE_HP	ELESCLOMOL| STA-4783 | STA-4783 | ELESCLOMOL | STA-4783 | | ELESCLOMOL (STA-4783)
SJ000534766-5	117.695	9.30325	110.887	140.311	47.4294	2.26984	5.28617	81.4783	SELLECK	S1052	CYTOXMOA	ELESCLOMOL| STA-4783 | STA-4783 | ELESCLOMOL | STA-4783 | | ELESCLOMOL (STA-4783)
SJ000534766-3	117.353	6.60449	112.88	147.139	42.4165	2.08296	12.5029	81.7079	SELLECK	S1052	BIOACTIVE_HP	ELESCLOMOL| STA-4783 | STA-4783 | ELESCLOMOL | STA-4783 | | ELESCLOMOL (STA-4783)
SJ000518258-1	117.197	1.45628	1.55309	0.869179	1.23568	1.83988	-0.0701998	7.1481	CHEMBRIDGE	16364670	NRLIB	NA
SJ000287297-2	116.892	110.71	110.088	134.444	59.1846	101.836	75.8392	77.039	AK_SCIENTIFIC	Q716	APPROVED_DRUG	DAUNORUBICIN | CERUBIDINE | DAUNORUBICIN HCL | NSC-82151
SJ000310850-1	116.844	1.60915	9.71921	2.69891	17.502	43.3727	42.0227	20.2037	CMLD_BU	CMLD001300	GENERAL	NA
SJ000517209-1	116.537	30.8857	8.25237	18.8561	26.4784	10.5733	66.0361	18.9059	CHEMBRIDGE	36527738	KINLIB	NA
SJ000311013-2	116.269	1.68494	0.373264	-0.748173	1.3956	1.4165	-2.02897	1.89553	CMLD_BU	CMLD003225	GENERAL	NA
SJ000517351-1	115.06	5.4767	-3.07369	-0.40656	0.282877	2.28138	1.67671	12.9912	CHEMBRIDGE	63397606	KINLIB	NA
SJ000288274-5	115.039	124.194	87.6541	61.4154	51.8974	72.8608	74.4757	70.9854	SIGMA	T182	BIOACTIVE_HP	TYRPHOSTIN A9 | TRRPHOSTIN A9 | MALONOBEN | AG-17 | GCP-5126 | NSC-242557 | RG-50872 | SF-6847 | | TYRPHOSTIN A9 | MALONOBEN | AG-17 | GCP-5126 | NSC-242557 | RG-50872 | SF-6847 | | TYRPHOSTIN 9 | TYRPHOSTIN 9 | RG-50872 | MALONABEN | SF 6847 |
SJ000546519-2	114.876	104.765	12.8774	76.2688	60.6016	82.7207	56.7145	24.284	TOCRIS	1549	BIOACTIVE_HP	CD 437 | CD437 | AHPN | CD-437 | AHPN | AGN-192837 |
SJ000310884-1	114.792	25.7483	48.6026	15.3924	21.0115	12.1547	35.2566	32.0139	CMLD_BU	CMLD001252	GENERAL	NA
SJ000755079-1	114.687	1.53858	0.206452	-1.37192	-0.647135	-1.63695	-1.55848	3.74578	BIOMOL	PI-115	BIOACTIVE_HP	NNGH | MMP-3 INHIBITOR II | NNGH |
SJ000310946-1	114.585	111.643	61.3467	73.9292	26.7317	88.0485	76.0569	53.2901	CMLD_BU	CMLD003130	GENERAL	NA
SJ000773169-1	114.463	119.052	78.8417	35.9677	28.7096	85.821	54.8411	63.046	EMD	528111	BIOACTIVE_HP	PI 3-K-ALPHA INHIBITOR IV
SJ000578334-1	113.978	1.46194	9.26699	-0.46276	5.48095	7.90722	9.76955	25.7067	VENNERSTROM_LAB	OZ359	OZONIDE	NA
SJ000773181-1	113.952	135.485	112.691	91.5264	8.47639	14.8599	95.978	95.4302	TOCRIS	2186	BIOACTIVE_HP	CMPD-1 | MK2A INHIBITOR |
SJ000578304-1	113.803	4.53435	14.7027	1.18221	11.4842	13.1314	21.2241	52.6643	VENNERSTROM_LAB	OZ353	OZONIDE	NA
SJ000285544-5	113.108	84.6584	21.9605	5.47816	57.0675	91.9289	73.6207	47.3028	SIGMA	160393	APPROVED_DRUG	PRIMAQUINE | PRIMAQUINE DIPHOSPHATE | PRIMAQUINE BISPHOSPHATE
SJ000517450-1	113.002	6.85642	12.1941	9.90668	14.3015	11.5217	53.641	43.2717	CHEMBRIDGE	80248731	KINLIB	NA
SJ000574313-1	112.958	100.575	66.3985	48.1067	52.7654	72.9716	71.0459	22.4442	TOCRIS	2039	APPROVED_DRUG	TRIMETREXATE | CI 898 TRIHYDROCHLORIDE | TMQ | TRIMETREXATE GLUCURONATE | NSC-249008 | JB-11 | NSC-352122 | NEUTREXIN | CI 898 TRIHYDROCHLORIDE
SJ000285739-7	112.569	94.0063	94.0431	102.894	58.1723	85.1376	73.3325	-15.9704	SIGMA	D6003	APPROVED_DRUG	DIGOXIN
SJ000285233-5	112.406	108.732	97.8601	112.163	58.3968	87.2392	76.5767	78.8716	TCI_AMERICA	D0542	APPROVED_DRUG	DIGITOXIN
SJ000285747-7	112.367	61.6678	93.7391	131.949	26.3783	26.9575	18.0093	33.1337	ALFA_AESAR	B20721	APPROVED_DRUG	DISULFIRAM | TETRAETHYLTHIURAM DISULFIDE | ANTABUSE | DISULFIRAM | TETRAETHYLTHIURAM DISULFIDE | CPC-501 | | DISULFIRAM | CPC-501 |
SJ000288274-6	112.326	111.26	95.0207	64.0295	54.286	32.5676	70.4604	72.137	SIGMA	T182	CYTOXMOA	TYRPHOSTIN A9 | TRRPHOSTIN A9 | MALONOBEN | AG-17 | GCP-5126 | NSC-242557 | RG-50872 | SF-6847 | | TYRPHOSTIN A9 | MALONOBEN | AG-17 | GCP-5126 | NSC-242557 | RG-50872 | SF-6847 | | TYRPHOSTIN 9 | TYRPHOSTIN 9 | RG-50872 | MALONABEN | SF 6847 |
SJ000578127-1	112.314	104.46	105.74	127.288	55.5723	3.65371	74.4404	22.7556	VENNERSTROM_LAB	BOZ01	OZONIDE	NA
SJ000578188-1	112.254	2.28059	25.08	56.3181	22.2579	7.93821	61.8654	41.0628	VENNERSTROM_LAB	OZ117	OZONIDE	NA
SJ000312345-2	112.11	92.766	35.1252	61.0194	53.343	66.2095	64.6673	65.8681	AK_SCIENTIFIC	H851	APPROVED_DRUG	IRINOTECAN | CPT-11 | DQ-2805 | NSC-616348 | IRINOTECAN HYDROCHLORIDE TRIHYDRATE | CAMPTOSAR | IRINOTECAN HYDROCHLORIDE | IRINOTECAN HCL TRIHYDRATE
SJ000518946-2	111.707	28.4156	22.6645	37.3126	7.02869	102.618	76.8882	67.2588	BOSCHE	A2405	APPROVED_DRUG	ADEFOVIR DIPIVOXIL | HEPSERA
SJ000565233-2	111.472	-0.195822	2.19951	5.21189	14.4874	78.2815	17.5309	7.6652	SJ_MLU	MLUC094	DEVCAN	DMP-777 | DMP-777 | L-694458 |
SJ000310784-1	111.454	11.7955	3.07006	3.32772	1.90371	9.59529	12.9648	5.63958	CMLD_BU	2211	GENERAL	NA
SJ000311003-1	110.743	96.0451	0.184267	69.7346	60.1041	1.58434	61.6237	11.1311	CMLD_BU	CMLD003079	GENERAL	NA
SJ000310904-2	110.627	120.116	94.0349	110.423	52.5552	79.4849	68.6048	76.3556	CMLD_BU	CMLD003124	GENERAL	NA
SJ000574276-1	110.211	114.693	14.9013	80.2272	40.5646	103.148	55.7135	62.5416	SELLECK	S1017	DEVCAN	CEDIRANIB | AZD2171 | RECENTIN | CEDIRANIB | AZD2171 | NSC-732208 | | CEDIRANIB (AZD2171)
SJ000574290-1	110.206	63.6427	15.7707	61.909	25.0492	88.4779	64.9614	19.84	LC_LABS	T-2304	DEVCAN	TOZASERTIB | VX-680 | MK-0457 | VX6 | VX-680 | TOZASERTIB | MK-0457 | | VX-680 (TOZASERTIB, MK-0457)
SJ000580951-1	109.905	131.337	13.4684	15.8552	61.6393	81.2333	68.3412	74.6556	ROCHE	RO0480500-002	BIOACTIVE_HP	NA
SJ000556699-2	109.742	18.1688	3.88904	2.67231	1.90794	13.9428	6.90649	3.84201	BIOMOL	PI-125	BIOACTIVE_HP	1-NAPHTHALENESULFONYL-IW-CHO | NAPSUL-ILE-TRP-CHO | CATHEPSIN L INHIBITOR IV | 1-NAPHTHALENESULFONYL-IW-CHO |
SJ000516616-1	109.617	118.811	82.8398	85.3476	36.6651	80.5085	80.3742	72.6094	CHEMBRIDGE	40598153	KINLIB	NA
SJ000578300-1	109.253	1.32944	68.0568	27.6649	62.9119	22.3038	67.9537	59.5402	VENNERSTROM_LAB	OZ453	OZONIDE	NA
SJ000310903-1	108.951	106.611	15.4399	15.4119	48.9941	32.5619	80.1711	52.0373	CMLD_BU	CMLD003153	GENERAL	NA
SJ000312303-2	108.861	-4.32688	-1.99002	-0.135206	4.0964	-2.34358	2.06757	6.27169	TOCRIS	3308	APPROVED_DRUG	ZILEUTON | LEUTROL
SJ000285203-8	108.664	130.107	99.5227	93.393	56.7448	76.3102	71.3642	78.3553	SIGMA	R8875	CYTOXMOA	ROTENONE | ROTENONE |
SJ000517939-1	108.532	93.1557	77.6116	106.042	50.8153	76.1734	69.6577	65.1064	CHEMBRIDGE	18321024	KINLIB	NA
SJ000517729-1	108.449	92.7209	82.3617	93.3018	52.4082	70.1874	74.2167	69.5549	CHEMBRIDGE	12045077	KINLIB	NA
SJ000573337-1	108.365	49.2587	31.1484	41.7511	69.0481	102.572	85.366	43.8079	GSK	GSK1173862A	BIOACTIVE_HP	U23441/128/1
SJ000580573-1	108.268	107.589	96.7256	75.7271	48.1755	74.5312	74.8689	67.0805	CMLD_BU	CMLD007760	GENERAL	NA
SJ000755109-1	108.183	91.6851	105.185	91.0276	61.644	95.1487	81.3315	73.7322	ELSOHLY_LABS	ELI-XXIII-54-1	OZONIDE	NA
SJ000516880-1	108.082	117.163	76.1109	93.0713	53.1184	80.0274	72.3953	68.9929	CHEMBRIDGE	17561848	KINLIB	NA
SJ000519019-2	107.982	146.261	63.7803	46.1539	65.188	124.631	84.5155	83.1128	SIGMA	202673	BIOACTIVE_HP	ARSENIC TRIOXIDE | TRISENOX| ARSENOUS ACID | NSC-706363
SJ000578008-1	107.787	41.9593	108.225	134.86	60.1004	72.7939	75.8008	77.5518	VENNERSTROM_LAB	OZ708	OZONIDE	NA
SJ000310959-1	107.165	98.9074	95.7574	115.722	56.5671	79.6942	76.835	72.8708	CMLD_BU	CMLD003175	GENERAL	NA
SJ000312285-2	106.976	63.6432	13.6857	14.2765	8.22095	46.6683	7.58507	12.1719	TORONTO	T547500	APPROVED_DRUG	TOREMIFENE CITRATE| FARESTONE| ACAPODENE | TOREMIFENE CITRATE| FARESTON | TOREMIFENE CITRATE | FARESTONE | ACAPODENE | (Z)-2-(4-(4-CHLORO-1,2-DIPHENYLBUT-1-ENYL)PHENOXY)-N,N-DIMETHYLETHANAMINE | TOREMIFENE CITRATE | FARESTON | | TOREMIFENE CITRATE
SJ000578092-1	106.316	10.5923	22.9191	6.39041	12.6017	17.3488	69.9193	37.2375	VENNERSTROM_LAB	YDA02	OZONIDE	NA
SJ000573328-1	106.314	51.5936	48.9959	37.3971	55.6121	66.6379	58.2433	63.82	GSK	GSK1326255A	BIOACTIVE_HP	U23536/58/1
SJ000572971-1	106.211	30.9832	56.5537	96.8618	112.96	26.0004	144.672	82.1887	FRYE_LAB	UNC0638	BIOACTIVE_HP	UNC0638 | UNC0638 HYDRATE
SJ000578130-1	105.643	30.405	102.754	126.838	57.5086	67.2124	77.5207	86.1189	VENNERSTROM_LAB	YDA03	OZONIDE	NA
SJ000285508-7	105.325	113.406	98.8834	96.8298	59.4208	86.6103	79.5529	83.6032	AK_SCIENTIFIC	65648-1G	APPROVED_DRUG	PACLITAXEL | TAXOL | PACLITAXEL | ANX-513 | BMS-181339 | DHP-107 | DHP-208 | DTS-301 | EMPAC | NSC-125973 | NOVA-12005 | OAS-PAC-100 | SDP-013 | MPI-5018 | INTAXEL | | PACLITAXEL | INTAXEL | ANX-513 | BMS-181339 | DHP-107 | DHP-208 | DTS-301 | EMPAC | NSC-125973 | NOVA-12005 | OAS-PAC-100 | SDP-013 | MPI-5018 |
SJ000546519-1	105.194	106.768	11.9384	20.3719	59.8222	78.1148	25.4795	3.76936	TOCRIS	1549	BIOACTIVE_HP	CD 437 | CD437 | AHPN | CD-437 | AHPN | AGN-192837 |
SJ000578000-1	104.708	10.3187	19.192	1.26939	12.4075	11.553	42.4975	44.4071	VENNERSTROM_LAB	OZ179	OZONIDE	NA
SJ000573174-1	104.458	48.283	32.2836	7.37728	5.52299	37.4066	4.46208	1.96043	GSK	SB-400868-A	BIOACTIVE_HP	JB42196-142B1
SJ000517878-1	104.287	111.018			55.9014	80.5265	70.8468		CHEMBRIDGE	25095615	KINLIB	NA
SJ000578139-1	104.284	6.02246	11.7952	-1.26721	1.19527	15.2516	20.0513	30.3303	VENNERSTROM_LAB	OZ126	OZONIDE	NA
SJ000580583-1	104.228	103.862	104.335	89.9903	61.4939	81.9807	82.0907	74.9202	CMLD_BU	CMLD007761	GENERAL	NA
SJ000312347-4	103.928	80.8834	66.2217	78.6467	45.387	78.5993	72.4916	47.2345	TORONTO	N489125	APPROVED_DRUG	NISOLDIPINE | BAYMYCARD | SULAR | NISOLDIPINE| BAYMYCARD| NISOCOR| SULAR| SYSCOR| ZADIPINA | (E)-ISOBUTYL 5-(HYDROXY(METHOXY)METHYLENE)-2,6-DIMETHYL-4-(2-NITROPHENYL)-4,5-DIHYDROPYRIDINE-3-CARBOXYLATE | NISOLDIPINE | "NISOLDIPINE | SULAR" | NISOLDIPINE | BAY-K-5552 | BAYMYCARD | SULAR | SYSCOR |
SJ000773172-1	103.575	155.228	122.846	95.7627	72.2862	118.04	100.862	74.881	ALEXIS	380-267-M005	BIOACTIVE_HP	(5Z)-7-OXOZEAENOL | LL-Z1640-2 | | (5Z)-7-OXOZEAENOL | ANTIBIOTIC LL Z1640-2
SJ000310952-1	103.496	117.636	91.6195	92.6701	50.3904	41.8206	73.612	74.9406	CMLD_BU	CMLD003097	GENERAL	NA
SJ000578318-1	103.269	-4.62646	9.87901	1.0877	7.9831	5.76166	25.6288	37.8477	VENNERSTROM_LAB	OZ428	OZONIDE	NA
SJ000285199-9	103.245	111.613	112.763	95.8155	60.7493	107.182	86.5492	85.9522	MP_BIOMEDICALS	102541	BIOACTIVE_HP	OUABAIN | STROPHANTINE OCTAHYDRATE | OUABAIN OCTAHYDRATE | G-STROPHANTHIN | BNC-1 | OUABAIN OCTAHYDRATE | ACOCANTHERINE | G-STROPHANTHIN | BNC-1 | | OUABAIN | BNC-1 | G-STROPHANTHIN |
SJ000556676-2	103.19	29.6276	16.9942	4.65946	7.4014	24.9302	1.27984	11.8975	LC_LABS	M-7007	DEVCAN	MASITINIB | AB-1010 | MASITINIB (AB1010)
SJ000285233-4	102.944	101.969	96.1019	114.335	57.881	81.1444	82.2738	77.9781	TCI_AMERICA	d0542	APPROVED_DRUG	DIGITOXIN
SJ000578120-1	102.637	2.82206	2.58818	0.740867	47.3226	1.97183	14.8253	1.97347	VENNERSTROM_LAB	TO10	OZONIDE	NA
SJ000578337-2	102.131	2.96343	4.31071	-0.654161	3.33251	6.17596	12.253	32.5555	VENNERSTROM_LAB	OZ423	OZONIDE	NA
SJ000285508-10	101.988	120.193	98.7334	89.9674	58.1418	87.9134	74.3542	78.7021	LC_LABS	P-9600	CYTOXMOA	PACLITAXEL | TAXOL | PACLITAXEL | ANX-513 | BMS-181339 | DHP-107 | DHP-208 | DTS-301 | EMPAC | NSC-125973 | NOVA-12005 | OAS-PAC-100 | SDP-013 | MPI-5018 | INTAXEL | | PACLITAXEL | INTAXEL | ANX-513 | BMS-181339 | DHP-107 | DHP-208 | DTS-301 | EMPAC | NSC-125973 | NOVA-12005 | OAS-PAC-100 | SDP-013 | MPI-5018 |
SJ000312218-3	101.733	128.824	5.39907	70.8948	29.8617	49.5132	56.5802	10.165	SANTA_CRUZ	SC-203536	BIOACTIVE_HP	BVT 948 | BVT-948 | 3,3-DIMETHYL-1H-BENZO[G]INDOLE-2,4,5(3H)-TRIONE | | BVT 948 | | BVT-948
SJ000518954-1	101.557	5.05591	1.44422	3.35613	0.544915	7.11266	9.1936	2.78269				NA
SJ000573168-2	101.426	34.8202	15.4509	16.8721	28.9448	78.79	54.7376	15.4692	GSK	SB-220025-R	BIOACTIVE_HP	JB-19127-269D | LD19161-244A1
SJ000516936-1	101.087	59.7532	1.46672	22.7866	17.5716	4.10805	59.9149	48.7281	CHEMBRIDGE	27345158	KINLIB	NA
SJ000579743-1	99.9063	110.689	74.3755	70.0416	57.2489	79.971	73.1875	76.6418	CMLD_BU	CMLD005522	GENERAL	NA
SJ000312357-3	99.2715	86.1469	51.213	47.7318	56.9694	90.2236	74.5644	37.0697	LKT_LABS	S2835	APPROVED_DRUG	SUNITINIB | SUTENT | SUNITINIB MALATE | SUNITINIB MALEATE | SU-11248
SJ000285284-4	98.8629	11.5258	26.7974	2.67289	10.5775	18.843	9.54092	10.6582	EMD	211274	BIOACTIVE_HP	(E)-CAPSAICIN | MR3H3 | NGX-1998 | NGX-3781 | NGX-4010 | NGX-7325 | TQ-1018 | CAPSAICIN | TRANS-CAPSAICIN | | CAPSAICIN
SJ000517559-1	98.8576	111.406	1.42354	138.344	55.2001	89.6674	74.9576	62.4556	CHEMBRIDGE	28361175	KINLIB	NA
SJ000755079-2	98.5256	7.59356	0.933999	-2.14645	0.924938	-0.405608	5.03375	4.17959	EMD	444225	BIOACTIVE_HP	NNGH | MMP-3 INHIBITOR II | NNGH |
SJ000577989-1	98.3674	1.7783	98.7044	-1.79916	0.0695955	0.563507	4.34057	0.897954	VENNERSTROM_LAB	OZ713	OZONIDE	NA
SJ000573044-1	98.1013	100.494	65.9322	105.961	41.9081	89.4157	66.7598	74.8375	GSK	GSK2110236A	BIOACTIVE_HP	N3343-60-3
SJ000580196-1	97.779	63.4549	90.3091	29.924	41.5666	27.1822	64.7486	26.4334	CMLD_BU	BU0001005	GENERAL	NA
SJ000578295-1	97.4686	-0.320201	19.9871	19.0385	5.5884	3.71367	22.4248	22.2523	VENNERSTROM_LAB	OZ364	OZONIDE	NA
SJ000577925-1	97.3401	20.7764	23.0689	1.29845	3.95751	10.3045	56.0332	34.9024	VENNERSTROM_LAB	OZ527	OZONIDE	NA
SJ000287149-2	97.0629	130.256	101.294	138.11	50.3567	104.837	76.3285	84.5734	BOSCHE	T1564	APPROVED_DRUG	TOPOTECAN | TOPOTECAN HYDROCHLORIDE | NSC-609699 | TOPOTECAN HCL
SJ000311071-1	96.9909	10.6994	7.88795	8.56824	9.83431	25.3835	13.7714	6.33615	CMLD_BU	CMLD000847	GENERAL	NA
SJ000561941-1	96.968	119.604	56.4584	81.899	31.2849	100.114	78.2102	35.7744	SJ_JHWANG1	JYH_G-22-2	TBRUC	NA
SJ000312347-3	96.7934	127.687	56.7547	28.5109	30.7595	67.4698	47.4717	52.8062	AVACHEM	1636	APPROVED_DRUG	NISOLDIPINE | BAYMYCARD | SULAR | NISOLDIPINE| BAYMYCARD| NISOCOR| SULAR| SYSCOR| ZADIPINA | (E)-ISOBUTYL 5-(HYDROXY(METHOXY)METHYLENE)-2,6-DIMETHYL-4-(2-NITROPHENYL)-4,5-DIHYDROPYRIDINE-3-CARBOXYLATE | NISOLDIPINE | "NISOLDIPINE | SULAR" | NISOLDIPINE | BAY-K-5552 | BAYMYCARD | SULAR | SYSCOR |
SJ000577904-1	96.7019	-0.0728174	8.33196	-2.01203	2.84714	0.12293	3.65631	12.4282	VENNERSTROM_LAB	OZ514	OZONIDE	NA
SJ000310876-1	96.3597	2.89646	9.90242	10.0102	9.30684	9.21676	18.1204	11.8044	CMLD_BU	CMLD001118	GENERAL	NA
SJ000285592-9	96.0926	39.2743	9.53303	8.72372	9.22894	16.7373	13.3565	14.4744	TOCRIS	999	BIOACTIVE_HP	TAMOXIFEN | ICI-46474 | TAMOXIFEN CITRATE
SJ000518971-1	95.9791	101.808	65.2403	41.1813	58.419	100.867	76.834	51.5426	FISHER	ACC22980	APPROVED_DRUG	METHYLENE BLUE | NSC-617593 | METHYLENE BLUE | ALX-610-003 | CB-17-01 | CI-52015 | MTC | NSC-617593 | TRX-0014 | DESMOIDPILLEN | METHYLTHIONINIUM CHLORIDE |
SJ000517253-1	95.8725	103.647	-0.117627	120.858	58.5076	73.1642	72.0741	58.8583	CHEMBRIDGE	19188237	KINLIB	NA
SJ000573018-1	95.8407	106.808	74.6897	105.785	40.676	77.3415	78.1958	80.5842	GSK	GSK317314A	BIOACTIVE_HP	U20814/197/10
SJ000287758-5	95.8035	99.981	81.808	38.5899	60.1151	93.8817	78.2002	79.4273	EMD	217696	BIOACTIVE_HP	CGP-74514A HYDROCHLORIDE | CDK1 INHIBITOR, CGP74514A | CGP-74514A
SJ000578222-1	95.6852	-1.60101	12.3623	-3.33622	1.43415	8.25975	2.85744	17.2275	VENNERSTROM_LAB	OZ210	OZONIDE	NA
SJ000573111-1	95.6361	104.111	10.9852	17.9082	60.7138	86.2925	84.6448	56.3211	GSK	SB-278538	BIOACTIVE_HP	JB27193-099B1
SJ000310807-1	95.293	0.445461	-0.444262	7.28598	1.34285	5.56248	7.58551	5.33134	CMLD_BU	2901	GENERAL	NA
SJ000580791-1	95.0468	39.5903	25.6781	10.4707	21.4797	13.7386	31.954	9.87786	CMLD_BU	BU0001019	GENERAL	NA
SJ000561943-1	94.9542	109.611	28.5141	39.3095	10.1435	63.3388	66.5769	17.1071	SJ_JHWANG1	JYH_G-22-4	TBRUC	NA
SJ000310906-1	94.7707	115.969	3.76901	14.1822	2.82142	23.8958	20.5398	4.60341	CMLD_BU	CMLD003087	GENERAL	NA
SJ000578299-1	94.3615	21.5141	104.615	64.3819	59.4623	18.5197	73.4857	71.1266	VENNERSTROM_LAB	OZ443	OZONIDE	NA
SJ000579746-1	93.9941	66.3564	78.2892	59.7042	50.0157	83.7544	73.0013	73.3682	CMLD_BU	CMLD005551	GENERAL	NA
SJ000578353-1	93.962	32.741	8.54722	4.90533	28.3065	14.724	38.2169	46.8936	VENNERSTROM_LAB	OZ349	OZONIDE	NA
SJ000310957-1	93.7755	49.0727	29.9181	46.2448	39.5739	21.8304	73.5117	65.8066	CMLD_BU	CMLD003294	GENERAL	NA
SJ000578255-1	93.6094	-2.89005	10.0698	2.37355	3.04401	9.43226	17.4202	29.8386	VENNERSTROM_LAB	OZ305	OZONIDE	NA
SJ000286030-3	93.48	111.385	103.475	140.792	55.4139	97.2538	81.9282	77.9781	3B_SCIENTIFIC	3B2-1312	APPROVED_DRUG	TENIPOSIDE | VUMON | VM-26 | TENIPOSIDE | VM-26 |
SJ000577942-1	93.2869	34.8131	34.5739	6.88959	67.2772	14.0424	68.4588	59.0703	VENNERSTROM_LAB	OZ569	OZONIDE	NA
SJ000578253-1	93.1768	8.47611	23.3291	2.1412	3.51224	16.6323	40.5073	27.2335	VENNERSTROM_LAB	OZ284	OZONIDE	NA
SJ000578030-1	92.1926	120.293	110.687	133.737	64.1683	99.0761	86.3502	89.663	VENNERSTROM_LAB	OZ628	OZONIDE	NA
SJ000573327-1	91.9986	85.9392	81.0184	123.187	56.0517	95.3804	81.305	77.0471	GSK	GSK1007102B	BIOACTIVE_HP	MS208738-058A1
SJ000287413-4	91.9745	10.0747	47.9564	34.1052	10.3429	9.05543	53.7082	45.0592	AK_SCIENTIFIC	65604	APPROVED_DRUG	PAROXETINE HYDROCHLORIDE | PAROXETINE HYDROCHLORIDE HEMIHYDRATE (MW = 374.83) | PAXIL| PAROXETINE HYDROCHLORIDE | PAROXETINE HYDROCHLORIDE | BRL-29060 | FG-7051 | | PAROXETINE HCL
SJ000578131-1	91.4215	13.4566	3.00908	12.4475	14.2523	14.05	19.0373	41.8201	VENNERSTROM_LAB	ST17	OZONIDE	NA
SJ000516786-1	91.4108	107.486			56.4916	74.4328	73.6742		CHEMBRIDGE	49801164	KINLIB	NA
SJ000577970-1	91.2904	64.778	85.8241	97.1969	69.7414	39.5985	85.1211	77.6399	VENNERSTROM_LAB	OZ619	OZONIDE	NA
SJ000518971-4	91.1828	113.696	100.098	40.5442	53.5935	109.929	96.134	47.1707	SIGMA	M9140	CYTOXMOA	METHYLENE BLUE | NSC-617593 | METHYLENE BLUE | ALX-610-003 | CB-17-01 | CI-52015 | MTC | NSC-617593 | TRX-0014 | DESMOIDPILLEN | METHYLTHIONINIUM CHLORIDE |
SJ000285278-8	91.1019	126.446	105.595	98.6254	54.9542	86.0979	77.5396	81.1798	SIGMA	M1404	CYTOXMOA	NOCODAZOLE | NOCODAZOLE | NSC-238159 | R-17934 | ONCODAZOLE | | NOCODAZOLE | ONCODAZOLE | NSC-238159 | R-17934 |
SJ000310905-2	91.0502	126.727	58.438	115.329	58.1726	43.448	48.8649	34.0162	CMLD_BU	CMLD003136	GENERAL	NA
SJ000755118-1	90.916	98.2052	100.735	72.7192	58.0879	81.2399	72.423	66.6874	ELSOHLY_LABS	ELI-XXIIID-96-2	OZONIDE	NA
SJ000285887-7	90.5638	-1.03077	0.475181	4.47047	-1.19801	0.335946	0.766485	-0.0450753	WAKO_CHEMICALS	200-15212	APPROVED_DRUG	TOLAZAMIDE
SJ000285661-4	90.533	-2.5928	-3.94448	-2.04719	0.428053	-0.967121	-0.300991	0.302967	AK_SCIENTIFIC	K053	APPROVED_DRUG	MOXALACTAM DISODIUM | MOXAM
SJ000579749-1	90.4581	63.9146	75.3893	58.7357	49.4449	80.5457	72.1021	72.8112	CMLD_BU	CMLD005557	GENERAL	NA
SJ000312350-2	89.9353	97.4167	38.0175	55.6541	35.5117	84.5612	77.2883	65.312	LC_LABS	S-8502	APPROVED_DRUG	SORAFENIB | SORAFENIB TOSYLATE | NEXAVAR | BAY-43-0006 | NSC-724772 | SORAFENIB TOSYLATE
SJ000312300-2	89.9015	3.95043	3.35978	6.58316	3.29365	7.41958	7.77014	6.00469	TORONTO	Q510000	APPROVED_DRUG	QUETIAPINE HEMIFUMARATE| SEROQUEL | QUETIAPINE FUMARATE| SEROQUEL XR | QUETIAPINE HEMIFUMARATE | SEROQUEL | (E)-2-(2-(4-(DIBENZO[B,F][1,4]THIAZEPIN-11-YL)PIPERAZIN-1-YL)ETHOXY)ETHANOL | QUETIAPINE FUMARATE | SEROQUEL XR | FK-949 | FK-949E | ICI-204636 | ZD-5077 | ZM-204636 | | QUETIAPINE FUMARATE
SJ000573033-1	89.6104	84.7601	23.4642	35.3839	20.8537	87.0493	70.6109	42.0666	GSK	GW683134A	BIOACTIVE_HP	T261/93/1
SJ000517572-1	89.4721	4.6826	-2.16245	-1.25231	3.619	4.93416	-0.0629816	2.65637	CHEMBRIDGE	86985338	KINLIB	NA
SJ000285710-5	89.2758	120.196	75.0704	97.5631	52.791	92.1153	77.4014	69.2579	AK_SCIENTIFIC	69646	APPROVED_DRUG	CICLOPIROX | CICLOPIROX ETHANOLAMINE | CICLOPIROX OLAMINE
SJ000555718-1	89.2547	0.424777	-0.490985	-3.16645	3.32542	7.01884	4.78492	4.80715	SIGMA	O5501-1G	APPROVED_DRUG	OXYPHENONIUM BROMIDE
SJ000573089-1	89.1137	14.4404	6.30427	-2.24609	-0.881068	4.97536	5.61694	9.43541	GSK	GW784684X	BIOACTIVE_HP	U17540/68/2
SJ000755111-1	89.0572	106.907	103.897	75.477	64.603	87.0113	79.7244	69.5086	ELSOHLY_LABS	ELI-XXIIID-114-1	OZONIDE	NA
SJ000517821-1	88.9411	116.237			57.9722	81.4736	72.9065		CHEMBRIDGE	70208603	KINLIB	NA
SJ000773183-1	88.7048	115.999	105.64	125.957	62.0244	95.7345	79.5994	84.3039	EMD	420294	BIOACTIVE_HP	IQDMA | STAT5 INHIBITOR II |
SJ000577940-1	88.5646	-2.70159	9.20628	0.516889	61.8988	4.18655	72.2148	7.6598	VENNERSTROM_LAB	OZ615	OZONIDE	NA
SJ000310913-1	88.5479	114.042	14.2191	32.7302	3.32179	10.3117	26.7536	8.05244	CMLD_BU	CMLD003288	GENERAL	NA
SJ000287312-5	88.2383	100.216	69.383	91.7476	57.5172	93.7899	77.0395	81.1094	3B_SCIENTIFIC	3B2-1842	APPROVED_DRUG	SELEGILINE HYDROCHLORIDE | R-(-)-DEPRENYL HYDROCHLORIDE | SELEGILINE HYDROCHLORIDE| ELDEPRYL
SJ000286134-7	87.9631	20.6993	2.74485	1.14504	3.98213	11.6308	6.15871	4.51911	LKT_LABS	F4584	APPROVED_DRUG	FLUFENAZINE | FLUPHENAZINE | FLUPHENAZINE HCL
SJ000310944-2	87.9588	110.804	95.9591	113.948	40.0325	50.924	73.0219	72.3758	CMLD_BU	CMLD003038	GENERAL	NA
SJ000516548-1	87.9528	92.8941	5.08255	76.9564	36.1825	11.6464	15.7332	20.2429	CHEMBRIDGE	51924490	KINLIB	NA
SJ000285228-6	87.8802	91.0836	92.7985	75.077	55.064	80.3629	78.1796	74.5526	EMD	239764	BIOACTIVE_HP	CYCLOHEXIMIDE | NARAMYCIN A | U-4527 | EXSB/NBC-6607 | CYCLOHEXIMIDE
SJ000578336-1	87.8318	0.529617	101.489	124.182	63.8303	12.4572	81.4546	79.2736	VENNERSTROM_LAB	OZ406	OZONIDE	NA
SJ000581045-1	87.6079	97.5012	99.4004	13.2535	11.3562	20.9589	47.383	5.30581	ROCHE	RO3206173-000	BIOACTIVE_HP	NA
SJ000755113-1	87.4841	65.5721	99.5287	74.7652	59.0721	84.4778	77.7251	68.2369	ELSOHLY_LABS	ELI-XXIII-118-4	OZONIDE	NA
SJ000285228-7	87.4238	119.055	109.836	86.7674	68.3362	92.746	85.5454	76.027	SIGMA	C7698	CYTOXMOA	CYCLOHEXIMIDE | NARAMYCIN A | U-4527 | EXSB/NBC-6607 | CYCLOHEXIMIDE
SJ000755120-1	87.2377	109.046	100.572	64.7442	56.7458	81.2063	77.2235	64.7533	ELSOHLY_LABS	ELI-XXIIID-88-2	OZONIDE	NA
SJ000312176-3	86.8265	50.6708	50.7771	40.1726	56.016	99.5444	82.3969	68.2587	EMD	189406	BIOACTIVE_HP	AURORA KINASE/CDK INHIBITOR | JNJ-7706621 | AURORA KINASE/CDK INHIBITOR | 4-(5-AMINO-1-(2,6-DIFLUOROBENZOYL)-1H-1,2,4-TRIAZOL-3-YLAMINO)BENZENESULFONAMIDE | | JNJ-7706621 | RWJ-387252 |
SJ000517784-1	85.9466	-1.33051	0.472447	-0.414974	1.05024	12.0338	4.1659	1.47674	CHEMBRIDGE	44294080	KINLIB	NA
SJ000310905-1	85.9	111.865	6.03205	67.4913	49.4604	19.7337	37.5228	3.74362	CMLD_BU	CMLD003136	GENERAL	NA
SJ000581169-1	84.9113	31.3191	-0.557701	3.49925	3.25925	15.0917	9.0172	3.75625	ROCHE	RO4383596-000	BIOACTIVE_HP	NA
SJ000285218-9	84.8458	80.0044	104.694	127.081	66.5397	120.136	93.3521	88.9834	AXXORA	ALX-270-063-M025	BIOACTIVE_HP	CANTHARIDIN | | CANTHARIDIN | CTD | CANTHACUR | | CANTHARIDIN
SJ000578319-1	84.8216	0.923258	40.7072	31.2287	69.3916	11.9881	73.6983	64.2576	VENNERSTROM_LAB	OZ445	OZONIDE	NA
SJ000565161-2	84.6844	-1.9679	0.801941	-1.61017	-0.0851527	0.593582	0.24037	-1.70202	INTLAB	3572949-100mg	APPROVED_DRUG	CANDICIDIN
SJ000518948-1	84.5548	3.39709	0.326571	1.39222	14.8145	27.0125	19.6119	10.8375	AK_SCIENTIFIC	H004-1G	APPROVED_DRUG	ATORVASTATIN | SJ000285996 | CI-981 | YM-548 | LIPITOR | ATORVASTATIN CALCIUM
SJ000574294-1	84.3856	28.1824	19.5835	19.3286	10.0527	52.0844	16.3612	35.9121	TORONTO	R495850	DEVCAN	DEFOROLIMUS | RIDAFOROLIMUS | MK-8669
SJ000285218-10	84.1004	110.558	112.313	122.246	71.1719	102.68	79.0116	86.578	TOCRIS	1548	BIOACTIVE_HP	CANTHARIDIN | | CANTHARIDIN | CTD | CANTHACUR | | CANTHARIDIN
SJ000285218-11	83.7964	116.023	114.996	140.398	64.3861	111.011	82.3771	87.0656	SIGMA	C7632	CYTOXMOA	CANTHARIDIN | | CANTHARIDIN | CTD | CANTHACUR | | CANTHARIDIN
SJ000312347-5	83.238	52.2825	66.8645	50.8612	29.5279	68.437	68.7329	41.8203	TORONTO	N489125	APPROVED_DRUG	NISOLDIPINE | BAYMYCARD | SULAR | NISOLDIPINE| BAYMYCARD| NISOCOR| SULAR| SYSCOR| ZADIPINA | (E)-ISOBUTYL 5-(HYDROXY(METHOXY)METHYLENE)-2,6-DIMETHYL-4-(2-NITROPHENYL)-4,5-DIHYDROPYRIDINE-3-CARBOXYLATE | NISOLDIPINE | "NISOLDIPINE | SULAR" | NISOLDIPINE | BAY-K-5552 | BAYMYCARD | SULAR | SYSCOR |
SJ000573312-2	83.1652	111.456	42.4241	46.6238	28.6404	14.9111	22.8669	44.9578	GSK	GSK943949A	BIOACTIVE_HP	LS204454-145A1 | LS204454-146A1
SJ000518976-1	82.8615	24.1859	7.32655	11.8807	12.3058	46.1743	37.2165	10.3576	ADVANCED_TI_CO	4118092	APPROVED_DRUG	DASATINIB | NSC-732517 | DASATINIB HCL
SJ000578374-1	82.7773	6.49993	87.4184	54.5136	54.5357	15.6002	74.4432	73.4893	VENNERSTROM_LAB	OZ509	OZONIDE	NA
SJ000581057-1	82.7375	65.494	45.352	11.9736	6.81124	37.8927	53.5278	3.50601	ROCHE	RO0318161-000	BIOACTIVE_HP	NA
SJ000755107-1	82.6294	45.5282	89.9746	35.0504	61.293	41.9016	88.8489	67.0819	ELSOHLY_LABS	ELI-XXIIIE-6-2	OZONIDE	NA
SJ000772404-1	82.4537	116.601	103.464	129.152	61.5715	99.6318	77.3559	84.5876	TOCRIS	2647	BIOACTIVE_HP	NSC 632839 HYDROCHLORIDE
SJ000518940-1	82.2387	81.7878	32.2046	45.8825	49.4333	52.5636	82.3766	66.6598	TORONTO	M831450	APPROVED_DRUG	MYCOPHENOLATE MOFETIL | MYCOPHENOLATE MOFETIL HYDROCHLORIDE | ME-MPA | MMF | R-99 | RS-61443 | RS-61443-190 | RS-61443 | CELLCEPT
SJ000285270-3	82.1908	89.3205	26.2991	8.668	50.1306	53.2662	64.7006	25.5812	SIGMA	T6069	APPROVED_DRUG	THIOTEPA | THIOTEPA| THIOPLEX
SJ000773152-1	82.0019	110.604	97.9338	116.57	54.0616	90.833	73.3437	76.9086				NA
SJ000312375-7	81.5259	121.092	18.0312	68.9966	4.82852	94.6815	61.7428	34.43	AK_SCIENTIFIC	69144	DEVCAN	RITONAVIR| NORVIR | RITONAVIR | RITONAVIR| NORVIR | THIAZOL-5-YLMETHYL 3-HYDROXY-5-(2-(3-((2-ISOPROPYLTHIAZOL-4-YL)METHYL)-3-METHYLUREIDO)-3-METHYLBUTANAMIDO)-1,6-DIPHENYLHEXAN-2-YLCARBAMATE | RITONAVIR
SJ000577905-1	81.2931	15.6675	32.4497	6.44908	11.3179	25.2395	55.7733	55.1291	VENNERSTROM_LAB	OZ524	OZONIDE	NA
SJ000577976-1	80.8489	17.7607	55.3276	52.0251	66.3173	21.8778	89.0799	45.8769	VENNERSTROM_LAB	OZ541	OZONIDE	NA
SJ000285321-8	80.5743	105.472	109.572	137.898	59.7885	90.6052	78.5496	78.0052	AK_SCIENTIFIC	H492	APPROVED_DRUG	MITOXANTHRONE | MITOXANTRONE DIHYDROCHLORIDE | MITOXANTRONE HYDROCHLORIDE | NSC-301739 | CL-232315
SJ000573319-1	80.564	114.07	87.5785	71.444	29.66	98.7676	77.9839	62.586	GSK	GW612286X	BIOACTIVE_HP	U17574/67/1
SJ000578395-1	80.4203	11.4657	7.54205	1.28666	27.864	3.08075	31.0626	34.0958	VENNERSTROM_LAB	OZ496	OZONIDE	NA
SJ000574287-1	80.3948	10.4279	1.3453	23.6909	1.50376	21.1805	32.9755	71.1291	LC_LABS	V-9402	DEVCAN	VANDETANIB | ZACTIMA | AZD-6474 | CH-331 | VANDETANIB (ZD6474)
SJ000311000-2	80.1027	28.0591	2.09318	11.6437	19.8824	1.83372	28.6327	12.2776	CMLD_BU	CMLD003166	GENERAL	NA
SJ000565607-2	80.0432	109.256	15.6347	14.4204	50.1556	70.0581	68.3392	13.3657	TOCRIS	3043	BIOACTIVE_HP	AC 45594 | AC 45594 | 4-HEPTYLOXYPHENOL |
SJ000578010-1	79.9799	3.79095	8.26223	10.2234	3.65066	3.13213	15.9362	33.9005	VENNERSTROM_LAB	OZ209	OZONIDE	NA
SJ000310854-1	79.6994	1.8278	-0.0291587	0.691743	1.50849	-1.05631	2.45936	-0.556979	CMLD_BU	CMLD003010	GENERAL	NA
SJ000574296-1	79.6801	85.022	86.4161	44.6371	4.44118	27.4143	11.9213	33.8534	CHEMIETEK	CT-INCB	DEVCAN	RUXOLITINIB | INCB-18424 | INCB-018424 | NCB018424 | INC-424 | INCB-424 | RUXOLITINIB | INCB-18424 | INCB-018424 | NCB018424 | INC-424 | INCB-424 | | RUXOLITINIB (INCB018424) | S-RUXOLITINIB (INCB018424)
SJ000285208-4	79.5188	103.465	24.7242	63.3696	26.072	64.3802	69.2437	15.6349	SIGMA	A4882	APPROVED_DRUG	THIOGUANINE | THIOPURINE | THIOGUANINE | NSC-752 | 6-THIOGUANINE | TIOGUANINE | | 6-THIOGUANINE | NSC-752 | THIOGUANINE | TIOGUANINE | | 6-THIOGUANINE | 6-TG |
SJ000286080-4	79.2861	0.538697	-4.15351	-0.636296	0.603179	3.56575	1.20992	-0.680698	OCHEM	689O634	APPROVED_DRUG	OLMESARTAN MEDOXOMIL
SJ000573015-1	79.261	85.6848	56.7745	91.2006	28.2026	100.17	65.0422	70.9999	GSK	GSK579289A	BIOACTIVE_HP	U20958/186/1
SJ000573329-1	79.2138	8.90391	8.75799	-3.85483	22.5059	4.59136	10.0307	6.08887	GSK	GW869810X	BIOACTIVE_HP	U20348/87/4
SJ000561952-1	76.6835	115.4	14.0144	18.8423	22.9905	66.5799	20.0503	16.9038	SJ_JHWANG1	JYH_G-24-4	TBRUC	NA
SJ000285722-4	76.5562	-3.29498	-2.40798	0.272064	-1.44867	-0.0223898	-0.869006	1.22124	SANTA_CRUZ	SC-204694	BIOACTIVE_HP	CLOPIDOL | METICHLORPINDOL | COCCIDIOSTAT C | CLOPINDOL
SJ000286107-7	76.1618	19.9784	2.29537	9.8105	11.8332	10.3604	7.05571	13.8879	SIGMA	l4762-5g	APPROVED_DRUG	LOPERAMIDE | IMODIUM | LOPERAMIDE HCL
SJ000578352-1	75.9711	4.64465	9.12634	0.98625	8.38584	7.28738	9.09174	35.0246	VENNERSTROM_LAB	OZ339	OZONIDE	NA
SJ000577923-1	75.1982	12.4955	74.8623	53.0212	65.8367	84.588	83.7635	75.7665	VENNERSTROM_LAB	OZ576	OZONIDE	NA
SJ000518976-2	75.1393	53.1905	5.31533	18.8196	15.0919	48.7562	28.9841	20.07	INTLAB	4118092	APPROVED_DRUG	DASATINIB | NSC-732517 | DASATINIB HCL
SJ000534769-3	74.8913	68.3727	83.5248	63.0744	64.3225	98.7148	77.8001	83.4142	CAYMAN	13334	BIOACTIVE_HP	RO 31-8220 MESYLATE | RO-31-8220
SJ000288176-5	74.8276	90.5849	87.6338	75.8049	54.3989	77.6358	66.2238	72.4903	TOCRIS	1147	CYTOXMOA	SKF 96365 | SKF 96365 HYDROCHLORIDE | SKF-96365
SJ000578259-1	74.6878	4.28271	14.4003	4.69836	2.98272	9.41754	25.2876	32.6647	VENNERSTROM_LAB	OZ253	OZONIDE	NA
SJ000578356-1	74.6437	73.792	85.864	63.1172	23.4156	26.3052	86.2224	49.6917	VENNERSTROM_LAB	OZ409	OZONIDE	NA
SJ000285666-10	74.6409	30.8623	30.812	42.0335	24.4207	21.3983	43.1641	27.384	TCI_AMERICA	N0528	APPROVED_DRUG	NIFEDIPINE | ADALAT
SJ000578116-1	74.615	14.0653	7.20605	82.0986	38.2742	24.7152	15.9917	51.3827	VENNERSTROM_LAB	DO24	OZONIDE	NA
SJ000580549-1	74.3653	-5.27383	-1.48735	-2.26193	1.01741	0.727661	-1.52595	0.758392	CMLD_BU	CMLD007794	GENERAL	NA
SJ000310967-1	74.191	5.66278	2.534	2.18568	30.3471	6.93606	5.8377	3.98354	CMLD_BU	CMLD003297	GENERAL	NA
SJ000518047-1	73.4435	13.9933	19.411	4.09347	1.78901	17.1929	3.57642	1.52607	CHEMBRIDGE	54451583	KINLIB	NA
SJ000517217-1	73.371	26.4438	75.4042	94.5639	49.4108	2.29673	29.2546	70.7806	CHEMBRIDGE	70870195	KINLIB	NA
SJ000285540-7	73.3708	86.9426	16.2607	13.9018	40.8319	104.546	35.0567	47.2875	TORONTO	P702325	APPROVED_DRUG	PRAZOSIN | PRAZOSIN HYDROCHLORIDE | SJ000288135 | PRAZOSIN HCL
SJ000312370-3	73.3161	76.7584	51.4516	66.2241	43.0345	70.8823	71.3005	68.3108	SIGMA	T-6950	APPROVED_DRUG	TIZANIDINE HYDROCHLORIDE | TIZANIDINE HYDROCHLORIDE | 5-CHLORO-N-(4,5-DIHYDRO-1H-IMIDAZOL-2-YL)BENZO[C][1,2,5]THIADIAZOL-4-AMINE | TIZANIDINE HCL
SJ000285324-3	73.2501	45.0976	2.82372	20.5622	49.1042	6.34539	77.6745	23.8536	ALFA_AESAR	B23809	APPROVED_DRUG	CHLOROXINE
SJ000285710-4	73.1993	113.053	72.6531	58.7306	51.177	85.6263	77.7597	50.846	AK_SCIENTIFIC	69646-1g	APPROVED_DRUG	CICLOPIROX | CICLOPIROX ETHANOLAMINE | CICLOPIROX OLAMINE
SJ000580836-1	73.1347	-6.07301	-0.971306	-0.190117	1.79845	4.07393	2.75236	-0.115243	CMLD_BU	CMLD007235	GENERAL	NA
SJ000285197-5	72.8967	89.7708	46.1543	44.8067	44.025	58.0885	71.5488	60.1262	AG_CHEMICALS	M-1036	CYTOXMOA	MYCOPHENOLIC ACID | MYCOPHENOLATE SODIUM
SJ000581041-1	72.8825	80.0594	9.77155	13.9928	20.2134	54.7319	18.1343	14.7713	ROCHE	RO0318036-000	BIOACTIVE_HP	NA
SJ000312369-3	72.7855	111.729	108.267	101.838	68.1498	97.2873	83.9459	90.0676	SIGMA	1885	APPROVED_DRUG	DOCETAXEL | ANX-514 | EMDOC | NSC-628503 | RP-56976 | SDP-014 | SYP-0704A | XRP-6976L | DOCETAXOL | TAXOTERE
SJ000310969-1	72.3638	57.4941	38.9393	13.312	18.0748	18.6683	31.2764	36.3442	CMLD_BU	CMLD003242	GENERAL	NA
SJ000000857-3	72.2809	104.365	115.386	118.67	60.495	86.4332	80.6287	81.2898	APAC_PHARM	815404	APPROVED_DRUG	DOXORUBICIN | DOXORUBICIN HYDROCHLORIDE | NSC-123127 | DOXIL | EPIRUBICIN | E-ADM | IMI-28 | EPIDOXORUBICIN | PIDORUBICIN | 4-EPI-ADRIAMYCIN | 4-EPI-DOXORUBICIN | EPIRUBICIN HYDROCHLORIDE | ADRIACIN | ADRIAMYCIN | EPIRUBICIN | EPIRUBICIN HCL | 4'EPI-DX | E-ADM | IMI-28 | EPIDOXORUBICIN | PIDORUBICIN | 4'-EPI-ADRIAMYCIN | 4' EPI-DOXORUBICIN |
SJ000310809-1	72.1017	97.5817	36.0568	34.608	17.1336	54.1486	59.7101	48.674	CMLD_BU	CMLD001455	GENERAL	NA
SJ000581013-1	71.8609	93.4561	92.2349	109.103	57.56	105.365	81.9596	80.599	ROCHE	RO0282986-001	BIOACTIVE_HP	NA
SJ000518519-1	71.8475	-5.00722	1.19331	-1.63752	-0.997472	46.7721	0.131569	-0.726537	CHEMBRIDGE	94805667	NRLIB	NA
SJ000573023-1	71.7522	98.0431	71.1936	101.024	36.0758	81.3003	72.0227	71.6691	GSK	GW852849X	BIOACTIVE_HP	U22436/143/1
SJ000573318-1	71.6085	109.079	106.025	112.558	59.4432	99.5854	79.4447	81.3448	GSK	GW806290X	BIOACTIVE_HP	U18020/87/1
SJ000573322-1	71.5517	113.099	76.9336	100.101	37.3198	82.5363	71.7395	82.259	GSK	GSK317315A	BIOACTIVE_HP	U20814/199/10
SJ000518203-1	71.0335	112.443	2.00754	-0.319651	-1.54147	-2.46526	73.9814	-0.575001	CHEMBRIDGE	69979188	NRLIB	NA
SJ000520503-1	70.9949	30.12	13.598	5.29006	3.26422	45.7213	29.4072	27.4478	LC_LABS	G-4408	APPROVED_DRUG	GEFITINIB | GEFITINIB | ZD-1839 | | GEFITINIB (ZD1839)
SJ000580755-1	70.9575	20.728	21.9824	4.51653	4.26636	9.49993	50.6473	6.75617	CMLD_BU	BU0001083	GENERAL	NA
SJ000516975-1	70.7914	70.1749	1.66181	125.938	55.9354	10.7294	68.118	56.5778	CHEMBRIDGE	14014152	KINLIB	NA
SJ000578364-1	70.5778	0.17577	36.5847	26.0812	23.0752	10.8647	37.1037	26.0243	VENNERSTROM_LAB	OZ507	OZONIDE	NA
SJ000285194-6	69.952	28.0341	18.2733	14.0946	48.6844	42.1491	73.5415	13.5295	APAC_PHARM	815418	APPROVED_DRUG	MELPHALAN | MELPHALAN HYDROCHLORIDE| ALKERAN
SJ000285272-6	69.8785	105.173	27.7975	74.5608	51.698	90.7226	71.7736	23.9082	SIGMA	F0503	CYTOXMOA	FLOXURIDINE | 5-FLUORO-2'-DEOXYURIDINE | 5-FUDR | FUDR | NSC-27640 | FLOXURIDINE | 5-FUDR | 5-FDU | FUDR | FDURD | FUDR | NSC-27640 | | FLOXURIDINE | NSC-27640 | FUDR | 5-FUDR | 5-FDU | FDURD | FUDR |
SJ000573086-1	69.7977	70.8083	85.0007	88.2577	63.6932	112.758	81.0113	86.1058	GSK	SB-732881-H	BIOACTIVE_HP	RW100084-040A1 | AN100368-077A1
SJ000773193-1	69.7587	84.4324	49.9352	37.3751	14.4761	96.0566	82.5599	52.142	EMD	420126	BIOACTIVE_HP	JAK3 INHIBITOR VI
SJ000312371-2	69.5892	88.7744	62.5108	45.6008	14.747	45.6821	49.3338	66.2892	SIGMA	A3656	APPROVED_DRUG	DECITABINE | DACOGEN | 5-AZA-2-DEOXYCYTIDINE | 5-AZA-CDR | AZADC | DAC | E-7373 | NSC-127716 | DEZOCITIDINE | | 5-AZA-2-DEOXYCYTIDINE | 5-AZA-CDR | AZADC | DAC | E-7373 | NSC-127716 | DEZOCITIDINE | DECITABINE
SJ000518946-1	69.3976	1.68357	16.5686	27.1481	2.51621	82.4602	78.8025	50.4274	BOSCHE	A2405	APPROVED_DRUG	ADEFOVIR DIPIVOXIL | HEPSERA
SJ000578009-1	68.9081	22.4985	0.334646	-0.745127	1.22911	2.48703	2.08293	3.17544	VENNERSTROM_LAB	OZ715	OZONIDE	NA
SJ000312287-2	68.8718	72.2077	25.1688	65.6364	39.2331	57.5179	70.1166	19.702	AK_SCIENTIFIC	H518	APPROVED_DRUG	PEMETREXED | LY-231514 | DISODIUM | PEMETREXED DISODIUM SALT HEPTAHYDRATE
SJ000518979-1	68.6755	87.3508	102.387	115.007	59.0622	93.4311	74.186	76.6962	AVACHEM	1554	APPROVED_DRUG	PYRONARIDINE PHOSPHATE
SJ000578377-1	68.6088	4.08389	113.045	124.02	64.817	11.1443	83.733	84.7106	VENNERSTROM_LAB	OZ491	OZONIDE	NA
SJ000517801-1	68.5552	94.9782	-2.78213	4.57442	45.2637	76.6656	1.56569	2.98333	CHEMBRIDGE	19498033	KINLIB	NA
SJ000573086-2	68.5015	69.8298	94.2027	63.4445	61.9366	108.457	86.373	85.1675	GSK	SB-732881	BIOACTIVE_HP	RW100084-040A1 | AN100368-077A1
SJ000312180-2	68.2179	109.289	93.8919	105.117	57.0626	82.1919	76.5977	78.8288	EMD	217695	BIOACTIVE_HP	CDK1 INHIBITOR
SJ000534765-4	68.2166	83.4307	103.19	69.2935	64.1369	109.459	88.8509	58.6277	AG_CHEMICALS	A-1298	CYTOXMOA	17-DMAG | 17-DMAG HYDROCHLORIDE SALT | ALVESPIMYCIN HYDROCHLORIDE | BMS-826476 | NSC-707545 | NSC-683659 (FREE BASE) | 17-DMAG | BMS-826476 | NSC-707545 | ALVESPIMYCIN HYDROCHLORIDE | | 17-DMAG | DMS-826476 | NSC-707545 | NSC-683659 | ALVESPIMYCIN HYDROCHLORIDE | | 17-DMAG (ALVESPIMYCIN) HCL
SJ000310824-1	68.1638	15.7254	4.79638	4.37153	3.00721	7.87666	5.77169	1.66601	CMLD_BU	2287	GENERAL	NA
SJ000518959-1	68.0257	13.2254	10.8125	3.85935	2.64122	14.5314	3.89574	10.2571	TORONTO	E425000	APPROVED_DRUG	EFAVIRENZ| SUSTIVA | EFAVIRENZ
SJ000517259-1	67.4418	117.898	86.2215	127.613	63.2784	85.5687	80.1871	74.4588	CHEMBRIDGE	74533363	KINLIB	NA
SJ000312187-4	67.2157	90.0799	33.6383	82.1232	17.2463	101.993	80.7276	60.8787	AXXORA	ALX-270-393-M005	BIOACTIVE_HP	CDK2 INHIBITOR III | CVT-313 | CVT-313 | CDK2 INHIBITOR III | 2,2'-(9-ISOPROPYL-6-(4-METHOXYBENZYLAMINO)-9H-PURIN-2-YLAZANEDIYL)DIETHANOL |
SJ000285262-3	67.1863	0.219232	-2.21836	0.721889	2.11273	80.1652	0.0954174	-0.986042	BOSCHE	A8601	APPROVED_DRUG	AMPHOTERICIN B | FUNGIZONE
SJ000580668-1	67.0202	4.79165	9.28249	0.387182	3.01951	14.5749	7.46374	13.6912	CMLD_BU	CMLD007589	GENERAL	NA
SJ000285960-7	66.648	3.38005	-1.12507	2.23276	3.71651	-2.60443	2.11032	7.43736	TORONTO	C987750	APPROVED_DRUG	CYCLOBENZAPRINE HYDROCHLORIDE
SJ000772413-1	66.6015	-3.80483	3.38821	0.562905	3.25215	7.83699	1.92558	3.33627	TOCRIS	2621	BIOACTIVE_HP	ARP 100
SJ000577967-1	66.47	4.76841	60.7821	35.4288	57.7757	16.5576	75.0841	63.8902	VENNERSTROM_LAB	OZ591	OZONIDE	NA
SJ000285306-3	66.442	70.259	43.3013	9.24348	49.8489	36.3956	29.1796	37.3308	TOCRIS	1233	BIOACTIVE_HP	CYTOCHALASIN D | CYTOCHALASIN D | ZYGOSPORIN A | | CYTOCHALASIN D | ZYGOSPORIN A | ZYGUSPORIUM MANSONII |
SJ000287985-4	66.2025	107.818	22.7121	14.8912	7.68846	24.7558	35.4755	13.7132	LC_LABS	L-7962	BIOACTIVE_HP	LY-294002 | LY-294,002 HYDROCHLORIDE | LY-294002 | LY-924002 | LY-294,002 HYDROCHLORIDE | LY294002
SJ000312188-2	65.8079	104.324	64.6151	41.7909	19.6897	91.2832	80.7129	51.0815	EMD	238804	BIOACTIVE_HP	NU6140 | CDK2 INHIBITOR IV | NU 6140 | CDK 2 INHIBITOR IV |
SJ000312351-2	65.7939	35.9735	34.7682	0.80756	35.2886	94.4465	74.5876	22.6354	TORONTO	O845075	APPROVED_DRUG	OXALIPLATIN | ELOXATIN | SJ000518938 | SJ000312351
SJ000561947-1	65.2909	112.295	112.393	135.268	67.2075	82.9589	82.5937	58.986	SJ_JHWANG1	JYH_G-23-2-1	TBRUC	NA
SJ000312387-4	65.2594	49.6618	32.3499	52.5074	18.8723	53.6602	40.1489	38.9971	SIGMA	M6635	APPROVED_DRUG	TIOPRONIN| THIOLA | TIOPRONIN | TIOPRONIN| THIOLA | 2-(2-MERCAPTOPROPANAMIDO)ACETIC ACID | TIOPRONIN
SJ000517518-1	65.2432	4.5065	-1.60382	-1.79706	-0.180789	3.40696	-1.98151	-0.817214	CHEMBRIDGE	57404159	KINLIB	NA
SJ000580304-1	65.2255	-4.62221	-1.72723	1.27896	1.73518	-2.44643	-0.99365	-3.49496	CMLD_BU	CMLD007459	GENERAL	NA
SJ000579748-1	65.2013	106.357	90.1152	101.842	55.5573	84.008	69.0203	77.3645	CMLD_BU	CMLD003818	GENERAL	NA
SJ000573074-1	65.1496	70.1762	83.3648	2.86081	3.69333	8.10801	34.0264	1.72419	GSK	SB-678557-A	BIOACTIVE_HP	JW48822-132A0
SJ000577949-1	65.1055	0.785569	38.0787	19.4984	71.2674	23.0768	84.0087	76.4089	VENNERSTROM_LAB	OZ606	OZONIDE	NA
SJ000577902-1	65.0718	4.21771	110.938	10.8512	63.245	64.8088	80.7585	51.3184	VENNERSTROM_LAB	OZ553	OZONIDE	NA
SJ000573053-1	65.0427	-4.087	2.51622	1.47618	5.01524	-0.949013	4.74677	-0.461749	GSK	GSK182497A	BIOACTIVE_HP	U20298/139/1 | U20747/39/1
SJ000773192-1	64.992	34.9374	36.7855	8.1041	2.42479	23.5386	43.2803	46.764	EMD	361549	BIOACTIVE_HP	GSK-3B INHIBITOR VIII | AR-A014418 | | AR-A014418 | AR-AO 14418 | AR-A 014418
SJ000578157-1	64.8941	2.91666	9.61187	-1.97487	1.67463	11.9887	11.5392	30.96	VENNERSTROM_LAB	OZ89	OZONIDE	NA
SJ000574282-1	64.81	101.797	59.9087	84.5338	33.2737	72.1699	65.6357	61.0963	SELLECK	S1392	DEVCAN	PELITINIB | WAY-EKB 569 | EKB-569
SJ000517690-1	64.5243	95.0401	18.1029	55.4911	43.407	66.114	61.6936	67.1661	CHEMBRIDGE	68624668	KINLIB	NA
SJ000573285-1	64.4406	95.3317	110.334	125.191	70.0694	122.511	94.0167	97.8018	GSK	GW779439X	BIOACTIVE_HP	U20497/6/2
SJ000285249-4	64.3698	115.791	109.974	111.062	57.3997	90.4644	75.4372	77.2761	AG_CHEMICALS	A-1022	CYTOXMOA	DACTINOMYCIN | ACTINOMYCIN D | SJ000518990 | NSC-3053 | COSMEGEN
SJ000000857-6	63.8625	123.332	106.744	111.14	60.6468	96.731	72.5405	74.2267	AK_SCIENTIFIC	69518	CYTOXMOA	DOXORUBICIN | DOXORUBICIN HYDROCHLORIDE | NSC-123127 | DOXIL | EPIRUBICIN | E-ADM | IMI-28 | EPIDOXORUBICIN | PIDORUBICIN | 4-EPI-ADRIAMYCIN | 4-EPI-DOXORUBICIN | EPIRUBICIN HYDROCHLORIDE | ADRIACIN | ADRIAMYCIN | EPIRUBICIN | EPIRUBICIN HCL | 4'EPI-DX | E-ADM | IMI-28 | EPIDOXORUBICIN | PIDORUBICIN | 4'-EPI-ADRIAMYCIN | 4' EPI-DOXORUBICIN |
SJ000577937-1	63.7456	5.99844	91.612	84.1795	64.4393	54.6359	86.9421	74.5295	VENNERSTROM_LAB	OZ587	OZONIDE	NA
SJ000035273-3	63.5	96.7263	73.6012	84.0264	47.2125	80.7592	72.0271	76.1444	SJ_HZHOU	ZHY-183	CYTOXMOA	NA
SJ000773201-1	63.4832	126.595	19.0138	9.06748	51.5012	83.232	48.4444	23.2916	EMD	676481	BIOACTIVE_HP	VEGFR TKI INHIBITOR II | VEGF RECEPTOR TYROSINE KINASE INHIBITOR II |
SJ000571306-4	63.4092	103.096	58.2731	41.9903	20.0022	34.826	44.4587	53.0419	SELLECK	S1555	BIOACTIVE_HP	1009298-09-2 | AZD8055 | | AZD8055
SJ000312347-6	63.2898	98.1715	99.3597	75.4817	47.5404	92.5315	81.0906	76.3575	AK_SCIENTIFIC	H756	BIOACTIVE_HP	NISOLDIPINE | BAYMYCARD | SULAR | NISOLDIPINE| BAYMYCARD| NISOCOR| SULAR| SYSCOR| ZADIPINA | (E)-ISOBUTYL 5-(HYDROXY(METHOXY)METHYLENE)-2,6-DIMETHYL-4-(2-NITROPHENYL)-4,5-DIHYDROPYRIDINE-3-CARBOXYLATE | NISOLDIPINE | "NISOLDIPINE | SULAR" | NISOLDIPINE | BAY-K-5552 | BAYMYCARD | SULAR | SYSCOR |
SJ000573335-1	63.2707	83.735	71.9093	110.259	25.6401	82.1948	65.4245	86.3092	GSK	GSK978744A	BIOACTIVE_HP	U22436/41/1
SJ000581029-1	63.2602	7.44676	-0.00569428	-0.435086	-0.670737	8.44718	2.18858	0.850508	ROCHE	RO0317549-002	BIOACTIVE_HP	RO 31-7549
SJ000310764-2	63.2411	-4.64053	2.52713	1.3249	0.146154	-1.16284	1.38626	-0.610208	CMLD_BU	CMLD000081	GENERAL	NA
SJ000518990-1	63.1976	110.253	110.377	123.456	58.0466	94.7344	75.2509	82.3012				NA
SJ000534769-4	63.1949	96.3617	83.2859	82.2584	56.6427	89.1102	74.5767	74.17	TOCRIS	2002	CYTOXMOA	RO 31-8220 MESYLATE | RO-31-8220
SJ000288210-4	62.8326	76.0163	25.4799	15.9256	18.0985	46.4952	12.8861	27.3433	BIOMOL	PI-122	BIOACTIVE_HP	N-P-TOSYL-L-PHENYLALANINE CHLOROMETHYL KETONE | TPCK|(2R)-4-CHLORO-S-(4-METHYLPHENYL)-3-OXO-1-PHENYLBUTANE-2-SULFONAMIDO | TPCK
SJ000578343-1	62.6485	2.16278	5.73656	0.267112	2.38308	7.05582	12.5515	29.8606	VENNERSTROM_LAB	OZ348	OZONIDE	NA
SJ000578347-1	62.6274	-1.3549	7.91067	-0.326555	1.36159	5.33043	10.7221	17.1636	VENNERSTROM_LAB	OZ422	OZONIDE	NA
SJ000574286-1	62.3208	69.8447	19.4202	62.0655	20.9039	99.7751	73.8311	8.63718	LC_LABS	D-3608	DEVCAN	DOVITINIB | TKI-258 | CHIR-258 | DOVITINIB DILACTIC ACID
SJ000556739-2	62.313	43.0766	5.31835	7.99689	3.31477	22.6306	16.7661	5.36692	BIOTREND	BG0341	APPROVED_DRUG	TIOCONAZOLE
SJ000574791-2	61.9898	128.35	86.728	25.5299	33.0311	54.7397	81.552	33.3694	SJ_MACTIS	MLAF-024	BIOACTIVE_HP	MLAF-024 | GSK525762A | GSK 525762A | I-BET-762 | IBET762
SJ000581159-1	61.9528	112.551	97.9617	87.0756	60.9902	95.7761	92.5985	83.4174	ROCHE	RO0283120-000	BIOACTIVE_HP	NA
SJ000573153-1	61.885	121.409	104.98	20.2769	13.8367	85.6552	59.6365	31.8995	GSK	SB-725317	BIOACTIVE_HP	AN100368-079A1
SJ000517816-1	61.8687	27.7662	1.40156	12.6595	14.8177	8.17541	26.7519	34.0167	CHEMBRIDGE	26986598	KINLIB	NA
SJ000574288-1	61.7087	102.457	76.3608	44.0584	-0.284441	5.08943	3.47166	27.9717	LC_LABS	T-1377	DEVCAN	TOFACITINIB | TASOCITINIB | CP-690550 | TASOCITINIB | CP-690550 | TOFACITINIB | TOFACITINIB (CP-690550,TASOCITINIB) | TOFACITINIB (CP-690550) CITRATE
SJ000573028-1	61.5026	112.676	93.8775	96.7696	57.0276	96.4986	76.0696	74.4536	GSK	GW810576X	BIOACTIVE_HP	U18020/75/1
SJ000000857-4	61.4938	101.678	110.899	117.19	64.4005	112.038	79.9507	82.6699	TORONTO	D55800	APPROVED_DRUG	DOXORUBICIN | DOXORUBICIN HYDROCHLORIDE | NSC-123127 | DOXIL | EPIRUBICIN | E-ADM | IMI-28 | EPIDOXORUBICIN | PIDORUBICIN | 4-EPI-ADRIAMYCIN | 4-EPI-DOXORUBICIN | EPIRUBICIN HYDROCHLORIDE | ADRIACIN | ADRIAMYCIN | EPIRUBICIN | EPIRUBICIN HCL | 4'EPI-DX | E-ADM | IMI-28 | EPIDOXORUBICIN | PIDORUBICIN | 4'-EPI-ADRIAMYCIN | 4' EPI-DOXORUBICIN |
SJ000288002-5	61.4406	118.013	96.8571	94.3351	56.7655	80.4406	76.1298	80.2095	SIGMA	M6383	BIOACTIVE_HP	2-METHOXYESTRADIOL | 2-METHOXYESTRADIOL | PANZEM | PULMOLAR | 2-ME | 2-MEOE2 | 2ME2 | NSC-659853 | | 2-METHOXYESTRADIOL | 2-ME | 2-MEOE2 | 2ME2 | NSC-659853 | | 2-METHOXYESTRADIOL (2-MEOE2)
SJ000581017-1	61.3926	110.285	66.2131	14.0708	14.2124	83.8565	52.0432	15.0873	ROCHE	RO0319377-000	BIOACTIVE_HP	NA
SJ000517904-1	61.0838	14.1719	9.23481	3.95385	0.653375	28.6113	10.6341	36.325	CHEMBRIDGE	38500321	KINLIB	NA
SJ000517982-1	61.0756	19.7451	1.2115	5.35371	0.332537	54.957	18.9169	50.8485	CHEMBRIDGE	25377938	KINLIB	NA
SJ000312175-3	61.0625	71.7775	29.7381	9.72957	21.0888	101.062	72.1848	33.9091	TOCRIS	2072	BIOACTIVE_HP	AMINOPURVALANOL A | AMINOPURVALANOL A | (R)-2-(6-(3-AMINO-5-CHLOROPHENYLAMINO)-9-ISOPROPYL-9H-PURIN-2-YLAMINO)-3-METHYLBUTAN-1-OL | | AMINOPURVALANOL A | NG-97 |
SJ000573341-1	61.0084	90.2258	102.818	122.131	56.9946	89.9001	77.9539	77.7618	GSK	GW780056X	BIOACTIVE_HP	U20497/10/4
SJ000518812-1	60.9018	13.3787	3.85008	7.88842	2.33082	29.9584	18.2587	43.5213	CHEMBRIDGE	71255793	NRLIB	NA
SJ000517963-1	60.8656	12.6986	15.8542	12.4249	1.83068	56.9211	13.2021	36.2954	CHEMBRIDGE	81165725	KINLIB	NA
SJ000573040-1	60.8352	111.161	31.3564	103.295	42.8854	90.0676	56.4651	70.415	GSK	GSK2213727A	BIOACTIVE_HP	N5326-72-2
SJ000578277-1	60.8076	8.36583	12.2988	-0.930094	6.11607	13.0955	11.3538	27.543	VENNERSTROM_LAB	OZ279	OZONIDE	NA
SJ000288002-4	60.7657	133.654	122.631	110.963	66.5809	91.7364	99.7453	95.8312	SIGMA	M6383	BIOACTIVE_HP	2-METHOXYESTRADIOL | 2-METHOXYESTRADIOL | PANZEM | PULMOLAR | 2-ME | 2-MEOE2 | 2ME2 | NSC-659853 | | 2-METHOXYESTRADIOL | 2-ME | 2-MEOE2 | 2ME2 | NSC-659853 | | 2-METHOXYESTRADIOL (2-MEOE2)
SJ000573269-1	60.595	50.0108	4.64145	10.951	1.43899	20.2852	3.76133	14.9466	GSK	GW440139A	BIOACTIVE_HP	R1902/28/3 | HC 206053 | GW440139B | | RTP SMTECH | SID124349934 | TCMDC-138201 | GW440139B |
SJ000517113-1	60.5013	7.83878			3.31713	40.8725	25.5183		CHEMBRIDGE	34018437	KINLIB	NA
SJ000574275-1	60.3382	6.64095	27.9028	14.5435	29.5115	60.8018	46.6722	19.6221	SELLECK	S1475	DEVCAN	Pimasertib | MSC1936369B | AS-703026
SJ000518989-1	60.0268	104.389	63.1699	21.0296	55.9115	87.8444	83.7623	83.0567	SINOCHEMEXPER	7325371-1G	APPROVED_DRUG	ARTEMIFONE | ARTEMISONE | ARTEMIFONE | BAY-44-9585 | ARTEMISONE |
SJ000310968-1	59.8644	44.8554	28.8301	21.4668	8.48446	13.0279	11.4532	35.3741	CMLD_BU	CMLD003151	GENERAL	NA
SJ000581068-1	59.8214	87.6723	51.902	58.8596	54.4038	63.2351	76.6407	75.2073	ROCHE	RO0319317-000	BIOACTIVE_HP	NA
SJ000556680-2	59.618	114.326	28.4453	33.4105	7.23921	85.3754	69.1	10.7942	LC_LABS	P-6706	DEVCAN	PAZOPANIB | 786034 | GSK-786034 | GW-786034 | GW-786034B | PAZOPANIB HCL (GW786034 HCL)
SJ000581143-1	59.4927	110.67	103.552	77.3052	61.1808	108.74	81.3252	84.8648	ROCHE	RO0283049-001	BIOACTIVE_HP	NA
SJ000578220-1	59.4907	16.8192	21.9134	1.3041	2.4444	14.2001	56.2362	25.4071	VENNERSTROM_LAB	OZ301	OZONIDE	NA
SJ000517953-1	59.3963	11.6394	3.30054	12.0368	3.68576	31.8176	15.9808	41.389	CHEMBRIDGE	16758058	KINLIB	NA
SJ000546513-1	59.3784	15.5386	5.07579	5.36148	8.76507	12.7893	14.6024	11.0056	TOCRIS	2373	BIOACTIVE_HP	T 0901317 | T0901317
SJ000312176-2	59.3719	91.2966	77.2481	57.0648	60.617	103.767	71.3918	65.1766	SELLECK	S1249	DEVCAN	AURORA KINASE/CDK INHIBITOR | JNJ-7706621 | AURORA KINASE/CDK INHIBITOR | 4-(5-AMINO-1-(2,6-DIFLUOROBENZOYL)-1H-1,2,4-TRIAZOL-3-YLAMINO)BENZENESULFONAMIDE | | JNJ-7706621 | RWJ-387252 |
SJ000578275-1	59.1826	6.95441	2.91083	-2.71763	5.91413	9.78317	11.099	26.6981	VENNERSTROM_LAB	OZ256	OZONIDE	NA
SJ000312383-2	59.1635	31.9938	8.11979	5.65701	9.17153	35.2397	11.4266	9.08774	TORONTO	N389750	APPROVED_DRUG	NELFINAVIR | NELFINAVIR MESYLATE | VIRACEPT | NELFINAVIR | N-TERT-BUTYL-2-(2-HYDROXY-3-(3-HYDROXY-2-METHYLBENZAMIDO)-4-(PHENYLTHIO)BUTYL)DECAHYDROISOQUINOLINE-3-CARBOXAMIDE | "NELFINAVIR MESYLATE | VIRACEPT" | (3S,4AS,8AS)-N-TERT-BUTYL-2-((2R,3R)-2-HYDROXY-3-(3-HYDROXY-2-METHYLBENZAMIDO)-4-(PHENYLTHI
SJ000581071-1	59.0335	70.1979	14.1591	12.6165	-0.0983212	5.81904	7.54382	-3.23712	ROCHE	RO0317359-000	BIOACTIVE_HP	NA
SJ000573342-1	58.8851	36.9378	27.8773	43.8605	57.8553	97.6285	80.2497	77.4581	GSK	GW416981X	BIOACTIVE_HP	U11667/23/1
SJ000285790-7	58.8324	115.326	19.5923	37.7601	58.7946	84.81	76.8514	47.339	INTLAB	4106750-1g	APPROVED_DRUG	APOMORPHINE HYDROCHLORIDE | (R)-(-)-APOMORPHINE HYDROCHLORIDE HEMIHYDRATE | APOMORPHINE HYDROCHLORIDE HEMIHYDRATE | (R)-(-)-APOMORPHINE HCL
SJ000578198-1	58.5266	4.67317	5.57941	0.321722	1.6445	11.9257	9.28288	26.1032	VENNERSTROM_LAB	OZ119	OZONIDE	NA
SJ000580671-1	58.5017	2.64524	-0.032588	130.617	2.34502	2.17026	86.7696	-0.750663	CMLD_BU	CMLD007516	GENERAL	NA
SJ000577950-1	58.4812	12.3884	21.5835	0.468301	8.59979	7.16649	46.8867	27.7255	VENNERSTROM_LAB	OZ616	OZONIDE	NA
SJ000287248-5	58.4257	-0.810406	11.1105	4.17835	8.71861	13.748	63.0731	17.9652	BIOTREND	bg0171	APPROVED_DRUG	DOBUTAMINE HYDROCHLORIDE | DOBUTAMINE | SJ000285961
SJ000755076-1	58.3433	4.3325	10.5454	1.93781	38.2735	97.0832	74.966	27.2645	BIOMOL	PI-126	BIOACTIVE_HP	CA-074 ME|METHYL (2S)-1-[(2S)-3-METHYL-2-{[(2S,3S)-3-(PROPYLCARBAMOYL)OXIRAN-2-YL]FORMAMIDO}PENTANOYL]PYRROLIDINE-2-CARBOXYLATE | CA-074 ME | CA-074 METHYL ESTER
SJ000573353-1	58.0832	9.77466	2.88026	7.08974	3.58248	6.14728	7.57079	8.08676	GSK	SB-242719	BIOACTIVE_HP	JB42215-197B1
SJ000287087-2	57.9783	67.808	43.0173	69.6461	45.528	47.4351	51.0052	43.8045	BIOMOL	EI-113	BIOACTIVE_HP	ACIVICIN | ACIVICIN|(2R)-2-AMINO-2-[(5S)-3-CHLORO-4,5-DIHYDRO-1,2-OXAZOL-5-YL]ACETIC ACID | ACIVICIN | ACIA | AT-125 | NSC-163501 | U-42126 |
SJ000578085-1	57.9094	20.9033	66.3042	57.1285	36.0868	82.9295	75.8689	53.9246	VENNERSTROM_LAB	YDA06	OZONIDE	NA
SJ000578368-1	57.6952	5.2587	91.9202	95.7008	39.4927	3.05614	75.761	51.4157	VENNERSTROM_LAB	OZ498	OZONIDE	NA
SJ000578290-1	57.6794	1.45749	7.51795	-1.40361	1.6467	6.49761	11.0063	24.4807	VENNERSTROM_LAB	OZ451	OZONIDE	NA
SJ000517973-1	57.6429	13.0792	4.73601	13.6864	3.33547	64.3439	14.3873	38.1019	CHEMBRIDGE	98150920	KINLIB	NA
SJ000516647-1	57.541	7.36282	-1.72282	0.660822	1.21136	32.0898	25.1543	7.32167	CHEMBRIDGE	81414456	KINLIB	NA
SJ000578037-1	57.3338	72.9999	2.38327	1.43859	1.9368	0.959835	3.20192	7.34984	VENNERSTROM_LAB	OZ711	OZONIDE	NA
SJ000516628-1	57.3021	10.6958	-4.58427	6.93443	1.18547	6.5585	5.21991	26.7137	CHEMBRIDGE	14936167	KINLIB	NA
SJ000516624-1	57.2982	99.2686	14.1437	27.889	10.6464	29.5669	2.92353	39.0295	CHEMBRIDGE	43880268	KINLIB	NA
SJ000580999-1	56.9012	104.617	90.9744	73.3189	60.2804	105.881	85.0532	85.0988	ROCHE	RO0281601-001	BIOACTIVE_HP	NA
SJ000518804-1	56.855	-2.30686	0.782075	5.50964	1.00157	3.80832	2.95122	7.34656	CHEMBRIDGE	79363356	NRLIB	NA
SJ000312371-3	56.7509	82.2888	56.5723	40.1734	14.5372	45.166	34.3633	68.7059	SIGMA	A3656-5MG	APPROVED_DRUG	DECITABINE | DACOGEN | 5-AZA-2-DEOXYCYTIDINE | 5-AZA-CDR | AZADC | DAC | E-7373 | NSC-127716 | DEZOCITIDINE | | 5-AZA-2-DEOXYCYTIDINE | 5-AZA-CDR | AZADC | DAC | E-7373 | NSC-127716 | DEZOCITIDINE | DECITABINE
SJ000285544-12	56.6694	99.2164	14.7479	34.5779	48.9188	84.3458	72.7389	54.6064	MP_BIOMEDICALS	156366	APPROVED_DRUG	PRIMAQUINE | PRIMAQUINE DIPHOSPHATE | PRIMAQUINE BISPHOSPHATE
SJ000518041-1	56.5558	13.7436	3.10545	7.84886	1.84862	36.5961	20.3117	40.048	CHEMBRIDGE	97895191	KINLIB	NA
SJ000565161-1	56.4928	120.621	12.5704	2.09373	42.427	72.7766	39.8122	16.5003	USP	08800f	APPROVED_DRUG	CANDICIDIN
SJ000287441-2	56.3198	48.6789	26.0471	6.73675	33.3569	73.0432	60.345	-22.3641	ALFA_AESAR	A14843	APPROVED_DRUG	MONOBENZONE | BENOQUIN
SJ000556737-1	56.0627	9.54376	7.62143	7.38488	3.50669	7.71428	16.2139	10.406	TORONTO	S676700	APPROVED_DRUG	SOLIFENACIN HYDROCHLORIDE | SOLIFENICIN HYDROCHLORIDE | YM-53705 | | SOLIFENACIN SUCCINATE
SJ000285642-7	56.061	2.25259	13.7909	14.6861	8.63329	3.2663	18.144	36.425	SIGMA	M9651	APPROVED_DRUG	MAPROTILINE HYDROCHLORIDE | LUDIOMIL | MAPROTILINE HCL
SJ000560618-2	55.7655	107.07	15.3895	37.6846	8.08784	106.469	69.506	67.0147	SELLECK	S1003	DEVCAN	LINIFANIB | ABT-869 | AL-39324 | RG-3635 | RG3635 | LINIFANIB (ABT-869)
SJ000573330-1	55.558	106.634	104.588	113.841	56.7094	98.3949	85.5564	80.0579	GSK	GW778894X	BIOACTIVE_HP	U19339/96/3
SJ000311034-2	55.4379	4.05219	0.13434	3.84675	2.44219	1.85185	2.60187	0.383724	CMLD_BU	CMLD003193	GENERAL	NA
SJ000573320-1	55.1533	77.688	4.45177	13.0883	18.0827	71.462	7.17954	1.63392	GSK	GSK718429A	BIOACTIVE_HP	R11459/78/21
SJ000288320-5	55.0732	85.4028	48.105	38.7678	51.1051	98.546	71.2991	62.6587	TOCRIS	2907	BIOACTIVE_HP	SU 9516 | SU9516 | SU 9516 | (Z)-3-((1H-IMIDAZOL-4-YL)METHYLENE)-5-METHOXYINDOLIN-2-ONE | SU9516 | | SU-9516 |
SJ000517702-1	54.8707	119.884	-0.748807	19.5037	1.32726	44.576	9.5734	41.5374	CHEMBRIDGE	75567147	KINLIB	NA
SJ000517141-1	54.6957	-4.69309			-1.17296	-1.09701	0.690754		CHEMBRIDGE	43860730	KINLIB	NA
SJ000577962-1	54.4398	122.314	110.175	115.792	61.6008	98.5607	80.171	90.1921	VENNERSTROM_LAB	OZ571	OZONIDE	NA
SJ000573026-2	54.4167	107.412	88.3079	90.2918	56.5212	79.4814	68.3259	76.6673	TOCRIS	2827	BIOACTIVE_HP	R15619/70/1 | TCS JNK 5A | JNK INHIBITOR IX | | TCS JNK 5A
SJ000286063-4	54.3073	-3.23998	-0.396423	0.191937	3.93112	5.99218	2.79324	6.16608	AG_CHEMICALS	s-2004	APPROVED_DRUG	SIMVASTATIN | MK-733 | SYNVINOLIN
SJ000573273-1	54.1972	24.2771	2.7344	19.8991	20.0778	49.4121	28.6613	14.3615	GSK	GSK994854A	BIOACTIVE_HP	U22972/6/1
SJ000578067-1	54.1287	34.7462	30.9556	18.6264	39.4487	53.3465	94.4534	40.7617	VENNERSTROM_LAB	YDA04	OZONIDE	NA
SJ000574284-1	54.0636	91.1373	97.3639	111.56	59.5234	98.7004	73.5002	69.9709	SELLECK	S1145	DEVCAN	BMS-387032 | SNS-032
SJ000287159-5	54.0502	5.95346	3.71246	1.18389	0.860006	2.60766	0.433872	4.85218	AK_SCIENTIFIC	H813	APPROVED_DRUG	LEVODOPA | L-3,4-DIHYDROXYPHENYLALANINE | LEVODOPA| BENDOPA
SJ000573281-1	54.0048	57.5922	4.77119	21.338	11.5923	77.3335	82.5379	20.6163	GSK	GW806742X	BIOACTIVE_HP	U17983/20/3
SJ000581128-1	53.938	98.3123	95.2448	106.013	60.4975	123.937	84.068	87.6647	ROCHE	RO0504985-000	BIOACTIVE_HP	NA
SJ000556682-2	53.8279	17.5962	14.9284	11.6008	34.3658	59.9825	50.1417	16.6091	SELLECK	S1008	DEVCAN	SELUMETINIB | ARRY-142886 | ARRY-886 | AZD-6244 | AZD6244
SJ000517689-1	53.801	97.9945	72.3838	56.3848	34.0299	81.4535	29.4839	54.5015	CHEMBRIDGE	31473772	KINLIB	NA
SJ000310822-1	53.6103	0.318535	0.426288	1.44679	3.36734	2.05305	2.86165	2.13946	CMLD_BU	CMLD000067	GENERAL	NA
SJ000520507-2	53.596	84.8431	25.212	52.8161	44.1247	74.0045	65.9017	23.1656	BOSCHE	R4112	APPROVED_DRUG	RALTITREXED | RALTITREXED | D-1694 | ICI-D-1694 | NSC-639186 | ZD-1694 | ZN-D1694 |
SJ000312175-2	53.553	54.4324	28.862	5.61354	17.696	96.6593	72.4548	32.1913	EMD	164640	BIOACTIVE_HP	AMINOPURVALANOL A | AMINOPURVALANOL A | (R)-2-(6-(3-AMINO-5-CHLOROPHENYLAMINO)-9-ISOPROPYL-9H-PURIN-2-YLAMINO)-3-METHYLBUTAN-1-OL | | AMINOPURVALANOL A | NG-97 |
SJ000287566-3	53.5073	47.1047	16.9014	23.043	7.46646	23.6837	13.5796	16.82	TORONTO	S135000	DEVCAN	SAQUINAVIR MESYLATE | SAQUINQAVIR MESYLATE | SAQUINAVIR | SAQUINAVIR MESYLATE | RO-31-8959 |
SJ000516833-1	53.4901	110.849			57.2872	84.6814	73.1914		CHEMBRIDGE	20675557	KINLIB	NA
SJ000755110-1	53.4362	74.5235	96.268	49.2782	60.9631	96.6155	77.4505	69.4183	ELSOHLY_LABS	ELI-XXIIIC-72-4	OZONIDE	NA
SJ000285272-4	53.309	82.4733	40.8119	109.17	53.8588	92.1485	76.0206	21.494	TORONTO	F405870	APPROVED_DRUG	FLOXURIDINE | 5-FLUORO-2'-DEOXYURIDINE | 5-FUDR | FUDR | NSC-27640 | FLOXURIDINE | 5-FUDR | 5-FDU | FUDR | FDURD | FUDR | NSC-27640 | | FLOXURIDINE | NSC-27640 | FUDR | 5-FUDR | 5-FDU | FDURD | FUDR |
SJ000517540-1	53.2074	2.04399	-2.15888	1.45036	1.94722	1.61072	0.212201	-1.7178	CHEMBRIDGE	90509235	KINLIB	NA
SJ000285818-4	53.2067	-3.88632	-1.18727	0.823942	1.87965	0.701581	1.71351	-1.39274	AVACHEM	1999	APPROVED_DRUG	METHACYCLINE HYDROCHLORIDE | METACYCLINE HYDROCHLORIDE | METHACYCLINE HCL
SJ000573270-1	53.1208	45.3905	-3.20969	-0.584144	28.2592	-1.63485	-0.504246	-1.83673	GSK	SB-737198	BIOACTIVE_HP	DW100508-082A1
SJ000312376-4	53.119	115.14	23.4731	49.0893	4.72157	95.8498	76.5225	33.9877	AVACHEM	1658	DEVCAN	NEVIRAPINE | NEVIRAPINE | 11-CYCLOPROPYL-4-METHYL-5H-DIPYRIDO[3,2-B:2',3'-E][1,4]DIAZEPIN-6(11H)-ONE
SJ000578265-1	53.0421	49.4955	27.1047	4.86183	8.07207	16.9014	49.7461	34.8851	VENNERSTROM_LAB	OZ219	OZONIDE	NA
SJ000578376-1	52.8308	0.108721	10.3716	0.886852	4.22739	1.89728	16.9838	21.5105	VENNERSTROM_LAB	OZ482	OZONIDE	NA
SJ000573003-1	52.7347	79.08	40.5487	89.9353	43.9949	83.6429	67.8949	74.1371	GSK	GSK237700A	BIOACTIVE_HP	U20723/53/1 | U20723/56/1
SJ000312366-2	52.7289	-1.39211	-3.39228	-1.87568	-0.25125	3.19396	-0.497263	0.890038	SIGMA	a54181-5g	APPROVED_DRUG	ANISOTROPINE METHYL BROMIDE| 8-METHYL-3-(2-PROPYLPENTANOYLOXY)TROPINIUM BROMIDE| ENDOVALPIN| LYTISPASM| METHYLOCTATROPINE BROMIDE| OCTATROPINE| VALPIN 50 | ANISOTROPINE METHYL BROMIDE | ANISOTROPINE METHYL BROMIDE| 8-METHYL-3-(2-PROPYLPENTANOYLOXY)TROPINIUM BROMIDE| ENDOVALPIN| LYTISPASM| METHYLOCTATROPINE BROMIDE| OCTATROPINE| VALPIN 50 | 8,8-DIMETHYL-3-(2-PROPYLPENTANOYLOXY)-8-AZONIABICYCLO[3.2…
SJ000573268-1	52.5161	4.77975	-3.00907	-0.732365	-0.282261	0.0382005	95.0148	0.617077	GSK	SB-333612	BIOACTIVE_HP	DH97836-102A1
SJ000573274-1	52.499	84.5444	100.246	113.945	59.0918	76.0874	76.6567	80.2917	GSK	GW801372X	BIOACTIVE_HP	U16419/146/1
SJ000573184-1	52.4055	96.7337	90.7406	38.1021	19.5079	59.8151	58.6355	14.2361	GSK	GW814408X	BIOACTIVE_HP	U18675/6/1
SJ000287895-6	52.3125	32.5854	-1.58019	4.44583	15.456	37.2578	21.0271	18.9975	SANTA_CRUZ	SC-201325	BIOACTIVE_HP	ENDOTHALL | ENDOTHALL | 7-OXABICYCLO[2.2.1]HEPTANE-2,3-DICARBOXYLIC ACID | | ENDOTHALL | AQUATHOL | HYDOUT | TRI-ENDOTHAL | HYDROTHAL-47 | HYDROTHAL-191 | | ENTHOTHALL
SJ000578354-1	52.2392	3.58998	-1.91777	0.784241	5.56011	6.24123	7.85243	24.9075	VENNERSTROM_LAB	OZ361	OZONIDE	NA
SJ000578020-1	52.0562	8.17037	20.1329	2.86205	5.1955	16.8951	37.5852	46.568	VENNERSTROM_LAB	OZ627	OZONIDE	NA
SJ000516941-1	51.922	15.6178	2.02275	8.24471	5.43216	33.8409	16.7152	37.7163	CHEMBRIDGE	22658166	KINLIB	NA
SJ000578342-1	51.6721	1.69663	7.82744	0.739723	3.03319	6.42118	8.0966	28.8727	VENNERSTROM_LAB	OZ338	OZONIDE	NA
SJ000579735-1	51.4676	-3.28031	-2.09419	-0.66989	-1.46668	-4.49655	-0.441258	-2.91398	CMLD_BU	CMLD007732	GENERAL	NA
SJ000517738-1	51.4116	86.4127	45.3539	74.3037	53.3468	68.8515	67.6811	69.167	CHEMBRIDGE	21213155	KINLIB	NA
SJ000578383-1	51.404	1.28173	7.80461	1.26488	16.0207	1.16568	1.81727	19.7405	VENNERSTROM_LAB	OZ511	OZONIDE	NA
SJ000516788-1	51.241	97.3024			40.1103	67.8147	38.6729		CHEMBRIDGE	12911359	KINLIB	NA
SJ000578216-1	51.1005	2.38424	1.00115	-3.80413	0.230449	3.22702	3.04768	8.2332	VENNERSTROM_LAB	OZ257	OZONIDE	NA
SJ000773156-1	51.0691	35.4615	9.91979	28.9632	12.1495	31.5137	43.0885	44.7975	KAHN_LAB	31011	BIOACTIVE_HP	ICG001 | ICG-001
SJ000577933-1	51.0039	1.08318	-0.827846	-0.823405	-0.946697	7.87965	26.5444	6.36007	VENNERSTROM_LAB	OZ579	OZONIDE	NA
SJ000573215-1	50.9997	78.9335	5.16049	-0.870742	2.94095	2.2423	1.97485	3.00052	GSK	GSK200398A	BIOACTIVE_HP	U19635/172/2
SJ000579853-2	50.9307	2.70951	-2.56888	2.33762	1.52029	50.761	0.849715	0.654233	CMLD_BU	2704	GENERAL	NA
SJ000541095-2	50.8982	34.3849	43.6597	17.093	12.4122	18.7409	69.1067	27.7491	AMPLACHEM	Aa-21612	BIOACTIVE_HP	BARNIDIPINE | BARNIDIPINE HYDROCHLORIDE | MEPIRODIPINE HYDROCHLORIDE | BARNIDIPINE HYDROCHLORIDE
SJ000578387-1	50.533	16.3154	29.2135	1.89056	5.98155	18.1979	49.5569	32.9407	VENNERSTROM_LAB	OZ503	OZONIDE	NA
SJ000574279-1	50.5263	106.764	98.2361	117.242	60.985	96.6355	74.3077	77.9944	SELLECK	S1230	DEVCAN	ALVOCIDIB | FLAVOPIRIDOL | HMR-1275 | L868275 | HL-275 | MDL-107826A | NSC-649890 | FLAVOPIRIDOL HCL
SJ000516652-1	50.4245	6.4023	-4.55012	0.510185	4.79107	87.051	52.4313	6.19763	CHEMBRIDGE	48127221	KINLIB	NA
SJ000285257-8	50.2992	97.6235	2.08501	30.3965	8.56953	18.5643	2.59148	39.906	SIGMA	G4753	CYTOXMOA	GRISEOFULVIN | (+)-GRISEOFULVIN
SJ000312323-2	50.212	-1.75097	-2.98827	-0.35733	-0.0412778	-0.196469	2.11952	-0.649229	AK_SCIENTIFIC	q327-100mg	APPROVED_DRUG	ACAMPROSATE CALCIUM | ACAMPROSATE CALCIUM | CAMPRAL | ACAMPROSATE CALCIUM | 3-ACETAMIDOPROPANE-1-SULFONIC ACID | "ACAMPROSATE CALCIUM | CAMPRAL"
SJ000517157-1	50.1594	73.3083			40.7618	80.1284	39.1963		CHEMBRIDGE	85204433	KINLIB	NA
SJ000312174-2	50.0373	89.0704	83.2632	86.6713	59.2251	89.492	76.6511	76.3044	EMD	126871	BIOACTIVE_HP	ALSTERPAULLONE, 2-CYANOETHYL
SJ000517074-1	50.0369	9.57985	4.38347	7.38775	0.129684	2.62821	0.96701	3.31953	CHEMBRIDGE	35655735	KINLIB	NA
SJ000580816-1	49.9259	1.40867	-3.488	1.71608	-1.04395	6.0253	4.27308	2.45422	CMLD_BU	CMLD007266	GENERAL	NA
SJ000578245-1	49.7885	-7.23961	0.117195	-1.4688	5.20621	7.23273	10.0931	16.6971	VENNERSTROM_LAB	OZ283	OZONIDE	NA
SJ000312194-2	49.6939	93.5168	62.3023	36.6028	13.5751	98.8925	66.358	22.7695	TOCRIS	2457	BIOACTIVE_HP	ARCYRIAFLAVIN A | ARCYRIAFLAVIN A |
SJ000285196-10	49.5659	45.3667	26.0686	50.3979	47.0441	65.8996	70.6709	19.0104	AK_SCIENTIFIC	H023	APPROVED_DRUG	METHOTREXATE | CL-14377 | MPI-5004 | APC-2002 | G-301 | AMETHOPTERIN (R,S) | (-)-AMETHOPTERIN | L-AMETHOPTERIN HYDRATE
SJ000310773-1	49.4911	88.1573	27.9241	61.1683	57.8684	75.1119	59.2478	50.2744	CMLD_BU	CMLD000242	GENERAL	NA
SJ000516623-1	49.463	109.935	18.8345	53.6575	50.4212	57.7712	36.8969	66.3197	CHEMBRIDGE	62927947	KINLIB	NA
SJ000578091-1	49.4452	15.1456	94.6545	78.9241	48.6325	81.7328	76.3238	65.9996	VENNERSTROM_LAB	YDA09	OZONIDE	NA
SJ000578306-1	49.2467	0.0781358	8.39463	-0.819154	9.11097	1.17288	8.22297	18.2948	VENNERSTROM_LAB	OZ396	OZONIDE	NA
SJ000287259-2	49.139	21.285	5.3447	0.879939	8.82118	31.6498	41.4093	15.9586	BOSCHE	b6608	APPROVED_DRUG	BUTOCONAZOLE | BUTOCONAZOLE NITRATE
SJ000312375-3	49.0179	-4.3882	-1.85561	-1.51146	5.33719	-0.651537	3.22483	-3.18841	TORONTO	R535000	APPROVED_DRUG	RITONAVIR| NORVIR | RITONAVIR | RITONAVIR| NORVIR | THIAZOL-5-YLMETHYL 3-HYDROXY-5-(2-(3-((2-ISOPROPYLTHIAZOL-4-YL)METHYL)-3-METHYLUREIDO)-3-METHYLBUTANAMIDO)-1,6-DIPHENYLHEXAN-2-YLCARBAMATE | RITONAVIR
SJ000578250-1	48.8983	-0.410209	-0.485979	1.39699	5.35783	7.09917	7.06643	18.4909	VENNERSTROM_LAB	OZ251	OZONIDE	NA
SJ000310812-1	48.6938	85.3408	16.9161	14.4138	39.4232	68.1454	49.9733	20.3113	CMLD_BU	CMLD000604	GENERAL	NA
SJ000517368-1	48.6873	122.459	-0.480217	115.075	55.2001	49.7643	59.6498	28.8154	CHEMBRIDGE	27495994	KINLIB	NA
SJ000286195-3	48.329	42.1492	10.5206	9.84623	6.95591	34.3082	37.7107	10.8224	TORONTO	O846800	APPROVED_DRUG	OXICONAZOLE NITRATE
SJ000577983-1	48.2598	3.9918	18.2612	1.06845	2.7344	13.5668	23.5678	36.348	VENNERSTROM_LAB	OZ645	OZONIDE	NA
SJ000518167-1	48.2331	91.7054	10.4831	34.4468	22.0889	61.9086	8.46982	44.0949	CHEMBRIDGE	91239801	NRLIB	NA
SJ000577969-1	48.086	3.77663	48.6402	49.2167	65.3534	17.3182	83.3816	52.6133	VENNERSTROM_LAB	OZ608	OZONIDE	NA
SJ000517924-1	47.9864	42.5448	-1.97704	0.576096	3.11388	10.5398	3.48048	6.85812	CHEMBRIDGE	50475578	KINLIB	NA
SJ000517242-1	47.6955	1.3226	4.74457	4.88078	2.64294	3.40873	1.97562	0.727927	CHEMBRIDGE	89198832	KINLIB	NA
SJ000312328-3	47.5924	47.4261	52.4745	69.1061	31.7661	52.625	42.5026	41.958	TORONTO	T535250	APPROVED_DRUG	TOLCAPONE | RO-40-7592 | TASMAR
SJ000581164-1	47.5742	59.9515	23.3067	35.8601	21.9468	83.3562	22.6947	40.4976	ROCHE	RO4600703-000	BIOACTIVE_HP	NA
SJ000578242-1	47.4127	-4.85688	11.6931	0.0959873	4.70062	3.06876	9.91551	31.3478	VENNERSTROM_LAB	OZ249	OZONIDE	NA
SJ000573300-1	47.2296	79.6865	0.489271	3.77369	8.95008	33.9351	11.7911	16.1422	GSK	GSK1511931A	BIOACTIVE_HP	U24088/12/1
SJ000518966-1	47.1468	93.9962	11.7878	41.4171	46.977	63.1227	64.7656	14.4691				NA
SJ000517327-1	47.1066	8.67801	2.52912	8.89624	1.87778	43.9953	40.881	15.8653	CHEMBRIDGE	42427091	KINLIB	NA
SJ000517457-1	47.0211	88.1366	38.6387	38.6459	21.6459	26.6283	15.3709	53.1037	CHEMBRIDGE	53948413	KINLIB	NA
SJ000573169-1	46.8653	106.118	35.8807	28.7147	13.8124	15.7965	29.8065	19.8047	GSK	GSK466314A	BIOACTIVE_HP	SD204573-190A1
SJ000578115-1	46.4525	55.1931	87.0696	106.36	55.9737	83.5853	80.0894	78.9549	VENNERSTROM_LAB	YDA07	OZONIDE	NA
SJ000574765-1	46.2198	0.568911	-3.04086	-3.06774	-1.59605	-2.69084	5.39066	0.968033	DUSSAULT_LAB	S00002779	OZONIDE	CES-10-90-F3
SJ000773163-1	46.1598	58.5258	24.263	16.8396	16.9599	24.2347	61.8177	49.0304	EMD	422708	BIOACTIVE_HP	KN-93
SJ000286053-5	45.8124	48.5436	48.6238	37.0158	16.1604	46.9696	24.9589	69.6198	ADVANCED_TI_CO	3574410-1G	APPROVED_DRUG	CHLORGUANIDE HYDROCHLORIDE | PROGUANIL HYDROCHLORIDE
SJ000578325-1	45.7358	33.6148	4.68059	0.259277	3.07965	-0.84465	1.44935	8.17336	VENNERSTROM_LAB	OZ373	OZONIDE	NA
SJ000580691-1	45.6825	-5.6065	-4.75473	-0.352745	1.33782	-2.10103	0.033168	-1.64305	CMLD_BU	CMLD007183	GENERAL	NA
SJ000517512-1	45.6741	69.225	0.519608	16.8252	31.2088	37.0267	14.9097	42.1671	CHEMBRIDGE	76147474	KINLIB	NA
SJ000312191-3	45.626	47.4021	33.607	20.7612	51.9579	86.7545	65.9212	71.2168	ALEXIS	270-396-M005	BIOACTIVE_HP	OLOMOUCINE II | OLOMOUCINE II | (R)-2-((2-(1-HYDROXYBUTAN-2-YLAMINO)-9-ISOPROPYL-9H-PURIN-6-YLAMINO)METHYL)PHENOL | | OLOMOUCINE II |
SJ000573045-1	45.6044	22.6865	11.4981	17.9039	6.04588	88.6817	73.9576	26.6545	GSK	GW795493X	BIOACTIVE_HP	CL210513-033A3
SJ000578272-1	45.4553	2.46205	0.09739	-1.91832	2.25899	11.8563	7.14926	21.4267	VENNERSTROM_LAB	OZ307	OZONIDE	NA
SJ000288320-4	45.2707	75.083	50.506	37.5664	31.0822	95.1406	67.0123	41.5261	SIGMA	S1693	BIOACTIVE_HP	SU 9516 | SU9516 | SU 9516 | (Z)-3-((1H-IMIDAZOL-4-YL)METHYLENE)-5-METHOXYINDOLIN-2-ONE | SU9516 | | SU-9516 |
SJ000772432-1	45.2145	0.667641	7.52208	-0.638753	7.92471	1.13533	19.6994	4.09393	EMD	662086	BIOACTIVE_HP	UCH-L1 | UCH-L1 INHIBITOR | LDN-57444
SJ000773197-1	45.1293	4.93253	10.4011	1.93283	12.963	16.5103	8.17859	18.7441	SIGMA	A6730	BIOACTIVE_HP	AKTI-1/2 | AKT INHIBITOR VIII | AKTI-1/2
SJ000574305-1	45.0546	103.716	18.6175	44.1197	23.8501	86.1315	35.7952	51.0129	SELLECK	S1189	APPROVED_DRUG	APREPITANT | MK-0869 | EMEND | L-754030
SJ000578082-1	45.0028	8.85958	11.1408	-1.42146	2.48604	9.89177	22.7812	20.4834	VENNERSTROM_LAB	artelinic acid	OZONIDE	NA
SJ000578061-1	44.9693	8.4619	-0.296128	-5.12423	1.62159	3.81531	10.7404	14.6528	VENNERSTROM_LAB	MT21	OZONIDE	NA
SJ000578228-1	44.8587	0.184963	-3.46547	-1.35786	0.990428	6.43394	3.11293	7.84632	VENNERSTROM_LAB	OZ293	OZONIDE	NA
SJ000518076-1	44.7575	2.47589	1.54116	-0.853985	2.49918	9.80543	0.573712	2.71987	CHEMBRIDGE	48553831	KINLIB	NA
SJ000573068-1	44.7441	90.6499	51.6234	72.9682	51.4544	75.9923	70.3739	80.8838	GSK	GW435821X	BIOACTIVE_HP	U11805/173/2
SJ000561054-1	44.6943	6.60478	2.30086	2.96867	0.396019	1.57038	10.8494	-1.62927	ENZO	PG-035	BIOACTIVE_HP	CARBACYCLIN | CARBAPROSTACYCLIN | CARBACYCLIN
SJ000580995-1	44.6868	64.3733	6.59747	3.57161	-3.66455	52.7327	37.6656	2.99295	ROCHE	RO0317377-000	BIOACTIVE_HP	NA
SJ000516938-1	44.5188	8.70011	0.379022	0.162072	-0.558944	4.70759	1.62064	1.7956	CHEMBRIDGE	89758937	KINLIB	NA
SJ000578349-1	44.4885	0.29582	8.69791	6.72863	2.86924	17.2473	9.85135	7.36109	VENNERSTROM_LAB	OZ449	OZONIDE	NA
SJ000574285-1	44.4599	70.7269	26.9429	29.5472	31.3099	35.209	30.1868	38.7871	SELLECK	S1038	DEVCAN	PIK 103 | PI-103
SJ000578260-1	44.3932	2.48773	3.10561	0.73648	-0.00293951	6.58465	1.77321	9.98512	VENNERSTROM_LAB	OZ265	OZONIDE	NA
SJ000310985-2	44.2192	-4.69854	-1.53882	1.88961	-1.47816	-1.86026	-0.828759	2.42083	CMLD_BU	CMLD001899	GENERAL	NA
SJ000580746-1	44.099	60.7239	16.135	0.178146	8.81558	43.244	32.2476	43.8517	CMLD_BU	BU0001044	GENERAL	NA
SJ000285331-5	44.0708	55.7741	6.61693	6.95103	8.83681	29.2819	18.9951	10.4943	LKT_LABS	M3309	APPROVED_DRUG	MICONAZOLE | MICONAZOLE NITRATE
SJ000518938-1	44.0475	11.5559	32.4803	1.88339	32.8571	85.2172	76.9138	10.2011				NA
SJ000286065-3	43.9761	22.0422	23.3812	16.5137	9.15403	46.0443	9.7126	6.62701	BIOMOL	ar-112	APPROVED_DRUG	CARVEDILOL | CARVEDILOL | BM-14190 | DQ-2466 | EG-P042 | SKF-105517 |
SJ000573051-1	43.9752	57.1511	34.1599	81.2595	68.054	109.278	94.0521	90.1029	GSK	GW305178X	BIOACTIVE_HP	U6501/194/1
SJ000516692-1	43.8951	71.1471	3.864	34.0471	22.2515	38.8659	13.3238	56.7197	CHEMBRIDGE	97338919	KINLIB	NA
SJ000517201-1	43.7024	110.439	0.257187	1.34879	-0.564633	3.27723	0.484552	4.66484	CHEMBRIDGE	20853397	KINLIB	NA
SJ000578249-1	43.6034	2.0598	6.85945	1.96674	3.27994	6.35688	8.56811	20.8379	VENNERSTROM_LAB	OZ235	OZONIDE	NA
SJ000285513-7	43.5754	25.2533	0.636916	-1.34931	2.15311	8.83739	7.56486	10.7423	FISHER	153564	APPROVED_DRUG	ISORESERPINE | RESERPINE | SERPASIL
SJ000580673-1	43.5711	4.57854	-0.720894	1.71572	-1.09338	1.47459	1.04661	-2.37988	CMLD_BU	CMLD007259	GENERAL	NA
SJ000578167-1	43.5345	-1.54993	5.42092	-2.04178	3.7442	14.2959	8.01713	25.523	VENNERSTROM_LAB	OZ90	OZONIDE	NA
SJ000578229-1	43.5031	-1.54144	1.2714	-1.96343	0.563195	6.26949	6.81772	8.24879	VENNERSTROM_LAB	OZ302	OZONIDE	NA
SJ000517375-1	43.4179	-1.03619	33.902	1.15311	0.979289	-2.1483	-0.00528629	2.32745	CHEMBRIDGE	86916039	KINLIB	NA
SJ000517970-1	43.3226	84.3581	14.7488	35.0767	7.9544	25.4578	16.4481	50.4464	CHEMBRIDGE	33525707	KINLIB	NA
SJ000580992-1	43.2748	37.1666	8.37091	8.42306	1.47069	20.9633	38.4305	2.19945	ROCHE	RO0318661-000	BIOACTIVE_HP	NA
SJ000518285-1	43.018	105.58	70.4951	98.5013	55.2617	81.9523	71.5732	73.0833	CHEMBRIDGE	25922674	NRLIB	NA
SJ000573026-1	42.9836	122.872	100.802	97.4066	58.6757	87.7524	80.1819	83.5349	GSK	GW620972X	BIOACTIVE_HP	R15619/70/1 | TCS JNK 5A | JNK INHIBITOR IX | | TCS JNK 5A
SJ000516621-1	42.6474	1.08487	-2.89718	-0.484993	1.01177	4.02253	0.759624	0.873974	CHEMBRIDGE	60601024	KINLIB	NA
SJ000581097-1	42.586	8.73197	3.92942	1.51877	3.52077	6.70416	3.90786	-1.73831	ROCHE	RO0317886-000	BIOACTIVE_HP	NA
SJ000516613-1	42.5828	100.43	80.7836	79.3338	53.6656	78.0346	73.745	68.9938	CHEMBRIDGE	18214772	KINLIB	NA
SJ000581019-1	42.5202	99.3386	8.82822	15.2129	8.34483	62.3697	35.9771	18.3321	ROCHE	RO4509200-000	BIOACTIVE_HP	NA
SJ000288305-5	42.4442	10.2254	2.50464	7.13055	4.31087	31.0259	13.6528	11.017	APIN	36560C	BIOACTIVE_HP	CILNIDIPINE | CLINIDIPINE | FRC-8653 | ATELEC | CINALONG | SISCARD | | CILNIDIPINE | CINALDIPINE | FRC-8653 | ATELEC | CINALONG | SISCARD |
SJ000286160-4	42.4139	-1.18778	1.56622	-0.366138	1.20373	-0.256041	5.91777	-1.4353	INTLAB	1213930-1G	APPROVED_DRUG	PYRVINIUM PAMOATE
SJ000312374-3	42.3052	2.17689	1.35162	2.52071	1.53533	2.6909	2.6182	2.22556	NIH_AIDS_REAGENT	8145	APPROVED_DRUG	INDINAVIR SULFATE| CRIXIVAN | INDINAVIR SULFATE | INDINAVIR SULFATE| CRIXIVAN | 1-(4-BENZYL-2-HYDROXY-5-(2-HYDROXY-2,3-DIHYDRO-1H-INDEN-1-YLAMINO)-5-OXOPENTYL)-N-TERT-BUTYL-4-(PYRIDIN-3-YLMETHYL)PIPERAZINE-2-CARBOXAMIDE | INDINAVIR SULFATE
SJ000573104-1	42.2501	30.8873	3.47106	8.45131	12.865	11.4224	21.709	-2.18383	GSK	GW297361X	BIOACTIVE_HP	U12548/85/3 | U14657/177/3
SJ000562694-2	42.1935	-5.01052	-2.84231	0.344564	0.74909	-0.663769	1.81153	0.182629	OCHEM	826M868	APPROVED_DRUG	MOXIFLOXACIN HYDROCHLORIDE | AVELOX IN NACL 0.8% | MOXIFLOXACIN HYDROCHLORIDE | SJ000286073 | MOXIFLOXACIN HCL
SJ000516803-1	42.1896	114.936			57.951	81.9019	78.5248		CHEMBRIDGE	88309720	KINLIB	NA
SJ000312308-4	42.1598	85.2087	11.7269	26.3491	-0.511759	60.7132	5.58995	16.7689	TORONTO	E588775	APPROVED_DRUG	EPLERENONE| EPOXYMEXRENONE | EPLERENONE | EPLERENONE| EPOXYMEXRENONE | EPLERENONE
SJ000310945-1	42.1439	-0.804316	-1.53825	4.64244	-0.0484069	0.816154	1.32981	1.86082	CMLD_BU	CMLD001866	GENERAL	NA
SJ000310912-1	42.1281	22.0911	14.185	10.5634	2.39847	42.384	16.9668	4.25477	CMLD_BU	CMLD003147	GENERAL	NA
SJ000285840-4	42.0245	124.447	123.977	117.372	68.5982	94.6433	106.742	105.755	SIGMA	M2523-25G	APPROVED_DRUG	MEBENDAZOLE | MEBENDAZOLE | INGN-601 | R-17635 |
SJ000285424-8	41.8948	91.3761	1.94663	13.0175	2.73022	15.851	5.63117	26.5025	TOCRIS	2824	BIOACTIVE_HP	ESTRADIOL | 17-ALPHA-ESTRADIOL | 17-BETA-ESTRADIOL | 17B-ESTRADIOL
SJ000311111-1	41.7643	11.7372	3.89928	4.28271	8.39622	11.9684	10.8978	12.0889	CMLD_BU	CMLD000785	GENERAL	NA
SJ000285257-6	41.7133	82.2268	0.683669	23.9652	5.23915	16.3051	0.651553	36.3899	ALFA_AESAR	B23521	APPROVED_DRUG	GRISEOFULVIN | (+)-GRISEOFULVIN
SJ000516920-1	41.6862	91.2679	-0.547164	34.5667	20.5066	38.1559	6.20176	36.6318	CHEMBRIDGE	11292988	KINLIB	NA
SJ000517231-1	41.6534	-2.98098	-3.36241	3.2914	-0.260615	-1.36892	-1.69079	19.2472	CHEMBRIDGE	49655687	KINLIB	NA
SJ000573009-1	41.6514	106.071	12.0324	25.0681	46.258	93.4605	70.3905	48.5577	GSK	GW627512B	BIOACTIVE_HP	U21834/26/1
SJ000286159-5	41.4882	56.1364	24.5238	40.0218	19.5125	37.5777	22.6683	13.2709	AK_SCIENTIFIC	468897	APPROVED_DRUG	PYRIMETHAMINE | PYRIMETHAMINE| DARAPRIM | PYRIMETHAMINE | EXR-101 | DARAPRIM | | PYRIMETHAMINE | EXR-101 |
SJ000573183-1	41.2062	56.7866	26.9289	51.6095	39.828	67.2979	22.8002	51.738	GSK	SB-390527	BIOACTIVE_HP	BS98679-018A5
SJ000578001-1	41.2043	8.44357	21.232	1.8853	4.36485	1.97614	49.7133	37.7026	VENNERSTROM_LAB	OZ624	OZONIDE	NA
SJ000578285-1	41.1652	0.696707	11.356	-1.62858	0.486078	0.522399	10.2622	11.8426	VENNERSTROM_LAB	OZ362	OZONIDE	NA
SJ000578015-1	41.0643	14.3135	25.3021	4.13819	4.11339	17.7061	64.6881	42.5149	VENNERSTROM_LAB	OZ684	OZONIDE	NA
SJ000578346-1	41.0278	2.09838	9.53294	1.26342	2.30125	7.37433	15.1344	29.1029	VENNERSTROM_LAB	OZ408	OZONIDE	NA
SJ000573003-2	41.0176	110.394	80.1271	88.8385	11.1131	108.059	78.9476	82.9576	GSK	GSK237701A	BIOACTIVE_HP	U20723/53/1 | U20723/56/1
SJ000517802-1	40.9592	79.5682	-4.77327	13.7976	2.69961	7.06936	7.09493	21.8378	CHEMBRIDGE	75389526	KINLIB	NA
SJ000573067-1	40.9563	85.2715	3.17615	17.8382	19.775	40.3085	0.972591	46.4952	GSK	SB-732941	BIOACTIVE_HP	VB100064-117A1
SJ000517223-1	40.9433	-0.865259	1.46096	-0.946376	-0.59819	2.90797	-3.22462	-2.09936	CHEMBRIDGE	12281914	KINLIB	NA
SJ000312383-4	40.934	24.3907	8.08105	1.19069	10.0674	27.9665	6.74238	2.99468	NIH_AIDS_REAGENT	4621	DEVCAN	NELFINAVIR | NELFINAVIR MESYLATE | VIRACEPT | NELFINAVIR | N-TERT-BUTYL-2-(2-HYDROXY-3-(3-HYDROXY-2-METHYLBENZAMIDO)-4-(PHENYLTHIO)BUTYL)DECAHYDROISOQUINOLINE-3-CARBOXAMIDE | "NELFINAVIR MESYLATE | VIRACEPT" | (3S,4AS,8AS)-N-TERT-BUTYL-2-((2R,3R)-2-HYDROXY-3-(3-HYDROXY-2-METHYLBENZAMIDO)-4-(PHENYLTHI
SJ000581154-1	40.9087	105.632	49.0697	38.4227	25.0951	77.9841	66.5285	39.7854	ROCHE	RO0317511-000	BIOACTIVE_HP	NA
SJ000287293-6	40.7761	32.2772	3.78275	5.03981	0.0371089	23.6118	5.09216	12.6572	ALTAN_BIOCHEMICALS	AL-1105	APPROVED_DRUG	FELODIPINE
SJ000286016-8	40.7582	10.2062	3.22288	5.08905	2.92062	2.3236	2.59438	5.27894	CHEM_PACIFIC	33645-5g	APPROVED_DRUG	PERPHENAZINE
SJ000773146-1	40.7452	55.6839	4.15022	3.84394	8.30607	6.91479	4.39871	6.3444	TORONTO	P217700	BIOACTIVE_HP	PD 173074 | | PD173074
SJ000516667-1	40.6836	11.2086	10.8047	19.643	7.90222	2.89202	15.1185	11.0634	CHEMBRIDGE	23578362	KINLIB	NA
SJ000578050-1	40.6648	42.4335	14.8911	5.32274	61.4983	17.3128	41.8319	46.7884	VENNERSTROM_LAB	OZ631	OZONIDE	NA
SJ000517774-1	40.5281	84.2736	-0.103865	25.675	19.9885	34.5632	6.7046	50.0814	CHEMBRIDGE	30754812	KINLIB	NA
SJ000577965-1	40.522	87.9785	108.779	111.131	62.867	71.8632	83.4613	61.1636	VENNERSTROM_LAB	OZ532	OZONIDE	NA
SJ000287384-4	40.5028	109.98	87.8229	63.6049	59.4634	14.9828	81.0481	58.7095	AG_CHEMICALS	M-1211	CYTOXMOA	MONENSIN SODIUM SALT | MONENSIN SODIUM | MONENSIN SODIUM SALT HYDRATE | | MONENSIN, SODIUM SALT |
SJ000578243-1	40.43	-5.57453	10.0042	1.13744	4.17758	4.35263	2.17261	17.6389	VENNERSTROM_LAB	OZ263	OZONIDE	NA
SJ000578004-1	40.3377	20.6083	27.999	2.18675	8.13135	18.8929	53.829	48.425	VENNERSTROM_LAB	OZ657	OZONIDE	NA
SJ000577926-1	40.3015	74.1878	112.259	53.5573	17.0437	9.7209	80.7931	69.0855	VENNERSTROM_LAB	OZ536	OZONIDE	NA
SJ000517066-1	39.9029	86.8666	73.8816	93.638	54.2826	78.4108	70.9099	66.7545	CHEMBRIDGE	66987236	KINLIB	NA
SJ000573203-1	39.8516	40.0211	-0.0625498	-2.22713	2.30331	0.133464	-1.94457	1.08012	GSK	SB-738561	BIOACTIVE_HP	JS100940-045A1
SJ000577988-1	39.8159	2.19383	4.68672	-1.10148	1.7814	2.64954	10.2241	26.7856	VENNERSTROM_LAB	OZ706	OZONIDE	NA
SJ000311097-1	39.6068	21.2968	8.79017	2.3684	2.86035	9.73112	19.4122	12.7685	CMLD_BU	CMLD000837	GENERAL	NA
SJ000312285-3	39.5367	14.8543	6.00737	3.93687	0.366653	8.72084	5.62552	3.02718	TORONTO	T547500	APPROVED_DRUG	TOREMIFENE CITRATE| FARESTONE| ACAPODENE | TOREMIFENE CITRATE| FARESTON | TOREMIFENE CITRATE | FARESTONE | ACAPODENE | (Z)-2-(4-(4-CHLORO-1,2-DIPHENYLBUT-1-ENYL)PHENOXY)-N,N-DIMETHYLETHANAMINE | TOREMIFENE CITRATE | FARESTON | | TOREMIFENE CITRATE
SJ000518548-1	39.4841	86.4659	6.89514	28.6594	27.9134	41.4015	11.705	32.9076	CHEMBRIDGE	35595653	NRLIB	NA
SJ000573053-2	39.412	-4.50522	4.27663	-1.20623	1.70576	-3.06719	-0.77	3.48928	GSK	GSK238063A	BIOACTIVE_HP	U20298/139/1 | U20747/39/1
SJ000755090-1	39.2583	-6.8791	3.36017	0.827837	2.02778	-1.17544	0.309246	0.884204	BIOMOL	PI-138	BIOACTIVE_HP	Z-FA-FMK|BENZYL N-[(1S)-1-{[(2S)-4-FLUORO-3-OXOBUTAN-2-YL]CARBAMOYL}-2-PHENYLETHYL]CARBAMATE | Z-FA-FMK
SJ000288205-5	39.1687	86.1761	66.6583	25.1774	8.05427	7.48567	57.4409	48.2596	ACROS	371710100	BIOACTIVE_HP	TYRPHOSTIN 1 | TYRPHOSTIN 8| (4-METHOXYBENZYLIDENE)MALONITRILE | TYRPHOSTIN 1 | 2-(4-METHOXYBENZYLIDENE)MALONONITRILE | TYRPHOSTIN 8 | (4-METHOXYBENZYLIDENE)MALONITRILE | | TYRPHOSTIN 1 | PROPANEDINITRILE | TYRPHOSTIN A1 | | TYRPHOSTIN 1 | TYRPHOSTIN 8| PROPANEDINITRILE | | TYRPHOSTIN 8
SJ000517910-1	38.9323	2.39559	0.0203733	-3.59317	-1.80655	5.34841	3.06416	10.9041	CHEMBRIDGE	91807871	KINLIB	NA
SJ000518217-1	38.6646	25.3895	-1.49555	-1.59071	0.693579	-0.121031	48.7357	0.840187	CHEMBRIDGE	28342589	NRLIB	NA
SJ000573126-1	38.5929	18.7183	2.89779	10.6448	34.1912	28.4427	29.0796	16.4605	GSK	SB-245392	BIOACTIVE_HP	JB27026-104B1
SJ000578026-1	38.4753	68.0204	100.344	55.5019	69.38	20.3612	85.4959	57.5583	VENNERSTROM_LAB	OZ698	OZONIDE	NA
SJ000517855-1	38.3411	65.325			4.69763	26.799	10.0877		CHEMBRIDGE	14918316	KINLIB	NA
SJ000578071-1	38.2429	7.26411	13.1728	16.5327	17.3409	77.213	71.5356	41.2952	VENNERSTROM_LAB	DO15	OZONIDE	NA
SJ000556673-2	38.2286	99.1231	23.21	30.9255	33.9948	94.0826	77.9295	21.5258	SELLECK	S1019	DEVCAN	CANERTINIB | CI-1033 | PD-0183805 | CANERTINIB | CANERTINIB | CI-1033 | PD-0183805 | | U14362/45/1
SJ000516928-1	38.2059	2.08571	4.71634	8.68673	1.57007	0.895329	1.5457	2.16272	CHEMBRIDGE	91031299	KINLIB	NA
SJ000286179-4	38.1179	42.8249	12.729	13.7468	8.29778	15.1826	19.5152	35.0968	AVACHEM	2245	APPROVED_DRUG	AZELASTINE HYDROCHLORIDE | AZELASTINE HYDROCHLORIDE | OPTIVAR | AZELASTINE HCL
SJ000578080-1	37.9902	26.0522	83.9623	51.7606	47.2518	76.1687	77.7244	45.8431	VENNERSTROM_LAB	YDA08	OZONIDE	NA
SJ000517149-1	37.92	27.676			1.84002	25.2935	21.8259		CHEMBRIDGE	40480989	KINLIB	NA
SJ000517637-1	37.906	113.669	76.6234	81.4642	53.4294	76.7943	74.1251	68.6998	CHEMBRIDGE	63166717	KINLIB	NA
SJ000580704-1	37.8416	-0.903912	-1.81653	0.526206	-0.88348	-0.0896539	1.1618	1.3192	CMLD_BU	CMLD007431	GENERAL	NA
SJ000518987-5	37.7691	14.5999	21.9309	20.4617	8.65269	4.0639	10.6549	28.8093	LC_LABS	T-8040	CYTOXMOA	TEMSIROLIMUS | CCI-779 | NSC-683864 | TORISEL | TEMSIROLIMUS (CCI-779, NSC 683864)
SJ000287693-4	37.752	121.417	106.352	74.8235	41.5753	30.7537	67.821	49.6835	TOCRIS	1396	BIOACTIVE_HP	FENRETINIDE | RETINOIC ACID P-HYDROXYANILIDE | FENRETINIDE | 4-HPR | HPR | MCN-R-1967 | NSC-374551 | ST-602 | SYT-101 | | 4-HYDROXYPHENYLRETINAMIDE | FENRETINIDE | 4HPR | HPR | MCN-R-1967 | NSC-374551 | ST-602 | SYT-101 | | 4-HYDROXYPHENYLRETINAMIDE
SJ000581173-1	37.7274	116.123	91.811	57.3022	56.7836	62.3965	86.6174	91.3743	ROCHE	RO0274406-000	BIOACTIVE_HP	NA
SJ000517183-1	37.7021	81.8737			29.9381	29.0204	9.75848		CHEMBRIDGE	67157639	KINLIB	NA
SJ000516984-1	37.4792	86.8331	21.2189	57.2915	52.0789	68.6358	41.7074	62.8092	CHEMBRIDGE	62432006	KINLIB	NA
SJ000517307-1	37.4685	75.7966	5.49984	44.9531	10.0339	19.3503	12.2358	47.8983	CHEMBRIDGE	96986351	KINLIB	NA
SJ000517119-1	37.0658	117.949			60.7042	85.0104	65.9339		CHEMBRIDGE	50866471	KINLIB	NA
SJ000581069-1	37.004	44.1043	13.8834	40.8614	39.6579	79.5034	15.9364	53.1382	ROCHE	RO0317884-000	BIOACTIVE_HP	NA
SJ000517825-1	36.9993	88.1794			17.1349	76.0992	21.8276		CHEMBRIDGE	54237032	KINLIB	NA
SJ000310819-1	36.9807	1.86825	-1.57465	1.71643	3.43496	2.93073	1.9688	3.04788	CMLD_BU	CMLD000218	GENERAL	NA
SJ000518136-1	36.9483	41.6146	2.84984	0.754638	0.371658	-1.04771	2.00867	-0.279195	CHEMBRIDGE	62476055	NRLIB	NA
SJ000573062-1	36.66	82.7472	0.895207	15.1996	7.46592	18.2535	-0.110907	29.5655	GSK	GW450241X	BIOACTIVE_HP	U12068/83/1
SJ000581137-1	36.6507	90.9413	50.9919	11.3547	13.5269	11.7653	20.0584	-0.403406	ROCHE	RO0317474-000	BIOACTIVE_HP	NA
SJ000581044-1	36.6351	67.3599	53.385	43.8187	4.76524	85.7519	60.0864	36.6932	ROCHE	RO0282155-000	BIOACTIVE_HP	NA
SJ000285202-8	36.5678	32.7834	38.3199	35.1609	17.7079	8.65638	72.5183	38.493	SIGMA	Q3251	APPROVED_DRUG	QUINACRINE | QUINACRINE DIHYDROCHLORIDE DIHYDRATE | QUINACRINE DIHYDROCHLORIDE | MEPACRINE HYDROCHLORIDE | QUINACRINE HYDROCHLORIDE | QUINACRINE 2HCL
SJ000113084-6	36.5289	9.49728	0.401022	-1.55725	-0.963995	9.98569	-1.19483	1.07119	AVACHEM	1631	APPROVED_DRUG	DOXAZOSIN MESYLATE
SJ000312186-2	36.4018	23.9629	14.3171	9.34642	7.81195	40.2755	42.7971	6.17352	EMD	219445	BIOACTIVE_HP	CDK2 INHIBITOR II | CDK2 INHIBITOR II | (E)-4-((5-BROMO-2-HYDROXY-1H-INDOL-3-YL)DIAZENYL)BENZENESULFONAMIDE |
SJ000573209-1	36.2388	119.53	99.5091	20.8224	10.2388	58.3698	53.2133	14.3872	GSK	SB-675259-M	BIOACTIVE_HP	VB49227-069A2
SJ000755108-1	36.078	64.5481	83.697	50.9154	51.2882	100.269	82.6089	67.8327	ELSOHLY_LABS	ELI-XXIIIE-6-1	OZONIDE	NA
SJ000578235-1	35.954	3.00592	12.9253	-2.27959	3.15017	4.66935	11.8711	22.7047	VENNERSTROM_LAB	OZ273	OZONIDE	NA
SJ000516885-1	35.7723	96.8253	32.7429	59.7382	45.1908	37.7798	51.8715	67.8458	CHEMBRIDGE	16006165	KINLIB	NA
SJ000556739-1	35.7314	41.4807	7.93798	14.3357	9.70753	23.1175	16.9882	20.139	BIOTREND	BG0341	APPROVED_DRUG	TIOCONAZOLE
SJ000578051-1	35.6977	9.71233	7.0261	0.891002	5.73282	10.1164	16.6999	30.6135	VENNERSTROM_LAB	OZ644	OZONIDE	NA
SJ000578332-1	35.6897	-0.0127073	4.86035	-0.880595	3.05974	3.54298	9.31426	25.8825	VENNERSTROM_LAB	OZ337	OZONIDE	NA
SJ000573221-1	35.5694	38.2738	5.12908	20.0377	19.3556	26.2359	16.4944	13.281	GSK	SB-220455	BIOACTIVE_HP	JB19236-039E1
SJ000449152-2	35.5667	-1.89978	-3.43835	5.67286	-0.609129	4.11078	5.92882	4.8702	CHEMBRIDGE	62600494	NRLIB	NA
SJ000773178-1	35.5366	5.66561	56.3039	15.2215	6.74014	-0.113618	4.93514	24.7141	EMD	506106	BIOACTIVE_HP	IPA-3 | P21-ACTIVATED KINASE INHIBITOR III | | IPA-3
SJ000578226-1	35.4929	-1.08807	7.5337	-0.773562	0.631514	4.34159	2.09539	8.32823	VENNERSTROM_LAB	OZ272	OZONIDE	NA
SJ000287194-3	35.4517	13.8443	0.120679	3.19017	4.78013	1.51932	0.00417541	2.46409	INTLAB	3529382	APPROVED_DRUG	OMEPRAZOLE | ESOMEPRAZOLE SODIUM | ESOMEPRAZOLE
SJ000021818-2	35.4179	48.3712	15.3027	21.3152	15.3255	50.6582	55.1801	21.197	TOCRIS	3075	BIOACTIVE_HP	GSK 4716
SJ000285627-7	35.2651	-1.5665	-1.07287	0.654389	3.78646	3.2261	-3.16858	0.091806	TORONTO	N275600	APPROVED_DRUG	NALIDIXIC ACID | NALIDIXIC ACID SODIUM SALT HYDRATE | NALIDIXIC ACID SODIUM | NEGGRAM | NSC-82174
SJ000311011-1	35.2144	51.7316	22.6304	21.2494	7.93397	11.2126	37.0871	23.8753	CMLD_BU	CMLD003213	GENERAL	NA
SJ000517360-1	35.201	111.814	73.1345	78.1393	49.4112	76.997	56.4029	42.9332	CHEMBRIDGE	48811156	KINLIB	NA
SJ000518003-1	35.1882	84.3661	4.70044	22.0296	24.0033	64.1854	11.8175	43.0027	CHEMBRIDGE	22722006	KINLIB	NA
SJ000578333-1	35.1649	2.44105	4.24673	-0.0298382	7.95011	7.43014	4.85719	18.3029	VENNERSTROM_LAB	OZ347	OZONIDE	NA
SJ000578074-1	35.1415	8.56094	0.803684	-0.574429	1.5077	6.41802	33.565	14.5793	VENNERSTROM_LAB	ST26	OZONIDE	NA
SJ000285424-9	35.1238	78.1882	3.93846	14.3302	4.1212	15.1139	6.31528	20.8582	ENZO	BL-093	BIOACTIVE_HP	ESTRADIOL | 17-ALPHA-ESTRADIOL | 17-BETA-ESTRADIOL | 17B-ESTRADIOL
SJ000285190-9	35.1238	26.6728	17.5408	16.8082	17.5497	95.8019	74.9942	12.4323	SIGMA	F6627	CYTOXMOA	5-FLUOROURACIL | FLUOROURACIL | 5-FU | NSC-19893 | RO-29757 | SJ000822492 | FLUOROURACIL (5-FLUORACIL, 5-FU)
SJ000285763-3	35.0434	85.0657	2.87951	15.1896	10.4775	33.4214	1.72492	21.9989	ACCELA_CHEMBIO	SY002367	APPROVED_DRUG	ETHINYL ESTRADIOL | 17ALPHA-ETHYNYLESTRADIOL
SJ000578003-1	35.0413	2.80536	96.019	8.84591	23.7357	4.61911	83.8857	42.6798	VENNERSTROM_LAB	OZ647	OZONIDE	NA
SJ000285424-7	34.9686	95.8195	3.74838	22.8232	18.0311	47.2414	10.3644	39.8658	TOCRIS	2823	BIOACTIVE_HP	ESTRADIOL | 17-ALPHA-ESTRADIOL | 17-BETA-ESTRADIOL | 17B-ESTRADIOL
SJ000285856-7	34.9611	-3.91903	0.0953543	-1.1002	6.36129	2.38186	3.44715	1.69147	TORONTO	R533700	APPROVED_DRUG	RITODRINE HYDROCHLORIDE | RITODRINE HCL
SJ000580538-1	34.9556	58.1828	-0.955852	-0.234876	12.6634	67.0874	3.78455	0.841072	CMLD_BU	CMLD007775	GENERAL	NA
SJ000110703-7	34.8746	30.8974	47.7491	11.2302	9.26438	18.7863	24.6105	42.5974	BOSCHE	A7393	APPROVED_DRUG	AMODIAQUIN DIHYDROCHLORIDE DIHYDRATE | SJ000285801 | CAMOQUIN HYDROCHLORIDE | AMODIAQUINE DIHYDROCHLORIDE
SJ000312375-5	34.8271	-0.456	-0.118137	-1.22276	-0.291563	3.41878	3.8433	1.65088	NIH_AIDS_REAGENT	4622	APPROVED_DRUG	RITONAVIR| NORVIR | RITONAVIR | RITONAVIR| NORVIR | THIAZOL-5-YLMETHYL 3-HYDROXY-5-(2-(3-((2-ISOPROPYLTHIAZOL-4-YL)METHYL)-3-METHYLUREIDO)-3-METHYLBUTANAMIDO)-1,6-DIPHENYLHEXAN-2-YLCARBAMATE | RITONAVIR
SJ000516648-1	34.7962	8.79572	2.62856	7.74278	0.496812	5.35577	4.86895	7.05375	CHEMBRIDGE	32671810	KINLIB	NA
SJ000312171-5	34.7658	2.67171	9.90994	2.65067	8.19904	17.4122	8.1908	4.5894	TOCRIS	2152	BIOACTIVE_HP	NSC 625987 | CDK 4 INHIBITOR II, NSC 625987 | NSC 625987 | 1,4-DIMETHOXYACRIDINE-9-THIOL | CDK 4 INHIBITOR II | | NSC 625987 |
SJ000518084-1	34.7495	34.9412	1.91408	42.7783	3.55988	52.7232	25.2912	9.32699	CHEMBRIDGE	33441082	KINLIB	NA
SJ000578296-1	34.7473	0.389793	5.24012	-2.15488	1.54284	2.9234	8.24199	21.9386	VENNERSTROM_LAB	OZ393	OZONIDE	NA
SJ000517888-1	34.634	75.0053			3.69912	21.2027	8.85823		CHEMBRIDGE	37854409	KINLIB	NA
SJ000571301-4	34.6146	18.5746	2.62611	2.6379	11.6015	2.50112	7.81559	2.08219	CHEMIETEK	CT-0906	DEVCAN	LINSITINIB | OSI-906 | ASP-7487 | OSI-906AA | OSI-906 (LINSITINIB)
SJ000577941-1	34.5431	14.7059	29.7546	10.8141	61.7942	38.7692	63.0131	41.6986	VENNERSTROM_LAB	OZ548	OZONIDE	NA
SJ000287154-2	34.5074	-0.836508	6.4955	5.57221	2.93056	0.0429886	3.61284	8.17242	AVACHEM	2251	APPROVED_DRUG	ATRACURIUM BESYLATE | CISATRACURIUM BESYLATE
SJ000573168-1	34.5054	44.1383	7.95088	19.9525	22.4575	64.8886	77.8865	27.9611	GSK	SB-220025-A	BIOACTIVE_HP	JB-19127-269D | LD19161-244A1
SJ000773187-1	34.4706	120.937	92.6722	14.8854	10.7837	15.7844	48.3179	16.7569	EMD	361563	BIOACTIVE_HP	GSK-3 INHIBITOR XXII, COMPOUND A
SJ000578219-1	34.4552	4.43768	2.49264	-2.22715	1.25274	4.63599	9.18372	13.7531	VENNERSTROM_LAB	OZ291	OZONIDE	NA
SJ000573310-1	34.3415	11.3623	85.292	42.9797	58.7074	9.9773	82.1585	80.6429	GSK	GW799251X	BIOACTIVE_HP	U16767/158/1
SJ000287895-5	34.3133	39.1465	4.4144	0.0681015	10.9544	33.8127	9.03776	6.96131	MP_BIOMEDICALS	215891925	BIOACTIVE_HP	ENDOTHALL | ENDOTHALL | 7-OXABICYCLO[2.2.1]HEPTANE-2,3-DICARBOXYLIC ACID | | ENDOTHALL | AQUATHOL | HYDOUT | TRI-ENDOTHAL | HYDROTHAL-47 | HYDROTHAL-191 | | ENTHOTHALL
SJ000287259-3	34.2903	32.5972	8.64727	8.46851	6.34344	62.1091	44.5273	10.822	BOSCHE	B6608	APPROVED_DRUG	BUTOCONAZOLE | BUTOCONAZOLE NITRATE
SJ000518937-1	34.2076	33.0565	11.8739	15.0068	6.09081	39.3051	32.8406	11.9248				NA
SJ000773176-1	34.1199	101.956	65.454	84.7599	58.4805	79.6622	72.1574	80.6711	EMD	330000	BIOACTIVE_HP	YK-4-279 | ESFTS INHIBITOR |
SJ000581092-1	33.9677	-1.74621	0.299754	3.27407	-2.17768	0.748232	1.19723	-1.14333	ROCHE	RO0317529-000	BIOACTIVE_HP	NA
SJ000310780-1	33.9628	112.188	17.3994	52.4048	20.5654	70.7199	31.8486	17.2536	CMLD_BU	CMLD000554	GENERAL	NA
SJ000516879-1	33.8582	95.5604	0.221193	15.8525	7.50573	17.627	2.32372	25.8564	CHEMBRIDGE	84228229	KINLIB	NA
SJ000580932-1	33.7833	0.0652983	0.236515	0.178146	-0.93967	7.43798	2.2377	3.37494	CMLD_BU	CMLD006998	GENERAL	NA
SJ000287293-7	33.7165	36.0258	-2.46909	7.93697	2.53833	16.7591	12.8329	12.4021	ALTAN_BIOCHEMICALS	AL-1105	BIOACTIVE_HP	FELODIPINE
SJ000312375-6	33.4691	33.3663	0.829858	15.7627	17.495	14.2316	15.6941	7.51698	NIH_AIDS_REAGENT	4622	APPROVED_DRUG	RITONAVIR| NORVIR | RITONAVIR | RITONAVIR| NORVIR | THIAZOL-5-YLMETHYL 3-HYDROXY-5-(2-(3-((2-ISOPROPYLTHIAZOL-4-YL)METHYL)-3-METHYLUREIDO)-3-METHYLBUTANAMIDO)-1,6-DIPHENYLHEXAN-2-YLCARBAMATE | RITONAVIR
SJ000565173-2	33.3769	-2.25545	-1.2453	1.09175	3.50475	17.6601	2.25125	6.43923	OCHEM	643D718	APPROVED_DRUG	DESLORATADINE | DESLORATIDINE
SJ000580024-1	33.3757	82.7752	-2.33051	0.122526	1.41937	90.9448	-0.511122	2.67586	CMLD_BU	CMLD007637	GENERAL	NA
SJ000516557-1	33.3721	98.3573	31.8644	62.0578	54.8515	76.9067	64.7915	71.293	CHEMBRIDGE	81087320	KINLIB	NA
SJ000573070-1	33.1977	93.626	-0.234194	31.9015	26.3355	4.10062	-1.89221	0.145882	GSK	GW445017X	BIOACTIVE_HP	U12068/61/1
SJ000578054-1	33.0685	3.64596	2.88003	2.62993	6.9674	4.09777	13.5184	7.80258	VENNERSTROM_LAB	OZ680	OZONIDE	NA
SJ000574790-2	32.9605	123.603	53.1412	28.7109	22.4142	55.8291	83.6586	27.3976	SJ_AMAYASUN	ADMG-032	BIOACTIVE_HP	JQ1 | ADMG-032 | JQ1,(+) | JQ1,(+)- | (+)-JQ1
SJ000516658-1	32.9559	32.9075	5.20322	23.9738	8.7492	75.6287	59.5007	32.2615	CHEMBRIDGE	58825744	KINLIB	NA
SJ000517718-1	32.947	95.2954	68.7678	71.7277	52.6456	77.9943	72.2821	69.8545	CHEMBRIDGE	12984150	KINLIB	NA
SJ000516725-1	32.9247	71.813			7.53457	9.11152	1.61365		CHEMBRIDGE	61446733	KINLIB	NA
SJ000578322-1	32.8524	-3.37339	5.25823	0.566336	4.63975	0.237168	5.12262	14.356	VENNERSTROM_LAB	OZ333	OZONIDE	NA
SJ000580984-1	32.8165	143.106	92.7509	40.4523	18.7669	25.6149	73.5014	28.6955	ROCHE	RO0275062-000	BIOACTIVE_HP	NA
SJ000561944-1	32.6633	127.152	86.1498	59.3113	59.7606	65.1627	77.8764	28.5006	SJ_JHWANG1	JYH_G-22-5	TBRUC	NA
SJ000580910-1	32.6458	-6.54501	-1.7821	0.387354	0.754604	-2.40336	-0.163662	-3.51655	CMLD_BU	CMLD006898	GENERAL	NA
SJ000286124-9	32.6025	21.7782	11.5302	3.90051	1.95384	2.20676	0.722195	4.06047	SIGMA	P1761	APPROVED_DRUG	TRANYLCYPROMINE | TRANYLCYPROMINE SULFATE | TRANYLCYPROMINE HYDROCHLORIDE | PARNATE | TRANYLCYPROMINE HEMISULFATE | TRANS-2-PHENYLCYCLOPROPYLAMINE HEMISULFATE SALT | TRANYLCYPROMINE (2-PCPA) HCL
SJ000578031-1	32.51	3.49946	19.6458	2.57575	9.86654	13.5365	63.6382	32.2797	VENNERSTROM_LAB	OZ638	OZONIDE	NA
SJ000571307-2	32.4951	84.8897	11.4112	26.8862	20.8104	20.6743	26.8523	45.237	TOCRIS	4026	BIOACTIVE_HP	GSK1059615 | GSK 1059615 | 958852-01-1
SJ000578197-1	32.4732	3.27819	11.7055	1.84613	1.55004	9.36041	9.23826	19.4287	VENNERSTROM_LAB	OZ102	OZONIDE	NA
SJ000517582-1	32.4674	1.77143	2.50397	-0.939892	1.27501	26.8127	9.70761	2.11362	CHEMBRIDGE	67858397	KINLIB	NA
SJ000578280-1	32.3454	4.75864	2.23299	-4.82849	4.15748	8.84543	6.71904	21.0172	VENNERSTROM_LAB	OZ308	OZONIDE	NA
SJ000580870-1	32.3358	29.6762	-1.50367	82.2163	2.88026	1.60727	77.7378	1.51497	CMLD_BU	CMLD006281	GENERAL	NA
SJ000310778-1	32.2081	26.0442	21.4358	15.0909	3.99942	20.9399	20.1638	24.5235	CMLD_BU	CMLD000614	GENERAL	NA
SJ000285306-4	32.1617	68.7383	39.9304	8.45236	53.3928	59.704	42.1724	36.8504	AG_CHEMICALS	C-1070	CYTOXMOA	CYTOCHALASIN D | CYTOCHALASIN D | ZYGOSPORIN A | | CYTOCHALASIN D | ZYGOSPORIN A | ZYGUSPORIUM MANSONII |
SJ000518951-1	32.0948	34.2074	19.8357	12.8001	3.34742	11.6392	17.6365	24.4587	AK_SCIENTIFIC	69412	APPROVED_DRUG	IMATINIB | CGP-57148B | NSC-716051 | STI571 | IMATINIB MESYLATE
SJ000578291-1	32.0686	-0.638377	1.71208	-2.384	0.67539	-3.18253	0.756369	15.9412	VENNERSTROM_LAB	OZ316	OZONIDE	NA
SJ000286159-8	32.0175	64.2631	19.3923	42.3692	15.8927	41.6608	11.3551	9.2009	USP	1589007	CYTOXMOA	PYRIMETHAMINE | PYRIMETHAMINE| DARAPRIM | PYRIMETHAMINE | EXR-101 | DARAPRIM | | PYRIMETHAMINE | EXR-101 |
SJ000285190-7	31.9917	28.0289	23.0415	17.0856	17.5834	79.8616	63.427	15.7464	SIGMA	F8423	APPROVED_DRUG	5-FLUOROURACIL | FLUOROURACIL | 5-FU | NSC-19893 | RO-29757 | SJ000822492 | FLUOROURACIL (5-FLUORACIL, 5-FU)
SJ000519021-1	31.8785	35.3095	19.117	16.1967	5.67002	49.3674	13.7505	21.2215	BOSCHE	R2730	APPROVED_DRUG	SIROLIMUS | RAPAMYCIN | AY-22989 | DE-109 | LCP-SIRO | MS-R001 | WY-090217 | RAPAMYCIN (SIROLIMUS) | RAPAMYCIN
SJ000581079-1	31.7933	50.8456	12.873	21.1705	12.0523	61.7592	11.8361	21.1885	ROCHE	RO0317510-000	BIOACTIVE_HP	NA
SJ000518220-1	31.7494	0.134784	-0.459338	-0.0933841	2.13772	1.19745	2.00666	-0.803781	CHEMBRIDGE	72639341	NRLIB	NA
SJ000310979-1	31.7284	-1.17989	-0.296841	-1.88172	-1.77125	-2.88216	-3.6534	-1.79716	CMLD_BU	CMLD003171	GENERAL	NA
SJ000577901-1	31.6512	14.5661	32.3408	7.50643	59.6359	23.0348	49.7862	50.1804	VENNERSTROM_LAB	OZ542	OZONIDE	NA
SJ000312295-2	31.6477	52.1585	18.6575	19.9848	10.0054	42.7656	37.285	9.61339	TORONTO	T007500	DEVCAN	ERLOTINIB | TARCEVA | CP-358774 | SJ000518937 | ERLOTINIB HYDROCHLORIDE | OSI-744
SJ000287137-3	31.6355	2.2891	0.355372	-2.02764	-0.104501	6.33391	3.90626	0.544054	AK_SCIENTIFIC	70420	DEVCAN	CELECOXIB | CELEBREX
SJ000573206-1	31.6096	80.7782	1.86845	18.2242	4.98562	1.32602	6.21532	23.0105	GSK	GW406731X	BIOACTIVE_HP	U12614/140/1
SJ000310956-1	31.5975	14.0285	2.97845	13.4442	-0.581758	1.93749	5.10119	1.66994	CMLD_BU	CMLD003278	GENERAL	NA
SJ000310795-1	31.5464	74.916	8.37464	12.6856	5.29647	45.6038	10.4459	25.1634	CMLD_BU	CMLD000530	GENERAL	NA
SJ000581084-1	31.5	34.3402	26.6361	30.0372	31.9682	57.2579	35.6819	30.5931	ROCHE	RO0317482-000	BIOACTIVE_HP	NA
SJ000286046-13	31.449	4.16334	6.41543	1.82662	5.19911	22.918	2.85586	16.6371	AK_SCIENTIFIC	67845	APPROVED_DRUG	FLUOXETINE | FLUOXETINE HYDROCHLORIDE | R-(-)-FLUOXETINE HYDROCHLORIDE | S-(+)-FLUOXETINE HYDROCHLORIDE | PROZAC | FLUOXETINE HCL
SJ000517507-1	31.3048	95.3705	7.93617	34.3512	39.0043	65.8912	29.3977	52.0655	CHEMBRIDGE	39189949	KINLIB	NA
SJ000516953-1	31.2855	4.99865	1.74121	-1.24666	-0.0469174	1.93241	2.67425	8.29476	CHEMBRIDGE	34431373	KINLIB	NA
SJ000580980-1	31.2577	44.5782	13.7269	35.8134	30.1676	64.4082	13.35	35.2146	ROCHE	RO0318549-000	BIOACTIVE_HP	NA
SJ000574310-1	31.0907	0.478493	8.46315	5.73264	3.33538	3.79292	19.1914	12.3539	TORONTO	E938000	APPROVED_DRUG	ETRETINATE | TEGISON
SJ000556671-2	31.0836	2.97517	0.29194	-3.11288	1.60824	89.8134	65.3375	-2.9336	SELLECK	S1010	DEVCAN	BIBF-1120 | VARGATEF | INTEDANIB | NINTEDANIB (BIBF 1120)
SJ000285582-4	30.9611	14.9392	-0.47161	31.0547	41.514	14.3118	21.5484	13.5242	3B_SCIENTIFIC	3B4-3737	APPROVED_DRUG	NIACIN | NICOTINIC ACID
SJ000573064-1	30.803	96.6477	104.38	13.7477	6.74743	13.027	39.5325	13.3613	GSK	SB-698596-AC	BIOACTIVE_HP	VB101259-076A3
SJ000310950-1	30.7433	34.348	21.1293	17.0243	4.47378	17.1677	20.0164	19.5995	CMLD_BU	CMLD003190	GENERAL	NA
SJ000287228-3	30.6484	111.023	100.441	102.804	59.6367	81.8934	74.4943	81.5763	AK_SCIENTIFIC	H152	APPROVED_DRUG	ALBENDAZOLE | ALBENDAZOLE| ALBENZA | ALBENDAZOLE | SK_F-62979 |
SJ000580693-1	30.6242	-6.43291	-0.866297	-0.136006	0.495025	-1.79718	1.64773	-3.53912	CMLD_BU	CMLD007304	GENERAL	NA
SJ000518533-1	30.5858	-3.23834	-3.5495	1.54583	-0.571491	6.96651	3.08779	0.327594	CHEMBRIDGE	21752950	NRLIB	NA
SJ000561041-1	30.5362	2.39355	-2.29008	-0.229133	-0.258784	-0.0131452	6.95037	1.55466	ENZO	GR-106	BIOACTIVE_HP	METHOPRENE ACID
SJ000518083-1	30.5005	31.6636	-1.23333	0.185338	17.929	25.2965	11.8798	2.42076	CHEMBRIDGE	54080784	KINLIB	NA
SJ000312218-2	30.4371	114.306	16.6846	107.07	41.8377	75.6962	76.3035	18.848	TOCRIS	2176	BIOACTIVE_HP	BVT 948 | BVT-948 | 3,3-DIMETHYL-1H-BENZO[G]INDOLE-2,4,5(3H)-TRIONE | | BVT 948 | | BVT-948
SJ000287211-5	30.4107	2.43778	3.95522	6.53553	3.82879	10.5242	20.7392	11.6132	TORONTO	R100000	APPROVED_DRUG	RALOXIFENE | RALOXIFENE HYDROCHLORIDE | RALOXIFENE HCL | KEOXIFENE HYDROCHLORIDE | LY-156758
SJ000581152-1	30.3778	4.49703	-1.70351	-1.99669	0.709077	2.30038	2.86247	4.71477	ROCHE	RO0317699-000	BIOACTIVE_HP	NA
SJ000579751-1	30.3718	102.243	1.44782	76.945	35.051	81.9569	40.31	6.95055	CMLD_BU	CMLD003819	GENERAL	NA
SJ000518164-1	30.3465	88.8361	4.4816	1.87823	1.03568	2.2597	2.2469	5.3822	CHEMBRIDGE	95239201	NRLIB	NA
SJ000286155-7	30.3016	7.83373	5.67717	1.53131	3.8364	4.99722	8.09414	19.0034	TOCRIS	1453	APPROVED_DRUG	CLEMASTINE | CLEMASTINE FUMARATE
SJ000517306-1	30.2419	48.1196	-0.881614	21.047	5.05772	3.35794	1.19709	23.2818	CHEMBRIDGE	96617588	KINLIB	NA
SJ000288185-5	30.2377	82.7922	32.0913	30.5681	12.2032	90.7653	72.1157	27.0772	SIGMA	S1438	DEVCAN	SULINDAC SULFONE | EXISULIND | EXISULIND | APTOSYN | PREVATAC | SULINDAC SULFONE | FGN-1 | EXISULIND | APTOSYN | PREVATAC | SULINDAC SULFONE | FGN-1| AND ITS MORE POTENT ANALOG OSI-461 (CP-461)
SJ000310934-1	30.2141	43.7313	22.109	19.1611	5.91877	10.4687	33.9649	31.7587	CMLD_BU	CMLD003176	GENERAL	NA
SJ000518635-1	30.1833	-0.115041	1.30848	4.89681	2.37908	21.0971	4.23299	2.01034	CHEMBRIDGE	40223181	NRLIB	NA
SJ000580578-1	30.1816	4.23755	1.12695	2.51226	3.44006	1.37463	-0.359506	6.39221	CMLD_BU	CMLD007539	GENERAL	NA
SJ000573236-1	30.1311	43.6205	10.1097	7.373	9.73703	50.3648	26.4044	6.43382	GSK	SB-236687	BIOACTIVE_HP	TG19207-284A1
SJ000574293-1	30.1091	4.05536	21.592	16.1123	27.1448	39.8447	40.1053	11.4878	CHEMIETEK	CT-GSK112	DEVCAN	TRAMETINIB | GSK-1120212B | JTP-74057 | 1120212 | GSK-1120212 | GSK1120212 | TRAMETINIB (GSK1120212)
SJ000310923-1	30.0413	2.4783	11.8031	2.74781	3.08441	1.72156	23.1355	9.05996	CMLD_BU	CMLD003248	GENERAL	NA
SJ000312179-2	29.9572	12.1821	7.89071	2.26704	7.54614	49.3355	14.4713	16.901	EMD	219457	BIOACTIVE_HP	CDK INHIBITOR, P35 | CDK INHIBITOR | P35 | 2-((2-(3-HYDROXYPROPYLAMINO)-9-ISOPROPYL-9H-PURIN-6-YLAMINO)METHYL)PHENOL |
SJ000573150-1	29.9562	29.7132	15.1862	28.115	16.8948	65.3844	63.5171	25.3544	GSK	GW396574X	BIOACTIVE_HP	U8097/79/1
SJ000580369-1	29.9167	2.63912	-0.344032	-0.580957	0.229385	2.70275	2.20989	0.615422	CMLD_BU	CMLD007900	GENERAL	NA
SJ000578021-1	29.8354	121.961	116.806	138.295	67.6934	23.2152	92.164	91.4823	VENNERSTROM_LAB	OZ637	OZONIDE	NA
SJ000573239-1	29.7319	26.7853	-0.974078	0.0692696	15.3744	92.5323	73.5417	-1.20081	GSK	GW830900A	BIOACTIVE_HP	U17983/95/3
SJ000573267-1	29.6137	41.9458	9.42628	6.42385	8.89496	52.9025	40.616	8.88788	GSK	GW644007X	BIOACTIVE_HP	T237/25/6
SJ000312344-3	29.5569	10.4889	5.67306	3.58146	2.80007	8.55664	14.721	18.6808	TORONTO	N389100	APPROVED_DRUG	NEFAZODONE | NEFAZODONE HYDROCHLORIDE | NEFAZODONE | 1-(3-(4-(3-CHLOROPHENYL)PIPERAZIN-1-YL)PROPYL)-3-ETHYL-4-(2-PHENOXYETHYL)-1H-1,2,4-TRIAZOL-5(4H)-ONE | NEFAZODONE HYDROCHLORIDE
SJ000312360-3	29.5132	78.6366	53.1381	65.119	35.4644	51.4154	36.4822	45.2954	SIGMA	N-5770	APPROVED_DRUG	NALMEFENE| (5±)-17-(CYCLOPROPYLMETHYL)-4,5-EPOXY-6-METHYLENEMORPHINAN-3,14-DIOL | NALMEFENE HYDROCHLORIDE | REVEX | NALMEFENE| (5±)-17-(CYCLOPROPYLMETHYL)-4,5-EPOXY-6-METHYLENEMORPHINAN-3,14-DIOL | "NALMEFENE HYDROCHLORIDE | REVEX"
SJ000573165-1	29.4691	109.702	99.6324	91.371	57.4635	87.7521	69.1244	81.3746	GSK	GW694590A	BIOACTIVE_HP	T261/64/2
SJ000516900-1	29.4478	99.3814	40.6842	58.6299	52.613	79.2682	54.4286	67.7695	CHEMBRIDGE	90597904	KINLIB	NA
SJ000518987-1	29.3689	14.3423	21.6983	19.4543	9.49937	6.72335	11.7417	25.8073	TORONTO	T017960	APPROVED_DRUG	TEMSIROLIMUS | CCI-779 | NSC-683864 | TORISEL | TEMSIROLIMUS (CCI-779, NSC 683864)
SJ000312195-2	29.294	44.983	17.1757	4.95102	25.3152	85.9828	75.0669	46.5693	BIOMOL	EI333-0100	BIOACTIVE_HP	HYMENIALDISINE | HYMENIALDISINE | 4-(2-AMINO-5-OXO-1H-IMIDAZOL-4(5H)-YLIDENE)-2-BROMO-4,5,6,7-TETRAHYDROPYRROLO[2,3-C]AZEPIN-8(1H)-ONE | | 10E-HYMENIALDISINE | LS-184381 | | 1OZ-HYMENIALDISINE
SJ000287998-4	29.1227	2.09826	-0.013471	-1.59232	-1.3241	-2.71156	2.06899	4.01192	BIOMOL	PI-130	BIOACTIVE_HP	CALPAIN INHIBITOR III | MDL-28170 | CALPAIN INHIBITOR III | MDL 28170 |
SJ000516898-1	29.0367	94.6768	22.1603	88.8825	52.9749	46.1189	68.7434	64.733	CHEMBRIDGE	56127211	KINLIB	NA
SJ000578166-1	29.0217	-5.36194	12.0274	-1.27861	3.5005	4.15749	5.9854	8.64246	VENNERSTROM_LAB	OZ76	OZONIDE	NA
SJ000581009-1	28.9239	105.436	98.5466	19.1153	10.7507	37.3752	70.021	8.3974	ROCHE	RO3303724-001	BIOACTIVE_HP	NA
SJ000287405-2	28.8918	21.692	0.221798	-1.86195	0.790735	40.9546	0.625557	0.160566	SIGMA	14909-1G	APPROVED_DRUG	IFOSFAMIDE | IFEX
SJ000573125-1	28.7617	10.9569	-1.87482	3.26223	5.29374	2.0645	1.94058	10.2355	GSK	SB-284847-BT	BIOACTIVE_HP	JB27193-200C1
SJ000565609-2	28.7157	105.462	20.3667	40.4301	40.9973	1.15261	4.05777	14.053	EMD	570110	BIOACTIVE_HP	SID7970631 | NR5A1 INHIBITOR | STEROIDOGENIC FACTOR-1 INHIBITOR |
SJ000578327-1	28.7148	0.470905	10.719	-1.52208	3.86607	3.9923	5.62713	26.7995	VENNERSTROM_LAB	OZ420	OZONIDE	NA
SJ000516927-1	28.6783	0.849108	-1.12947	8.32129	-0.68481	9.86276	1.60262	5.03299	CHEMBRIDGE	13540890	KINLIB	NA
SJ000312295-3	28.6246	14.2027	24.793	22.4812	4.99055	40.5589	45.9525	10.6404	TORONTO	T007500	APPROVED_DRUG	ERLOTINIB | TARCEVA | CP-358774 | SJ000518937 | ERLOTINIB HYDROCHLORIDE | OSI-744
SJ000578069-1	28.5518	-2.04074	7.90447	-3.71443	1.12826	1.76022	1.90712	12.482	VENNERSTROM_LAB	MT09	OZONIDE	NA
SJ000285666-9	28.3808	9.17786	48.0183	13.9603	13.9731	11.112	26.0147	27.5385	TORONTO	N457000	APPROVED_DRUG	NIFEDIPINE | ADALAT
SJ000285200-11	28.3282	75.184	14.5155	20.202	21.5628	35.8301	62.9603	42.7433	OCHEM	140P647	APPROVED_DRUG	PENTAMIDINE | PENTAMIDINE ISETHIONATE | BENAMBAX | PNEUMOPENT | RP-2512
SJ000564440-1	28.3029	-0.629691	13.0903	3.10969	2.99279	4.48161	2.1215	11.2306	SIGMA	I-1631	BIOACTIVE_HP	IMEXON
SJ000578011-1	28.2398	15.4206	8.99185	2.87625	7.48944	5.92744	58.1437	35.7512	VENNERSTROM_LAB	OZ626	OZONIDE	NA
SJ000772411-2	28.2139	5.6626	3.25631	4.08664	2.82299	10.7733	3.49898	3.10009	TOCRIS	2631	BIOACTIVE_HP	MARIMASTAT
SJ000310887-1	28.0656	3.7715	3.38077	1.4648	3.70356	7.74932	10.6543	5.56719	CMLD_BU	CMLD001197	GENERAL	NA
SJ000755074-2	27.9811	-0.87051	2.14411	2.13318	0.337557	5.31036	8.20817	3.34878	TOCRIS	448	BIOACTIVE_HP	CALPEPTIN
SJ000517138-1	27.9673	42.1036			3.6272	7.47124	2.3109		CHEMBRIDGE	78509448	KINLIB	NA
SJ000310841-2	27.7555	-0.746386	0.997317	-1.7636	0.895343	-2.91463	-0.847609	-2.55206	CMLD_BU	CMLD001359	GENERAL	NA
SJ000310857-1	27.7539	18.2322	-1.54898	0.553596	-0.302833	-0.800735	0.847003	-0.711896	CMLD_BU	2291	GENERAL	NA
SJ000310978-2	27.7354	-0.491333	0.347922	-3.81937	1.08214	2.3429	-0.253338	2.68445	CMLD_BU	CMLD003300	GENERAL	NA
SJ000285540-6	27.7201	80.4858	5.15073	26.0717	32.2767	89.3214	22.4559	15.9392	AVACHEM	1557	APPROVED_DRUG	PRAZOSIN | PRAZOSIN HYDROCHLORIDE | SJ000288135 | PRAZOSIN HCL
SJ000287137-2	27.5443	-2.61283	-2.73105	0.82556	3.71877	-2.80055	-0.522654	-1.04864	LKT_LABS	70420	APPROVED_DRUG	CELECOXIB | CELEBREX
SJ000518317-1	27.4998	10.999	9.71413	9.78807	5.70783	26.3334	15.3256	37.4731	CHEMBRIDGE	94247998	NRLIB	NA
SJ000578070-1	27.4957	-3.94557	10.4937	-2.29618	0.193867	-1.90384	0.742297	5.43025	VENNERSTROM_LAB	MT23	OZONIDE	NA
SJ000287450-5	27.4755	12.1346	4.9099	4.65315	3.52527	8.25031	9.3777	29.0778	SIGMA	P8813	APPROVED_DRUG	PROTRIPTYLINE HYDROCHLORIDE | PROTRIPTYLINE HYDROCHLORIDE| VIVACTIL
SJ000580682-1	27.3889	3.38979	-3.12492	0.888866	4.06079	1.21436	0.568947	-0.993619	CMLD_BU	CMLD007205	GENERAL	NA
SJ000311091-1	27.218	32.8559	4.57456	5.2505	3.49465	72.1869	45.8028	2.09528	CMLD_BU	CMLD000885	GENERAL	NA
SJ000578308-1	27.2163	0.110557	7.08688	-2.49568	3.2977	6.18514	8.76655	21.4334	VENNERSTROM_LAB	OZ427	OZONIDE	NA
SJ000573192-1	27.162	58.7879	101.824	49.7301	59.6713	111.438	84.5379	82.4681	GSK	GW805758X	BIOACTIVE_HP	U16419/190/2
SJ000312333-2	27.144	101.538	29.4311	52.0501	60.7727	87.5829	78.6077	86.013	TORONTO	A576300	APPROVED_DRUG	AMDINOCILLIN| MECILLINAM| FL-1060| RO-9070 | AMDINOCILLIN| COACTIN | AMDINOCILLIN| MECILLINAM| FL-1060| RO-9070 | 6-(AZEPAN-1-YLMETHYLENEAMINO)-3,3-DIMETHYL-7-OXO-4-THIA-1-AZABICYCLO[3.2.0]HEPTANE-2-CARBOXYLIC ACID | AMDINOCILLIN| COACTIN | (E)-6-(AZEPAN-1-YLMETHYLENEAMINO)-3,3-DIMETHYL-7-OXO-4-THIA-1-AZABICYCLO[3.2.0]HEPT
SJ000581102-1	27.0417	86.6338	82.892	9.90942	6.1618	10.843	17.1837	-2.28859	ROCHE	RO0317471-000	BIOACTIVE_HP	NA
SJ000517233-1	26.9771	86.906	27.6335	23.9509	1.70813	32.0229	5.56541	8.96504	CHEMBRIDGE	12660411	KINLIB	NA
SJ000517849-1	26.9424	47.6762			8.05785	8.68863	1.26208		CHEMBRIDGE	39242435	KINLIB	NA
SJ000517504-1	26.8239	63.2243	13.9967	10.4327	2.50602	3.44151	3.00875	33.3029	CHEMBRIDGE	16993222	KINLIB	NA
SJ000579987-1	26.8084	-7.72745	-2.28616	-0.460287	1.56975	-1.59615	-0.142803	-0.36526	CMLD_BU	CMLD007652	GENERAL	NA
SJ000517466-1	26.8009	74.6456	1.63287	28.3593	6.87744	15.5622	4.68772	27.9763	CHEMBRIDGE	64937843	KINLIB	NA
SJ000579693-1	26.7768	-3.69367	-2.28371	-0.0475649	0.816357	5.74631	-0.32771	-1.59797	CMLD_BU	CMLD007985	GENERAL	NA
SJ000556674-2	26.737	33.7716	20.4333	14.1203	4.39782	13.5961	18.4783	17.8747	SELLECK	S1167	DEVCAN	CP-724714 | SJ000565234
SJ000285666-11	26.7058	10.5035	28.6974	12.3697	3.55102	4.07261	14.38	17.254	AK_SCIENTIFIC	70494	BIOACTIVE_HP	NIFEDIPINE | ADALAT
SJ000578246-1	26.674	-1.52534	5.58776	0.578933	3.42161	3.63746	5.89127	10.2284	VENNERSTROM_LAB	OZ295	OZONIDE	NA
SJ000518789-1	26.5619	6.03679	0.737314	2.50296	0.959038	10.6252	9.88836	1.4718	CHEMBRIDGE	95895003	NRLIB	NA
SJ000110703-9	26.2921	10.7925	34.3134	15.9665	7.78502	21.2835	12.7832	41.0182	SIGMA	A2799	APPROVED_DRUG	AMODIAQUIN DIHYDROCHLORIDE DIHYDRATE | SJ000285801 | CAMOQUIN HYDROCHLORIDE | AMODIAQUINE DIHYDROCHLORIDE
SJ000518973-1	26.2217	50.4677	17.4489	37.8587	22.9509	48.2371	31.1813	15.4028	SYNFINE	51263	APPROVED_DRUG	CYCLOGUANIL NITRATE | CYCLOGUANIL NITRATE | CYCLOGUANILUM | CYCLOGUANYL | CHLORGUANIDE TRIAZINE | WR 5473 | CHLORCYCLOGUANIL |
SJ000518978-1	26.2117	11.0744	15.7735	16.4045	7.93104	9.55728	12.514	23.1153	ADVANCED_TI_CO	4131525	APPROVED_DRUG	EVEROLIMUS | NVP-RAD-001 | RAD-001 | RAD-001C | SDZ-RAD | CERTICAN | EVEROLIMUS (RAD001)
SJ000310848-1	26.1812	8.8228	1.25974	2.4412	1.18714	13.5966	3.0688	4.55778	CMLD_BU	2319	GENERAL	NA
SJ000573048-1	26.1421	31.7132	8.74148	14.8331	1.04344	82.9878	68.7571	17.4011	GSK	GW770249X	BIOACTIVE_HP	CL210513-029A3 | T299/89/1 | YF46626-103A2
SJ000578326-1	26.1223	-2.29894	6.24987	0.601608	4.03332	-0.268188	10.4226	18.3474	VENNERSTROM_LAB	OZ405	OZONIDE	NA
SJ000581117-1	26.0986	3.58991	0.82813	6.19403	-0.356643	0.427004	3.36984	0.692706	ROCHE	RO1155240-000	BIOACTIVE_HP	NA
SJ000578234-1	25.9449	-1.19939	-0.766166	-0.801604	3.79283	7.91179	1.15797	14.4218	VENNERSTROM_LAB	OZ262	OZONIDE	NA
SJ000573119-1	25.7912	9.12458	0.320605	2.45276	2.24733	2.71572	4.95784	2.58052	GSK	SB-278539	BIOACTIVE_HP	JB27193-100B1
SJ000285675-7	25.7488	2.95836	5.77038	12.8401	6.47835	37.4261	23.0421	42.2844	SIGMA	N7261	APPROVED_DRUG	NORTRIPTYLINE | NORTRIPTYLINE HYDROCHLORIDE | AVENTYL HYDROCHLORIDE
SJ000516684-1	25.7339	39.2429	3.50394	9.83485	1.90629	10.0743	6.94812	69.2301	CHEMBRIDGE	14150599	KINLIB	NA
SJ000580772-1	25.7307	6.64596	-1.04506	-2.27344	3.60669	7.88472	15.8428	3.61903	CMLD_BU	BU0001017	GENERAL	NA
SJ000312307-2	25.7185	8.93514	4.04694	3.50082	37.4724	56.0751	23.1389	3.52559	SEQUOIA	SRP01202Z	APPROVED_DRUG	ZIPRASIDONE | ZIPRASIDONE HYDROCHLORIDE MONOHYDRATE | ZIPRASIDONE HYDROCHLORIDE MONOHYDRATE | 5-(2-(4-(BENZO[D]ISOTHIAZOL-3-YL)PIPERAZIN-1-YL)ETHYL)-6-CHLOROINDOLIN-2-ONE | ZIPRASIDONE | ZIPRASIDONE HCL HYDRATE | ZIPRASIDONE HYDROCHLORIDE
SJ000517783-1	25.7008	97.7187	-0.456789	19.0222	2.52322	10.9028	8.05928	34.0995	CHEMBRIDGE	93554975	KINLIB	NA
SJ000578289-1	25.6368	2.60407	7.06244	-1.89612	1.2666	4.25832	11.6151	21.0796	VENNERSTROM_LAB	OZ441	OZONIDE	NA
SJ000285734-7	25.6193	12.8732	2.06105	6.50441	-0.666074	0.696009	5.18581	3.84285	SIGMA	D7909	APPROVED_DRUG	DICYCLOMINE HYDROCHLORIDE | DICYCLOMINE HCL
SJ000517695-1	25.5216	39.4006	0.282947	30.1544	4.63251	12.5593	-0.186116	22.677	CHEMBRIDGE	52050699	KINLIB	NA
SJ000574291-1	25.4067	78.0726	0.247073	13.4002	27.0915	90.129	76.3198	17.0663	SELLECK	S1147	DEVCAN	AZD1152-HQPA | BARASERTIB pro-drug
SJ000285748-6	25.3274	-0.980606	5.05732	5.76826	3.53271	4.46609	21.0108	2.69057	AK_SCIENTIFIC	h976-5g	APPROVED_DRUG	DOPAMINE HYDROCHLORIDE | DOPAMINE HCL
SJ000573187-1	25.2722	72.5897	0.474536	29.3282	56.7678	75.6383	73.5654	80.2823	GSK	SB-742864	BIOACTIVE_HP	VB100064-178A3
SJ000577943-1	25.0609	-0.714087	4.19982	-0.69655	2.2694	2.50976	7.87642	8.26615	VENNERSTROM_LAB	OZ580	OZONIDE	NA
SJ000286144-7	25.0562	63.7928	13.271	24.3582	7.58971	14.9097	7.31712	6.3141	TORONTO	t767325	APPROVED_DRUG	TRIAMTERENE | TRIAMTERENE | DYRENIUM
SJ000312316-3	25.0534	72.0142	5.62789	21.495	7.82598	7.20247	4.80178	16.6755	TORONTO	N686000	APPROVED_DRUG	NORGESTIMATE | NORGESTIMATE | 13-ETHYL-17-ETHYNYL-3-(HYDROXYIMINO)-2,3,6,7,8,9,10,11,12,13,14,15,16,17-TETRADECAHYDRO-1H-CYCLOPENTA[A]PHENANTHREN-17-YL ACETATE | (8R,9S,10R,13S,14S,17R,E)-13-ETHYL-17-ETHYNYL-3-(HYDROXYIMINO)-2,3,6,7,8,9,10,11,12,13,14,15,16,17-TETRADECA
SJ000517128-1	25.0272	4.91447			1.78893	6.86424	6.08192		CHEMBRIDGE	11208500	KINLIB	NA
SJ000285682-4	25.0249	-2.36435	0.199119	-0.155446	0.316933	3.95677	-1.23009	0.335205	TORONTO	O877500	APPROVED_DRUG	OXYTETRACYCLINE | OXYTETRACYCLINE DIHYDRATE | OXYTETRACYCLINE HYDROCHLORIDE | OXYTETRACYCLINE (TERRAMYCIN)
SJ000312310-3	24.9875	59.6289	0.497631	-1.78266	-0.249917	-2.71493	-1.42124	-1.11195	TORONTO	R521500	APPROVED_DRUG	RISEDRONATE SODIUM| RISEDRONIC ACID | RISEDRONIC ACID SODIUM SALT | RISEDRONATE SODIUM| RISEDRONIC ACID | 1-HYDROXY-2-(PYRIDIN-3-YL)ETHANE-1,1-DIYLDIPHOSPHONIC ACID | RISEDRONIC ACID SODIUM SALT
SJ000312369-2	24.954	97.0176	98.7949	100.92	53.4021	82.3644	73.4882	80.3109	LC_LABS	71516	APPROVED_DRUG	DOCETAXEL | ANX-514 | EMDOC | NSC-628503 | RP-56976 | SDP-014 | SYP-0704A | XRP-6976L | DOCETAXOL | TAXOTERE
SJ000518470-1	24.9344	-5.80315	2.21728	0.313489	0.515255	-2.20974	0.615957	3.06782	CHEMBRIDGE	68968595	NRLIB	NA
SJ000517680-1	24.9222	52.4627	1.47931	12.7053	0.978321	62.4285	3.91217	32.5177	CHEMBRIDGE	44371175	KINLIB	NA
SJ000581055-1	24.9184	-4.04818	4.23002	-0.430324	-0.888188	-2.80335	-2.25522	-2.19276	ROCHE	RO0318069-000	BIOACTIVE_HP	NA
SJ000517552-1	24.8779	6.70366	3.4283	3.48008	2.66192	1.19944	3.47717	3.23004	CHEMBRIDGE	57517905	KINLIB	NA
SJ000516501-1	24.7395	-3.77099	0.589973	-1.67332	2.3155	-2.96105	-0.313223	-4.75602	CHEMBRIDGE	46532972	KINLIB	NA
SJ000581119-1	24.6478	89.6851	101.94	28.3671	6.35047	15.345	44.4584	6.72785	ROCHE	RO0317753-000	BIOACTIVE_HP	NA
SJ000580666-1	24.5142	4.94197	-1.21321	-1.33814	2.63384	3.13739	2.88259	2.94355	CMLD_BU	CMLD007426	GENERAL	NA
SJ000516714-1	24.4224	39.7124			4.34593	4.327	6.45729		CHEMBRIDGE	38189588	KINLIB	NA
SJ000580703-1	24.4046	-6.12795	1.24556	0.343828	-0.449858	-2.53898	1.34976	-1.32154	CMLD_BU	CMLD007305	GENERAL	NA
SJ000577934-1	24.3456	110.145	92.2136	69.2785	63.3063	35.478	80.9673	79.8018	VENNERSTROM_LAB	OZ518	OZONIDE	NA
SJ000285551-9	24.3124	12.5985	2.96144	1.18097	2.13704	13.3414	5.62283	13.0014	TOCRIS	2835	BIOACTIVE_HP	PROGESTERONE | PROGESTERONE| PROMETRIUM
SJ000556696-2	24.3088	-0.113952	7.75711	1.67887	3.2507	10.0631	9.13364	20.2627	BIOMOL	CT-100	BIOACTIVE_HP	FUMAGILLIN
SJ000311025-1	24.2945	0.301465	1.95333	1.32576	-1.19533	3.32708	3.1601	1.86076	CMLD_BU	CMLD003137	GENERAL	NA
SJ000286520-5	24.2803	8.66346	2.19701	1.55088	3.12028	10.4021	5.6689	-1.26307	TOCRIS	1110	BIOACTIVE_HP	GENISTEIN | GENISTEIN | G-2535 | PTI-G4660 | SIPI-9764-I | 4,5,7-TRIHYDROXYISOFLAVONE |
SJ000573211-1	24.2798	50.0401	6.35156	8.50085	13.3537	12.0425	35.5357	24.072	GSK	SB-772077-B	BIOACTIVE_HP	MH203936-065A1
SJ000517932-1	24.2748	13.9719	1.83276	6.42802	2.88921	18.4783	14.6207	43.028	CHEMBRIDGE	29580100	KINLIB	NA
SJ000546501-1	24.2254	86.0558	5.49748	18.4252	12.6928	54.8778	8.14853	31.4261	TOCRIS	2266	BIOACTIVE_HP	DY131
SJ000518614-1	24.2	-5.64608	3.83994	0.185529	-0.396119	-0.716893	1.95518	1.18183	CHEMBRIDGE	40213117	NRLIB	NA
SJ000580211-1	24.1233	-0.423873	0.790116	-1.04165	0.590183	25.3976	27.4842	9.29155	CMLD_BU	CMLD003436	GENERAL	NA
SJ000517260-1	24.0708	-0.652086	-2.64219	3.34126	0.734552	7.38302	4.35522	2.97605	CHEMBRIDGE	55311325	KINLIB	NA
SJ000580900-1	24.0511	0.253806	-0.495111	0.936798	3.68141	-0.777303	0.0422119	14.4088	CMLD_BU	CMLD006922	GENERAL	NA
SJ000311111-2	23.961	-4.05081	6.78589	1.03819	1.81907	1.90416	1.99754	8.17758	CMLD_BU	CMLD000785	GENERAL	NA
SJ000580765-1	23.9089	-5.33837	-3.98184	-0.975613	1.08357	-3.03635	-0.45695	-1.13828	CMLD_BU	CMLD006580	GENERAL	NA
SJ000580755-2	23.9089	4.39888	1.32867	4.74522	6.02893	4.76012	7.25631	1.88189	CMLD_BU	BU0001043	GENERAL	NA
SJ000578052-1	23.8402	6.87843	15.7726	2.98056	7.65969	11.3401	32.2498	29.9188	VENNERSTROM_LAB	OZ653	OZONIDE	NA
SJ000581176-1	23.8228	37.7928	6.19452	23.0826	2.28439	86.2081	44.2056	9.30395	ROCHE	RO0318044-001	BIOACTIVE_HP	NA
SJ000581002-1	23.7374	96.7562	5.43056	15.2001	15.0714	19.663	0.187307	25.6113	ROCHE	RO1164194-001	BIOACTIVE_HP	NA
SJ000573147-1	23.7201	55.6196	-1.79519	6.08343	9.11797	13.556	-2.39999	28.5485	GSK	SB-735467	BIOACTIVE_HP	VB100064-137A1
SJ000578233-1	23.6767	2.79558	5.23526	-1.84599	3.24228	1.24358	1.17483	11.994	VENNERSTROM_LAB	OZ243	OZONIDE	NA
SJ000312348-2	23.6757	88.3802	76.9625	88.9717	64.323	83.52	75.5413	81.9505	APAC_PHARM	815541	APPROVED_DRUG	BOSENTAN | BOSENTAN| TRACLEER | BOSENTAN | 4-TERT-BUTYL-N-(6-(2-HYDROXYETHOXY)-5-(2-METHOXYPHENOXY)-2,2'-BIPYRIMIDIN-4-YL)BENZENESULFONAMIDE | BOSENTAN| TRACLEER | BOSENTAN HYDRATE
SJ000517291-1	23.67	101.401	2.65754	8.64987	14.5848	11.8542	11.607	27.5054	CHEMBRIDGE	52596150	KINLIB	NA
SJ000285273-4	23.5907	117.727	32.4651	10.8433	15.8926	75.1466	7.5262	24.0273	TCI_AMERICA	M0219	APPROVED_DRUG	HEXACHLOROPHENE
SJ000573189-1	23.559	46.3205	3.39387	13.9584	4.10892	3.33931	1.04482	8.27598	GSK	SB-735465	BIOACTIVE_HP	VB100064-133A2
SJ000310780-2	23.5471	111.61	61.1821	102.42	33.8117	82.4854	66.7566	45.9392	CMLD_BU	CMLD003183	GENERAL	NA
SJ000560620-3	23.4895	132.438	98.4891	48.2094	57.7527	84.2669	77.4063	28.2208	SELLECK	S1001	BIOACTIVE_HP	NAVITOCLAX | ABT-263 | RG-7433 | ABT-263 (NAVITOCLAX)
SJ000580542-1	23.4799	-6.02492	0.27562	-1.69679	1.0854	-2.00446	-0.485023	-1.20133	CMLD_BU	CMLD007543	GENERAL	NA
SJ000573220-1	23.4579	5.59075	5.24658	10.801	2.10293	4.81263	-2.25337	-1.17445	GSK	GW642138X	BIOACTIVE_HP	R6872/65/2
SJ000312316-2	23.4081	78.9158	8.20778	22.9512	1.20627	4.46298	10.4511	22.2629	TORONTO	N686000	APPROVED_DRUG	NORGESTIMATE | NORGESTIMATE | 13-ETHYL-17-ETHYNYL-3-(HYDROXYIMINO)-2,3,6,7,8,9,10,11,12,13,14,15,16,17-TETRADECAHYDRO-1H-CYCLOPENTA[A]PHENANTHREN-17-YL ACETATE | (8R,9S,10R,13S,14S,17R,E)-13-ETHYL-17-ETHYNYL-3-(HYDROXYIMINO)-2,3,6,7,8,9,10,11,12,13,14,15,16,17-TETRADECA
SJ000581101-1	23.352	41.8088	2.69819	5.72747	0.367709	47.2763	0.942151	8.82151	ROCHE	RO0271528-000	BIOACTIVE_HP	NA
SJ000580930-1	23.3236	2.84623	1.79724	0.754514	1.19154	-0.936034	0.770631	-1.41549	CMLD_BU	CMLD006951	GENERAL	NA
SJ000581129-1	23.2532	94.5518	28.2689	27.9427	47.3604	21.316	43.9463	84.5709	ROCHE	RO4508344-000	BIOACTIVE_HP	NA
SJ000580713-1	23.2478	-0.634836	-2.56491	-0.660291	0.171501	0.752037	1.40292	0.864802	CMLD_BU	CMLD007433	GENERAL	NA
SJ000517980-1	23.1637	57.1231	-8.97603	6.98093	5.01652	8.93707	0.634594	23.3793	CHEMBRIDGE	40860987	KINLIB	NA
SJ000286052-8	23.1423	22.3797	5.06159	25.4198	27.6681	26.6791	38.0848	12.471	3B_SCIENTIFIC	3B2-1758	APPROVED_DRUG	ATOVAQUONE | MEPRON
SJ000517422-1	23.1184	0.406939	-2.11515	3.11037	1.28496	0.682493	-2.60052	9.47493	CHEMBRIDGE	56495720	KINLIB	NA
SJ000578388-1	23.1177	-1.24864	9.10982	2.80395	1.38534	-0.130423	4.95509	26.2978	VENNERSTROM_LAB	OZ512	OZONIDE	NA
SJ000573182-1	23.087	25.8223	9.29896	6.62952	10.8522	26.6683	24.3785	5.21285	GSK	SB-223133	BIOACTIVE_HP	MS27011-022A2
SJ000285200-9	23.0226	20.6809	20.8667	15.4796	21.946	17.1358	67.1632	39.9094	SIGMA	P0547	APPROVED_DRUG	PENTAMIDINE | PENTAMIDINE ISETHIONATE | BENAMBAX | PNEUMOPENT | RP-2512
SJ000580654-1	23.0031	9.73043	1.50805	0.784943	6.8318	4.53398	3.57462	7.45672	CMLD_BU	CMLD005966	GENERAL	NA
SJ000312375-4	22.993	2.17344	-4.8058	-1.4393	1.64639	3.5421	4.04339	3.28846	AK_SCIENTIFIC	69144-25MG	APPROVED_DRUG	RITONAVIR| NORVIR | RITONAVIR | RITONAVIR| NORVIR | THIAZOL-5-YLMETHYL 3-HYDROXY-5-(2-(3-((2-ISOPROPYLTHIAZOL-4-YL)METHYL)-3-METHYLUREIDO)-3-METHYLBUTANAMIDO)-1,6-DIPHENYLHEXAN-2-YLCARBAMATE | RITONAVIR
SJ000577946-1	22.9293	10.8923	16.435	4.22213	1.20745	8.75196	41.4992	48.3955	VENNERSTROM_LAB	OZ538	OZONIDE	NA
SJ000287342-2	22.858	74.852	1.78451	-0.182131	-2.52477	91.4184	0.532109	4.11666	SIGMA	T3902	APPROVED_DRUG	THIAMINE HYDROCHLORIDE | THIAMINE HYDROCHLORIDE| BETALIN S
SJ000312209-2	22.8542	49.3693	23.5682	19.0015	3.19648	5.99518	74.3487	47.186	BIOMOL	CT115-0010	BIOACTIVE_HP	SHIKONIN | SHIKONIN | 5,8-DIHYDROXY-2-(1-HYDROXY-4-METHYLPENT-3-ENYL)NAPHTHALENE-1,4-DIONE | | SHIKONIN |
SJ000516639-1	22.8277	6.98012	0.384602	0.0849472	0.983908	0.269789	5.55384	11.3038	CHEMBRIDGE	27263922	KINLIB	NA
SJ000518480-1	22.8185	-1.8581	3.80275	4.08083	0.646534	4.63035	3.4276	0.537947	CHEMBRIDGE	85023810	NRLIB	NA
SJ000556679-2	22.7398	4.60478	6.00197	4.2034	2.67276	15.0511	28.882	8.2052	SELLECK	S1032	DEVCAN	MOTESANIB DIPHOSPHATE | AMG-706 | SJ000565232 | MOTESANIB DIPHOSPHATE (AMG-706)
SJ000580904-1	22.7387	45.4218	1.06419	7.86606	2.91429	28.642	2.89971	9.65181	CMLD_BU	CMLD006989	GENERAL	NA
SJ000581168-1	22.6654	136.106	95.8033	37.711	22.6731	50.3651	61.2084	23.4957	ROCHE	RO0282586-000	BIOACTIVE_HP	NA
SJ000580827-1	22.6295	-1.89007	-0.270914	2.65384	1.4299	2.52423	0.505237	-0.768876	CMLD_BU	CMLD007204	GENERAL	NA
SJ000286179-3	22.6027	4.42647	3.03109	15.0311	5.13772	4.79383	15.4425	26.521	AVACHEM	2245	APPROVED_DRUG	AZELASTINE HYDROCHLORIDE | AZELASTINE HYDROCHLORIDE | OPTIVAR | AZELASTINE HCL
SJ000561056-1	22.5165	-2.45599	0.358268	1.25271	2.47039	0.978241	3.12704	-1.34208	ENZO	BL-007	BIOACTIVE_HP	3,5-DIIODO-L-TYROSINE DIHYDRATE | 3,5-DIIODO-L-TYROSINE
SJ000517289-1	22.4584	-0.74464	-2.77912	0.529807	24.1133	1.72655	9.70333	-0.704105	CHEMBRIDGE	39222238	KINLIB	NA
SJ000285227-9	22.4565	119.17	28.2832	14.3795	16.5436	87.0075	31.0558	24.2516	SIGMA	A2385	CYTOXMOA	5-AZACYTIDINE | VIDAZA | NSC-102816 | 5-AZACYTIDINE | 5-AZA-CR | NS-17 | NSC-102816 | U-18496 | AZACITIDINE | AZACYTIDINE | LADAKAMYCIN | | 5-AZACYTIDINE | NS-17 | NSC-102816 | U-18496 | 5-AZA-CR | AZACITIDINE | AZACYTIDINE | LADAKAMYCIN | | AZACYTIDINE | 5-AZA-CR | NS-17 | NSC-102816 | U-18496 | 5-AZACYTIDINE | AZACITIDINE | LADAKAMYCIN | | AZACITIDINE
SJ000287857-4	22.455	43.8494	3.87181	13.7382	9.67015	65.8726	25.4778	13.2952	TOCRIS	1990	BIOACTIVE_HP	(R,R)-CIS-DIETHYL TETRAHYDRO-2,8-CHRYSENEDIOL | (R,R)-THC
SJ000561067-1	22.4472	3.02508	0.0433905	-0.362348	2.73148	1.88759	3.07335	3.89113	ENZO	S-250	BIOACTIVE_HP	6A-FLUOROTESTOSTERONE
SJ000518987-3	22.3783	23.9505	16.4504	17.5768	13.3329	16.5093	25.0335	28.9726	LC_LABS	T-8040	DEVCAN	TEMSIROLIMUS | CCI-779 | NSC-683864 | TORISEL | TEMSIROLIMUS (CCI-779, NSC 683864)
SJ000577974-1	22.3553	19.7921	29.2711	14.9916	41.5023	19.5454	74.505	47.0508	VENNERSTROM_LAB	OZ523	OZONIDE	NA
SJ000287294-2	22.3446	-4.25804	-2.70645	1.07105	1.97192	3.20214	-1.52507	-0.259894	AVACHEM	2021	APPROVED_DRUG	CEFOTIAM HYDROCHLORIDE | CEFOTIAM DIHYDROCHLORIDE
SJ000517786-1	22.3384	62.0108	-0.798843	15.7377	10.3683	28.7261	3.45802	23.4474	CHEMBRIDGE	22720087	KINLIB	NA
SJ000517682-1	22.2633	53.9645	0.970887	7.59475	4.25477	1.90278	0.745436	30.5058	CHEMBRIDGE	25912917	KINLIB	NA
SJ000000850-7	22.257	0.499444	16.9554	2.85624	2.60749	4.0199	6.95527	2.42215	ENZO	GR-306	BIOACTIVE	RIFAMPIN | RIFAMPICIN
SJ000580694-1	22.2377	-6.01344	-3.04631	1.55138	0.855485	-0.988479	1.43822	2.27994	CMLD_BU	CMLD007430	GENERAL	NA
SJ000578373-1	22.1716	0.0866963	11.8809	-2.35991	2.15331	8.09102	5.48477	21.1553	VENNERSTROM_LAB	OZ499	OZONIDE	NA
SJ000288205-6	22.1432	62.71	40.3769	10.778	4.16169	8.3058	35.1823	14.7516	BIOMOL	EI-190	BIOACTIVE_HP	TYRPHOSTIN 1 | TYRPHOSTIN 8| (4-METHOXYBENZYLIDENE)MALONITRILE | TYRPHOSTIN 1 | 2-(4-METHOXYBENZYLIDENE)MALONONITRILE | TYRPHOSTIN 8 | (4-METHOXYBENZYLIDENE)MALONITRILE | | TYRPHOSTIN 1 | PROPANEDINITRILE | TYRPHOSTIN A1 | | TYRPHOSTIN 1 | TYRPHOSTIN 8| PROPANEDINITRILE | | TYRPHOSTIN 8
SJ000577980-1	22.0929	83.682	99.1137	63.3749	66.0198	72.2774	78.9538	78.5453	VENNERSTROM_LAB	OZ620	OZONIDE	NA
SJ000310894-1	22.0241	10.4458	0.138584	6.64466	7.38801	7.48722	9.86915	7.48744	CMLD_BU	CMLD001312	GENERAL	NA
SJ000518933-1	22.0123	123.021	27.3166	54.4034	0.154028	96.0653	14.9893	40.0267	TORONTO	F425000	APPROVED_DRUG	FLUDARABINE PHOSPHATE | FLUDARA | 2-F-ARA-AMP | 2-FLUORO-ARA-AMP | NSC-312887 | SHT-586 |
SJ000578315-1	21.9825	-6.02054	4.41936	-0.982754	1.54548	-0.351615	3.47894	7.59047	VENNERSTROM_LAB	OZ368	OZONIDE	NA
SJ000312304-3	21.9506	3.91392	-1.40471	-2.34985	0.903894	0.429582	2.00073	-0.995887	TORONTO	V098001	APPROVED_DRUG	VARDENAFIL DIHYDROCHLORIDE | VARDENAFIL HYDROCHLORIDE TRIHYDRATE | VARDENAFIL DIHYDROCHLORIDE| LEVITRA | 2-(2-ETHOXY-5-(4-ETHYLPIPERAZIN-1-YLSULFONYL)PHENYL)-5-METHYL-7-PROPYLIMIDAZO[1,5-F][1,2,4]TRIAZIN-4-OL | VARDENAFIL HYDROCHLORIDE TRIHYDRATE | LEVITRA | VARDENAFIL HCL TRIHYDRATE
SJ000578380-1	21.9293	-3.89198	22.8307	162.312	29.8039	3.7002	84.8502	40.3017	VENNERSTROM_LAB	OZ469	OZONIDE	NA
SJ000516727-1	21.926	61.329			6.02159	2.71265	0.631512		CHEMBRIDGE	66788051	KINLIB	NA
SJ000565165-1	21.8871	-7.86453	2.49982	-0.102968	2.68673	2.72609	1.15568	-1.42209	INTLAB	crm003917-25mg	APPROVED_DRUG	CARBOPROST TROMETHAMINE
SJ000285666-8	21.8128	7.93901	26.7455	10.0514	2.80363	2.06203	21.8676	17.1417	TORONTO	N457000	APPROVED_DRUG	NIFEDIPINE | ADALAT
SJ000312191-2	21.7681	42.3159	22.9921	4.09622	7.58197	94.9954	26.3796	21.2874	EMD	495621	BIOACTIVE_HP	OLOMOUCINE II | OLOMOUCINE II | (R)-2-((2-(1-HYDROXYBUTAN-2-YLAMINO)-9-ISOPROPYL-9H-PURIN-6-YLAMINO)METHYL)PHENOL | | OLOMOUCINE II |
SJ000287076-6	21.76	41.2595	3.71179	9.63794	5.76442	10.6067	0.692281	21.5323	AK_SCIENTIFIC	H482-5G	APPROVED_DRUG	CLOZAPINE | CLOZAPINE| FAZACLO ODT
SJ000110703-6	21.7185	19.6941	69.7132	8.32053	6.7718	15.3705	6.73405	17.9345	BOSCHE	A7393	APPROVED_DRUG	AMODIAQUIN DIHYDROCHLORIDE DIHYDRATE | SJ000285801 | CAMOQUIN HYDROCHLORIDE | AMODIAQUINE DIHYDROCHLORIDE
SJ000518957-2	21.7078	3.71367	13.0535	5.15426	9.72761	16.5499	41.3655	21.6655	ENZO	DM-200	BIOACTIVE_HP	CALCITRIOL | 1A,25-DIHYDROXYVITAMIN D3 | 1,25-DIHYDROXYVITAMIN D3
SJ000580257-2	21.6401	-8.07026	2.17395	1.18094	-0.150158	80.8774	1.59156	0.944368	CMLD_BU	2703	GENERAL	NA
SJ000580257-1	21.4358	-12.6714	4.18039	0.596895	1.42252	0.70301	0.828469	-2.53321	CMLD_BU	2621	GENERAL	NA
SJ000577972-1	21.4215	6.48035	25.5988	1.45805	33.8666	12.9541	24.6368	40.9896	VENNERSTROM_LAB	OZ572	OZONIDE	NA
SJ000310940-2	21.4019	-8.0479	-1.84388	-1.12913	1.39337	-2.69873	-0.891858	1.42474	CMLD_BU	CMLD003187	GENERAL	NA
SJ000578215-1	21.351	0.0452386	3.211	-3.42854	-0.823994	0.809655	5.11352	9.94815	VENNERSTROM_LAB	OZ240	OZONIDE	NA
SJ000578313-1	21.3379	-5.19633	2.86872	-1.88214	2.21407	-2.47758	1.57056	4.42818	VENNERSTROM_LAB	OZ345	OZONIDE	NA
SJ000573036-1	21.2908	7.07524	1.81168	30.4374	45.9847	47.4702	4.77471	17.4951	GSK	GSK2220400A	BIOACTIVE_HP	N6938-65-1
SJ000578117-1	21.2515	4.01129	6.50058	2.33799	3.89345	3.83571	6.82197	5.10164	VENNERSTROM_LAB	TO30	OZONIDE	NA
SJ000581077-1	21.2376	75.1014	10.5526	29.9232	15.8892	13.9063	3.25118	32.2877	ROCHE	RO1166300-001	BIOACTIVE_HP	NA
SJ000310838-1	21.2236	38.3743	8.67026	5.90435	46.6705	32.9814	81.6865	58.7651	CMLD_BU	2370	GENERAL	NA
SJ000516912-1	21.1655	43.4224	9.70085	15.4974	4.13916	37.3612	14.518	28.2357	CHEMBRIDGE	76103667	KINLIB	NA
SJ000578301-1	21.1466	-0.704529	3.31233	-4.91245	2.79483	-1.94481	4.24626	11.5644	VENNERSTROM_LAB	OZ321	OZONIDE	NA
SJ000580793-1	21.1456	-3.00262	0.272706	1.12328	-1.22103	-0.0955773	2.64661	-0.573744	CMLD_BU	CMLD006494	GENERAL	NA
SJ000288178-6	21.0764	15.9733	20.5451	7.96128	10.1433	67.0482	33.5603	3.49253	LC_LABS	R-1234	DEVCAN	ROSCOVITINE | (R)-ROSCOVITINE | SELICICLIB | NSC-701554 | CYC-202 | ROSCOVITINE | SELICICLIB | | ROSCOVITINE (SELICICLIB,CYC202)
SJ000517207-1	20.9664	1.41764	0.815286	2.18113	1.8059	-0.416459	3.40009	0.329572	CHEMBRIDGE	94883852	KINLIB	NA
SJ000578381-1	20.8228	-2.7278	4.46988	3.5233	63.3294	2.19464	33.9996	19.0246	VENNERSTROM_LAB	OZ484	OZONIDE	NA
SJ000518460-1	20.8023	-4.79365	-0.647112	-0.420207	1.14108	-2.40406	-0.170186	-1.87519	CHEMBRIDGE	80070904	NRLIB	NA
SJ000578212-1	20.7647	5.34572	1.71337	0.303799	7.02092	8.07836	3.52387	15.3334	VENNERSTROM_LAB	OZ205	OZONIDE	NA
SJ000573237-1	20.721	54.1798	12.4275	4.66723	1.95608	82.1247	42.7268	9.47353	GSK	GW770220A	BIOACTIVE_HP	U17574/1/1
SJ000517145-1	20.6918	-0.160768			-0.485426	-2.75573	-0.433426		CHEMBRIDGE	20311133	KINLIB	NA
SJ000573282-1	20.6744	5.63371	0.282918	6.55011	2.37214	3.12994	-0.911881	2.35636	GSK	SB-347804	BIOACTIVE_HP	R15619/128/1
SJ000580678-1	20.6606	0.0363569	0.55848	3.16344	-0.97028	3.8002	2.40128	-0.94673	CMLD_BU	CMLD007590	GENERAL	NA
SJ000518544-1	20.6248	-6.03429	-0.974491	18.6319	-0.927193	1.54191	2.97189	-0.742665	CHEMBRIDGE	74964926	NRLIB	NA
SJ000577935-1	20.575	6.20627	11.9932	0.763565	1.91603	7.91956	17.7824	40.6187	VENNERSTROM_LAB	OZ528	OZONIDE	NA
SJ000561959-1	20.5013	1.39405	-3.73559	-2.03858	3.52533	1.88962	3.93303	0.788805	SJ_JHWANG1	JYH_G-26-3	TBRUC	NA
SJ000287258-3	20.4944	-4.87796	1.08002	1.26628	1.09634	-0.124648	0.893406	4.39258	SIGMA	P5318	BIOACTIVE_HP	PEPSTATIN A
SJ000578088-1	20.4054	-3.3145	-3.57334	-0.197452	3.33444	13.6087	0.986157	-0.67948	VENNERSTROM_LAB	MT25	OZONIDE	NA
SJ000288305-4	20.373	55.2584	3.33899	3.96056	7.01403	25.8637	27.198	12.8369	TORONTO	C441375	BIOACTIVE_HP	CILNIDIPINE | CLINIDIPINE | FRC-8653 | ATELEC | CINALONG | SISCARD | | CILNIDIPINE | CINALDIPINE | FRC-8653 | ATELEC | CINALONG | SISCARD |
SJ000518619-1	20.3154	-1.3958	-0.610295	23.4341	4.12856	38.65	30.8651	7.29438	CHEMBRIDGE	69247108	NRLIB	NA
SJ000573042-1	20.3114	3.9671	1.59648	-1.72843	14.991	-1.11496	3.14605	-0.591032	GSK	GSK2219385A	BIOACTIVE_HP	N5326-79-1
SJ000573181-1	20.2997	54.3979	8.73282	13.6475	13.0106	4.80367	31.1007	8.40873	GSK	GSK466317A	BIOACTIVE_HP	SD204573-088A4
SJ000310783-1	20.1922	28.0534	5.1702	6.70851	2.44311	19.5572	19.6268	14.6011	CMLD_BU	2872	GENERAL	NA
SJ000580705-1	20.1729	-6.83556	-0.92722	-1.51465	-2.15806	-3.59511	-0.0319367	0.159428	CMLD_BU	CMLD007585	GENERAL	NA
SJ000574272-1	20.159	59.1538	12.4732	25.1135	5.0323	18.3836	7.44867	39.9792	SELLECK	S1266	BIOACTIVE_HP	WYE-354
SJ000577966-1	19.9321	9.40936	34.3754	12.0252	12.7303	9.40937	61.7185	48.9097	VENNERSTROM_LAB	OZ540	OZONIDE	NA
SJ000580985-1	19.8702	12.7727	1.51606	4.45072	46.4765	32.4498	52.1131	23.1879	ROCHE	RO4367842-001	BIOACTIVE_HP	NA
SJ000516922-1	19.8229	61.7838	0.0474499	19.4364	2.13716	9.82283	5.81774	19.9627	CHEMBRIDGE	56302189	KINLIB	NA
SJ000518834-1	19.8072	-4.46912	0.679783	2.94145	-0.203964	-1.65384	0.511425	-0.00770393	CHEMBRIDGE	92200766	NRLIB	NA
SJ000517358-1	19.7884	-0.615615	-1.02474	-1.70153	-0.856994	92.0202	-0.206832	-0.298205	CHEMBRIDGE	53537786	KINLIB	NA
SJ000562689-1	19.7506	-1.0814	-1.82032	1.31092	-0.892522	7.95918	-4.70651	3.27914	ATOMOLE_SCIENTIFIC	at-15487	APPROVED_DRUG	TIGECYCLINE | TYGACIL | TIGECYCLINE
SJ000580979-1	19.7363	21.1645	5.04278	-0.0764795	0.813254	4.77755	10.3793	1.90386	ROCHE	RO0317717-000	BIOACTIVE_HP	NA
SJ000285814-7	19.71	13.796	21.7713	9.72634	10.6735	28.4827	73.6379	13.5646	BIOMOL	D-102	APPROVED_DRUG	BROMOCRIPTINE MESYLATE | BROMOCRYPTINE MESYLATE | (+)-BROMOCRIPTINE METHANESULFONATE | BROMOCRIPTINE MESYLATE | BROMOCRIPTINE MESILATE | BROMOCRIPTINE MESYLATE | BROMOCRYPTINE METHANESULFONATE | CB-154 |
SJ000578311-1	19.6878	-3.48164	-2.02206	-3.22921	2.19212	-2.59925	1.27107	6.54388	VENNERSTROM_LAB	OZ322	OZONIDE	NA
SJ000311095-1	19.6841	0.651315	-1.24623	1.94536	3.13962	5.48233	5.37399	-0.0867804	CMLD_BU	CMLD000527	GENERAL	NA
SJ000517370-1	19.6734	0.724222	2.39466	2.09004	1.21153	-0.0862961	0.431163	2.60007	CHEMBRIDGE	50629202	KINLIB	NA
SJ000516828-1	19.6532	-3.16325			1.44907	-1.11246	2.39155		CHEMBRIDGE	95662795	KINLIB	NA
SJ000516655-1	19.6229	68.7339	0.378092	11.5272	4.66539	35.6253	25.1746	2.60623	CHEMBRIDGE	64972300	KINLIB	NA
SJ000285777-4	19.6212	8.27901	-1.10381	-1.5882	1.4442	-2.19037	-0.866332	-1.35449	TCI_AMERICA	G0159	APPROVED_DRUG	GUAIFENESIN | ROBITUSSIN
SJ000312391-2	19.6091	11.1295	-0.44506	2.46359	-1.60729	0.382947	2.07694	1.31757	SIGMA	F2427	APPROVED_DRUG	TRAVOPROST | TRAVOPROST | (E)-ISOPROPYL 7-(3,5-DIHYDROXY-2-((E)-3-HYDROXY-4-(3-(TRIFLUOROMETHYL)PHENOXY)BUT-1-ENYL)CYCLOPENTYL)HEPT-5-ENOATE
SJ000310799-1	19.5588	24.6567	13.756	2.07789	2.57639	3.47161	10.729	11.8159	CMLD_BU	CMLD001472	GENERAL	NA
SJ000516761-1	19.528	114.921			3.02064	40.2059	44.714		CHEMBRIDGE	19819051	KINLIB	NA
SJ000578252-1	19.5001	-3.5183	-1.7909	2.12764	3.801	75.601	1.22526	2.16838	VENNERSTROM_LAB	OZ276	OZONIDE	NA
SJ000581080-1	19.4936	60.5561	16.8336	25.6875	12.5721	62.9477	15.2761	18.4429	ROCHE	RO0318365-001	BIOACTIVE_HP	NA
SJ000517439-1	19.448	59.3574	-4.48461	16.8579	8.50365	0.75964	45.7022	53.7071	CHEMBRIDGE	69889374	KINLIB	NA
SJ000755101-1	19.4366	5.93195	1.49528	-0.286657	4.28116	5.4332	5.7427	8.22924	BIOMOL	PI-116	BIOACTIVE_HP	Z-LEU-LEU-CHO|BENZYL N-[(1S)-3-METHYL-1-{[(2S)-4-METHYL-1-OXOPENTAN-2-YL]CARBAMOYL}BUTYL]CARBAMATE | Z-LEU-LEU-CHO
SJ000287400-2	19.4208	47.5603	97.0847	86.4216	35.4142	53.4259	50.121	29.6282	TORONTO	M260785	APPROVED_DRUG	METHOTRIMEPRAZINE MALEAT SALT | LEVOMEPROMAZINE| LEVOPROME
SJ000773160-1	19.3775	11.3216	2.92948	2.20544	8.62972	19.9729	12.217	12.1893	SELLECK	S1462	BIOACTIVE_HP	AZD6482 | PI3-KINASE BETA INHIBITOR | AZD-6482
SJ000310841-4	19.3641	-5.67161	2.14879	0.359435	1.24888	-2.87828	0.0661307	-1.27646	CMLD_BU	CMLD001396	GENERAL	NA
SJ000578060-1	19.3629	0.551899	2.35182	-4.16288	8.81692	0.166948	13.4692	11.9656	VENNERSTROM_LAB	MT07	OZONIDE	NA
SJ000519021-4	19.2592	21.841	23.4429	13.4109	5.96956	7.55498	11.68	22.9007	LC_LABS	R-5000	CYTOXMOA	SIROLIMUS | RAPAMYCIN | AY-22989 | DE-109 | LCP-SIRO | MS-R001 | WY-090217 | RAPAMYCIN (SIROLIMUS) | RAPAMYCIN
SJ000285592-10	19.2516	5.48054	-4.34299	2.43389	4.05805	2.48453	1.44761	4.42751	SIGMA	T5648	CYTOXMOA	TAMOXIFEN | ICI-46474 | TAMOXIFEN CITRATE
SJ000573202-1	19.1678	106.605	98.6673	22.9023	2.89308	18.951	52.4779	29.6633	GSK	SB-686709-A	BIOACTIVE_HP	JW48822-155B0
SJ000517213-1	19.1498	23.4136	0.850683	-1.19911	1.07874	11.6957	-1.52317	-1.27652	CHEMBRIDGE	71249347	KINLIB	NA
SJ000518006-1	19.055	0.25972	-2.59133	7.1719	0.56928	3.46697	2.51869	-0.845597	CHEMBRIDGE	50150208	KINLIB	NA
SJ000580675-1	19.0527	0.16284	-1.62968	-0.351237	-1.61385	-1.81953	-1.41476	-2.41481	CMLD_BU	CMLD007297	GENERAL	NA
SJ000517694-1	18.9921	-3.79577	-1.90117	-2.14015	2.04892	18.2927	4.4158	-0.578735	CHEMBRIDGE	40947178	KINLIB	NA
SJ000580912-1	18.9504	-5.87961	1.66791	-0.251031	-0.0351002	-2.24046	0.653157	-0.871036	CMLD_BU	CMLD006949	GENERAL	NA
SJ000581067-1	18.9502	-5.71365	-0.174577	0.745137	-0.213681	0.237336	1.16571	-1.68292	ROCHE	RO0320346-000	BIOACTIVE_HP	NA
SJ000287566-2	18.8771	5.36261	-0.546562	-2.78672	2.00388	7.84947	5.23922	-2.0597	TORONTO	S135000	APPROVED_DRUG	SAQUINAVIR MESYLATE | SAQUINQAVIR MESYLATE | SAQUINAVIR | SAQUINAVIR MESYLATE | RO-31-8959 |
SJ000546505-1	18.7011	20.282	6.70222	10.8661	3.89616	13.8956	16.1279	13.3727	TOCRIS	2676	BIOACTIVE_HP	Y 134
SJ000288328-3	18.6559	40.3519	10.7799	14.4876	5.38757	13.2589	14.4307	10.8747	TOCRIS	2731	BIOACTIVE_HP	CGP 57380 | CGP 57380 | MNK1 INHIBITOR |
SJ000287170-5	18.6509	3.83991	0.0940184	9.3415	8.4718	3.17752	6.32937	9.95874	SIGMA	T2896	APPROVED_DRUG	TRIFLUPROMAZINE HYDROCHLORIDE | TRIFLUPROMAZINE HYDROCHLORIDE| VESPRIN | SJ000287014
SJ000755074-1	18.6365	-0.0129695	3.29571	0.911367	-0.633079	2.6126	4.89487	2.28164	BIOMOL	PI-101	BIOACTIVE_HP	CALPEPTIN
SJ000579999-1	18.6336	-3.77646	-1.81874	-0.422611	1.03837	0.0758699	-0.486388	1.32433	CMLD_BU	CMLD007675	GENERAL	NA
SJ000111716-13	18.568	-4.71654	2.27979	-1.75428	2.6144	18.9212	-0.557679	-0.366846	INTLAB	1023776-1g	APPROVED_DRUG	(rac)-CHLORPHENIRAMINE | (S)-CHLORPHENIRAMINE MALEATE | CHLORPHENIRAMINE MALEATE | (+)-CHLORPHENIRAMINE MALEATE | TELDRIN | CHLOR-TRIMETON
SJ000287233-5	18.5447	-2.51519	-1.90134	3.36236	1.97419	4.11952	3.54587	6.86597	TORONTO	O868525	APPROVED_DRUG	OXYBUTYNIN | OXYBUTYNIN CHLORIDE
SJ000579985-1	18.489	-8.46947	-3.58775	-2.53574	1.20925	-0.331963	0.116192	-2.89386	CMLD_BU	CMLD007633	GENERAL	NA
SJ000581133-1	18.4256	45.2815	37.604	40	2.12202	28.7487	56.6292	16.4668	ROCHE	RO0320557-001	BIOACTIVE_HP	NA
SJ000580756-1	18.4221	25.6522	1.52266	-1.82191	2.91682	6.43942	4.31905	7.98258	CMLD_BU	BU0001015	GENERAL	NA
SJ000287068-3	18.3998	-2.28253	-3.24043	0.455892	0.294982	6.80582	2.50914	2.50498	AK_SCIENTIFIC	70360-100MG	APPROVED_DRUG	ROSUVASTATIN | ROSUVASTATIN CALCIUM| ROSUVASTATIN CALCIUM SALT | AZD-4522 | S-4522 | ZD-4522 | ROSUVASTATIN CALCIUM
SJ000518086-1	18.3415	49.9132	0.407381	8.08865	1.26799	2.74004	4.06594	21.5107	CHEMBRIDGE	34977660	KINLIB	NA
SJ000518467-1	18.3364	-1.55681	-0.555582	2.78138	3.56844	0.695563	1.66477	-0.171813	CHEMBRIDGE	13232272	NRLIB	NA
SJ000573309-1	18.333	25.3553	4.29126	0.902735	4.66157	102.549	57.3923	12.0591	GSK	GR105659X	BIOACTIVE_HP	C1338/186/2
SJ000578185-1	18.321	-0.190952	10.9773	0.151684	3.12947	4.86365	4.568	15.3705	VENNERSTROM_LAB	OZ60	OZONIDE	NA
SJ000312302-2	18.2913	70.6724	3.77871	15.4453	2.33184	12.9383	6.67282	2.10348	TORONTO	T795600	APPROVED_DRUG	TRILOSTANE| DESOPAN| MODRASTANE| MODRENAL | TRILOSTANE
SJ000580496-1	18.2851	2.05514	3.87992	3.43119	3.84559	5.54993	2.6965	-0.266506	CMLD_BU	CMLD004896	GENERAL	NA
SJ000516821-1	18.2815	47.4534			3.28707	0.588314	-1.04561		CHEMBRIDGE	99492588	KINLIB	NA
SJ000541104-2	18.2625	32.0337	13.2426	5.98899	3.70028	51.5167	27.7211	5.23701	TORONTO	P700950	BIOACTIVE_HP	PRANIDIPINE | PRANIDIPINE | OPC-13340 | ACALAS |
SJ000518481-1	18.2336	45.9035	1.02541	6.32932	1.96438	3.66868	4.15307	10.3799	CHEMBRIDGE	84723164	NRLIB	NA
SJ000755091-1	18.2299	-6.89178	1.06335	-0.586606	3.74324	-0.900142	0.0113758	-2.5644	BIOMOL	P-416	BIOACTIVE_HP	Z-VAD-FMK
SJ000312336-3	18.2117	-3.00722	8.8636	6.14088	4.24916	2.11532	5.92641	6.23685	TORONTO	D193400	APPROVED_DRUG	DARIFENACIN HYDROBROMIDE | DARIFENACIN HYDROBROMIDE | 2-(1-(2-(2,3-DIHYDROBENZOFURAN-5-YL)ETHYL)PYRROLIDIN-3-YL)-2,2-DIPHENYLACETAMIDE | DARIFENACIN HBR
SJ000574300-1	18.1732	-2.8458	-1.36471	6.34084	-0.724332	-1.83352	-1.50212	4.08987	SIGMA	I5784	APPROVED_DRUG	IBANDRONATE SODIUM | BONIVA
SJ000516795-1	18.1606	1.22373			1.00722	3.57459	6.71289		CHEMBRIDGE	85427071	KINLIB	NA
SJ000578293-1	18.116	-1.20154	9.29598	-3.97194	1.6581	-2.07757	1.7981	22.5297	VENNERSTROM_LAB	OZ342	OZONIDE	NA
SJ000580413-1	18.114	0.583308	12.7299	1.60971	0.45014	0.453612	1.40937	0.289394	CMLD_BU	CMLD007847	GENERAL	NA
SJ000518601-1	18.1075	59.4647	2.42602	15.5974	3.35865	1.1884	1.32187	10.6377	CHEMBRIDGE	83016378	NRLIB	NA
SJ000581010-1	17.9586	27.5513	1.02159	1.3413	-1.54807	6.70894	-1.11051	-0.32642	ROCHE	RO0318053-000	BIOACTIVE_HP	NA
SJ000516507-1	17.8641	-4.80357	-1.65876	0.241477	-0.21022	0.296086	0.391365	-2.08313	CHEMBRIDGE	80176468	KINLIB	NA
SJ000518361-1	17.7969	11.5801	0.714572	0.709994	1.44987	7.93263	12.3954	11.2194	CHEMBRIDGE	62836525	NRLIB	NA
SJ000518466-1	17.7015	-2.53894	-3.18591	3.07732	2.51956	-1.1038	0.0140364	5.08654	CHEMBRIDGE	15758989	NRLIB	NA
SJ000516958-1	17.6933	7.89318	11.4859	31.6957	1.18649	1.4292	7.30777	38.5202	CHEMBRIDGE	39678543	KINLIB	NA
SJ000517353-1	17.6898	-0.289565	-2.05435	-2.21089	-0.924212	-2.03888	-1.23911	-1.53385	CHEMBRIDGE	57173943	KINLIB	NA
SJ000287233-6	17.6784	-5.70913	-1.8674	3.03143	2.75319	4.11343	4.2143	4.01941	ALTAN_BIOCHEMICALS	AL-1158	APPROVED_DRUG	OXYBUTYNIN | OXYBUTYNIN CHLORIDE
SJ000518242-1	17.6617	11.6756	11.091	3.05725	2.71802	15.8723	12.9933	23.0357	CHEMBRIDGE	67730414	NRLIB	NA
SJ000312301-2	17.6528	55.4222	-2.74808	-1.8155	1.64711	0.266288	2.40431	-1.08311	TORONTO	T441250	APPROVED_DRUG	TILUDRONATE DISODIUM | TILUDRONATE DISODIUM | (4-CHLOROPHENYLTHIO)METHYLENEDIPHOSPHONIC ACID
SJ000579795-1	17.638	-2.84963	-1.41387	0.940319	1.21731	-1.23244	-1.01259	-1.49046	CMLD_BU	CMLD004158	GENERAL	NA
SJ000573132-1	17.566	3.4958	12.2511	4.03054	4.81547	36.0525	15.2808	21.7813	GSK	GW683109X	BIOACTIVE_HP	U14929/199/1
SJ000518697-1	17.532	16.8624	2.33353	19.5851	1.46038	8.13964	7.95404	3.09226	CHEMBRIDGE	89918889	NRLIB	NA
SJ000516682-1	17.4924	3.95805	1.37836	5.3459	4.69596	6.87633	12.1304	6.18974	CHEMBRIDGE	19792776	KINLIB	NA
SJ000310823-1	17.4049	20.9738	4.93424	6.66241	5.99443	15.1828	17.784	8.65216	CMLD_BU	CMLD000222	GENERAL	NA
SJ000517947-1	17.3893	93.178	0.828288	-1.1022	0.209815	21.1089	70.1008	67.5571	CHEMBRIDGE	48405961	KINLIB	NA
SJ000578227-1	17.3256	-1.0379	3.12967	-2.42252	-0.267305	3.52449	0.820481	2.3432	VENNERSTROM_LAB	OZ281	OZONIDE	NA
SJ000573163-1	17.315	83.2787	3.53207	13.8273	30.21	34.196	11.5673	31.9011	GSK	GW701427A	BIOACTIVE_HP	T261/87/3
SJ000578251-1	17.2976	-2.85762	7.07116	1.63277	4.4991	3.73552	2.25312	7.82471	VENNERSTROM_LAB	OZ264	OZONIDE	NA
SJ000518025-1	17.2935	-6.77955	-2.74197	3.09263	2.60104	-2.93516	6.0402	4.79229	CHEMBRIDGE	52100435	KINLIB	NA
SJ000578258-1	17.2687	2.14999	-0.945744	-1.51396	0.861005	5.58934	2.62085	11.7861	VENNERSTROM_LAB	OZ236	OZONIDE	NA
SJ000287384-3	17.1987	73.1215	76.9511	66.7565	60.337	13.0914	78.5203	31.3865	SIGMA	46468	BIOACTIVE_HP	MONENSIN SODIUM SALT | MONENSIN SODIUM | MONENSIN SODIUM SALT HYDRATE | | MONENSIN, SODIUM SALT |
SJ000578097-1	17.163	-5.83537	2.86056	-0.473177	0.438872	0.164381	2.12388	5.07264	VENNERSTROM_LAB	DO01	OZONIDE	NA
SJ000517367-1	17.1464	1.20183	1.43792	3.27322	1.80184	2.63568	-0.0376311	4.46964	CHEMBRIDGE	31617245	KINLIB	NA
SJ000312331-2	17.1247	37.3196	-0.663913	-1.93678	-1.23613	3.39721	-5.40359	-2.76572	TORONTO	A247500	APPROVED_DRUG	ADEFOVIR | SJ000518946
SJ000517520-1	17.0211	-0.0547047	-0.356709	-0.558601	-0.288413	4.86925	-1.20915	1.40911	CHEMBRIDGE	94861266	KINLIB	NA
SJ000573061-1	16.9696	1.28359	1.47176	1.6115	4.14767	-1.29867	5.92646	9.44333	GSK	SB-361058	BIOACTIVE_HP	DH97836-162A1
SJ000578098-1	16.9117	13.2068	21.3547	6.24055	3.38954	18.7563	33.7757	44.905	VENNERSTROM_LAB	DO21	OZONIDE	NA
SJ000285195-4	16.8693	55.7531	5.3631	11.4507	22.8121	45.2894	10.4544	0.104201	TORONTO	M225450	APPROVED_DRUG	MERCAPTOPURINE | 6-MERCAPTOPURINE | 6-MERCAPTOPURINE MONOHYDRATE | DR-6MP | NCS-755 | MERCAPTOPURINE | | MERCAPTOPURINE | DR-6MP | NCS-755 | 6-MERCAPTOPURINE | | MERCAPTOPURINE (6-MP)
SJ000578302-1	16.8565	-0.100116	0.154212	-3.44666	1.10658	-2.11107	1.87826	2.89723	VENNERSTROM_LAB	OZ331	OZONIDE	NA
SJ000773159-1	16.8273	38.3467	0.770446	8.47716	30.0494	69.7967	37.2526	38.004	SJ_AMAYASUN	ADMD-042	BIOACTIVE_HP	TWS119 | TWS 119 | TWS-119
SJ000516502-1	16.807	-5.63335	0.13573	-0.805801	1.97585	-2.71117	-0.222835	-0.837115	CHEMBRIDGE	27948191	KINLIB	NA
SJ000772430-1	16.7927	-0.329374	-0.849347	2.19506	4.77013	1.21113	2.2974	-0.713983	EMD	208745	BIOACTIVE_HP	CALPAIN INHIB VI | CALPAIN INHIBITOR VI | SJA6017 |
SJ000580745-2	16.7912	0.529231	11.1306	-0.305788	3.87496	10.1843	40.0736	6.3799	CMLD_BU	BU0001091	GENERAL	NA
SJ000552432-1	16.7529	0.775421	-2.29192	27.9998	19.3321	28.7832	59.3537	35.2214	TORONTO	M271900	APPROVED_DRUG	METHSUXIMIDE
SJ000516729-1	16.7306	17.9338			0.489375	-1.58984	2.87268		CHEMBRIDGE	63195605	KINLIB	NA
SJ000516665-1	16.7162	11.3171	1.18971	4.38005	2.27187	5.50219	5.54423	9.02537	CHEMBRIDGE	13568259	KINLIB	NA
SJ000518352-1	16.7129	14.8425	-1.43744	0.769309	0.74343	9.76286	18.0375	12.1569	CHEMBRIDGE	39754598	NRLIB	NA
SJ000580788-1	16.6984	0.336108	-1.41574	2.94029	2.86166	0.994686	1.81009	1.49706	CMLD_BU	CMLD006787	GENERAL	NA
SJ000580732-1	16.6226	-1.83652	-0.45373	0.916047	3.43278	1.85199	3.53097	1.93433	CMLD_BU	CMLD007437	GENERAL	NA
SJ000518080-1	16.6148	11.4268	-2.28472	4.52511	1.78458	5.52436	4.49947	15.4121	CHEMBRIDGE	34917677	KINLIB	NA
SJ000578317-1	16.5373	-5.11707	5.80209	-1.83662	1.29317	-0.46742	2.97118	1.2383	VENNERSTROM_LAB	OZ419	OZONIDE	NA
SJ000287733-7	16.4763	-0.462356	-3.83399	-1.42114	-1.30478	-2.74766	-0.296095	0.843443	SIGMA	B2515	BIOACTIVE_HP	L-BUTHIONINE-SULFOXIMINE | DL-BUTHIONINE-[S,R]-SULFOXIMINE | BUTHIONINE SULPHOXIMINE | BUTHIONINE SULFOXIMINE
SJ000561945-1	16.4043	98.7724	94.8664	32.4552	48.607	3.2355	45.0926	24.1087	SJ_JHWANG1	JYH_G-23-1-1	TBRUC	NA
SJ000573222-1	16.4032	59.958	9.48684	-2.09259	11.7342	15.6598	34.2869	38.2132	GSK	GSK269962B	BIOACTIVE_HP	HC204505-099A1
SJ000541102-4	16.4029	1.81776	-3.84333	2.37825	2.849	4.35715	8.64609	6.53235	OCHEM	530N686	BIOACTIVE_HP	NILVADIPINE | NIVADIL
SJ000517203-1	16.3968	6.55995	2.57473	2.0122	-0.419179	0.653491	-0.711224	3.93823	CHEMBRIDGE	64042965	KINLIB	NA
SJ000573030-1	16.3876	-1.42448	1.46402	5.40001	2.5786	22.4176	23.1533	-0.801116	GSK	GW782612X	BIOACTIVE_HP	JA205171-001A6
SJ000580762-1	16.3669	0.722053	-1.34673	-0.441942	3.44737	5.34469	3.05521	4.2286	CMLD_BU	BU0001078	GENERAL	NA
SJ000578158-1	16.3528	-1.30722	3.70387	-2.18849	6.16556	5.59088	4.97235	13.8002	VENNERSTROM_LAB	OZ111	OZONIDE	NA
SJ000516857-1	16.3526	57.5169			0.28228	8.40078	11.8056		CHEMBRIDGE	19078760	KINLIB	NA
SJ000516801-1	16.3259	-4.009			-1.15067	-3.68442	-0.0925071		CHEMBRIDGE	95195116	KINLIB	NA
SJ000287998-6	16.3216	-1.78424	0.00500781	0.240554	5.98528	1.93798	6.31494	2.31514	TOCRIS	1146	BIOACTIVE_HP	CALPAIN INHIBITOR III | MDL-28170 | CALPAIN INHIBITOR III | MDL 28170 |
SJ000541102-3	16.277	12.4077	1.59383	2.55177	2.91068	17.0913	13.6834	11.2733	TORONTO	N475150	BIOACTIVE_HP	NILVADIPINE | NIVADIL
SJ000564442-1	16.2699	2.59204	2.47136	4.7523	1.55169	-1.5529	2.58202	2.47902	AMFINECOM_INC	A82135	BIOACTIVE_HP	METHYL JASMONATE | JASMONIC ACID METHYL ESTER
SJ000518742-1	16.2641	-0.913988	0.948099	-1.62076	-1.39024	-0.0679812	3.05522	-1.11848	CHEMBRIDGE	31739090	NRLIB	NA
SJ000580890-1	16.229	-4.57195	-0.0247821	-0.729268	-0.648806	-1.1293	-1.11985	-3.32933	CMLD_BU	CMLD006896	GENERAL	NA
SJ000561071-1	16.2147	0.45198	0.722316	2.81474	0.652308	-1.05065	2.05996	2.63658	SIGMA	C2997	BIOACTIVE_HP	CYTOSPORONE B
SJ000518676-1	16.2103	-2.43058	-1.84711	5.3696	0.397459	-1.00006	-1.12781	-2.78906	CHEMBRIDGE	90078759	NRLIB	NA
SJ000581075-1	16.1968	-2.62359	-0.679006	3.01937	1.92192	-2.51029	1.74413	2.67204	ROCHE	RO0316849-000	BIOACTIVE_HP	NA
SJ000580706-1	16.1917	-4.37684	6.18971	1.42398	-1.01007	-1.74323	2.32864	2.86533	CMLD_BU	CMLD007593	GENERAL	NA
SJ000577906-1	16.1826	18.6032	26.9633	5.47614	16.3578	12.2714	35.8647	36.733	VENNERSTROM_LAB	OZ534	OZONIDE	NA
SJ000310962-1	16.1716	35.4898	1.28572	2.05762	5.2942	3.16544	3.86555	6.04905	CMLD_BU	CMLD003264	GENERAL	NA
SJ000518018-1	16.0564	-5.99253	-4.89671	-0.12873	-1.11122	-0.425484	-2.48874	-0.484242	CHEMBRIDGE	16055701	KINLIB	NA
SJ000518028-1	16.0162	21.486	0.127192	9.28833	3.53702	-1.81796	2.31029	10.9487	CHEMBRIDGE	31465300	KINLIB	NA
SJ000517079-1	15.9779	1.04542	5.89928	3.51146	3.31563	6.55313	5.15594	2.82857	CHEMBRIDGE	23957502	KINLIB	NA
SJ000581004-1	15.9393	55.4754	4.43568	12.4711	3.92879	24.6899	41.3432	9.0866	ROCHE	RO4554340-000	BIOACTIVE_HP	NA
SJ000577992-1	15.8919	-1.28296	3.9947	-2.88478	3.89619	-2.52549	5.07815	8.3376	VENNERSTROM_LAB	OZ634	OZONIDE	NA
SJ000517998-1	15.8781	45.8786	-1.87666	17.656	5.8355	7.99641	2.904	27.0849	CHEMBRIDGE	91094602	KINLIB	NA
SJ000578298-1	15.8773	-1.79925	-0.079773	-0.609581	1.03371	6.34207	3.34243	12.6723	VENNERSTROM_LAB	OZ426	OZONIDE	NA
SJ000580665-1	15.8711	1.74022	-4.95352	-2.71731	0.334405	-1.35944	-1.07001	-1.82627	CMLD_BU	CMLD007287	GENERAL	NA
SJ000581100-1	15.8494	4.67889	1.59741	8.35884	0.861411	0.64446	2.92335	2.49899	ROCHE	RO4607009-000	BIOACTIVE_HP	NA
SJ000517579-1	15.8212	6.22127	-1.21094	2.60597	2.9944	4.15103	4.06069	4.12706	CHEMBRIDGE	52797081	KINLIB	NA
SJ000516863-1	15.7978	9.06869			4.61295	29.9981	19.5059		CHEMBRIDGE	38915268	KINLIB	NA
SJ000517726-1	15.7818	69.8747	7.76891	24.8294	2.823	28.6635	35.1392	12.3793	CHEMBRIDGE	77377326	KINLIB	NA
SJ000573139-1	15.759	48.8946	1.36773	1.43895	11.0116	1.24732	30.4577	2.01065	GSK	GSK270822A	BIOACTIVE_HP	KG204183-124A1
SJ000578271-1	15.7082	2.9905	6.76294	-1.6537	9.19632	8.97888	15.3499	24.072	VENNERSTROM_LAB	OZ298	OZONIDE	NA
SJ000518694-1	15.7047	-7.76736	1.18808	3.72533	-0.412535	-1.17582	2.29341	1.15786	CHEMBRIDGE	29273846	NRLIB	NA
SJ000310869-1	15.6968	8.4065	-0.0622719	4.57315	2.69748	3.27829	5.25203	1.92742	CMLD_BU	CMLD000425	GENERAL	NA
SJ000581014-1	15.681	33.1106	7.48995	8.94491	8.49613	103.754	15.3245	25.4015	ROCHE	RO0506220-000	BIOACTIVE_HP	NA
SJ000578076-1	15.6742	0.900512	5.17091	-2.15743	2.94144	12.1309	26.2325	17.2525	VENNERSTROM_LAB	YDA05	OZONIDE	NA
SJ000285775-5	15.6616	52.47	12.0202	4.33107	5.25639	7.78743	21.3856	12.0865	ENZO	BL-004	BIOACTIVE_HP	GEMFIBROZIL
SJ000516947-1	15.661	10.0761	64.5557	8.73802	3.84025	5.56688	5.13394	17.2235	CHEMBRIDGE	98692613	KINLIB	NA
SJ000517304-1	15.6318	-0.418937	1.80647	2.05603	-0.802547	-2.05234	3.76555	1.43951	CHEMBRIDGE	41094688	KINLIB	NA
SJ000573099-1	15.564	37.4867	10.652	50.2222	37.9207	85.2531	78.5872	19.9439	GSK	GW809897X	BIOACTIVE_HP	U17983/31/1
SJ000581109-1	15.538	22.8043	2.57041	12.4631	4.34014	1.66993	1.46293	4.79841	ROCHE	RO0317254-000	BIOACTIVE_HP	NA
SJ000573355-1	15.5325	8.29318	13.8711	-4.00825	31.1173	7.23376	40.979	17.917	GSK	SB-734117	BIOACTIVE_HP	SD100950-004A1
SJ000286550-6	15.5283	-0.704277	-0.746583	1.28656	0.11313	-0.139492	0.963759	-0.891215	TORONTO	M340800	APPROVED_DRUG	MEXILETINE HYDROCHLORIDE | MEXILETENE HYDROCHLORIDE | MEXILETINE HCL
SJ000311110-1	15.5091	0.0993763	-1.14173	4.66001	4.30852	2.4502	3.29024	2.02694	CMLD_BU	CMLD000736	GENERAL	NA
SJ000311053-1	15.5072	1.09272	1.8035	-0.664761	-1.04838	-2.86133	-2.17495	-1.31192	CMLD_BU	CMLD000742	GENERAL	NA
SJ000578329-1	15.4864	-3.27979	-0.184007	0.0942162	4.84956	3.30217	2.41903	16.618	VENNERSTROM_LAB	OZ446	OZONIDE	NA
SJ000578338-1	15.4616	2.85527	15.3613	4.34315	16.4821	10.8291	13.5796	42.5149	VENNERSTROM_LAB	OZ436	OZONIDE	NA
SJ000516823-1	15.4497	-2.7489			6.08083	12.558	12.1913		CHEMBRIDGE	33637963	KINLIB	NA
SJ000517413-1	15.4401	0.227441	-2.69206	-1.23036	4.15563	2.7958	0.274107	2.70695	CHEMBRIDGE	99498019	KINLIB	NA
SJ000518458-1	15.4204	-4.84525	-3.10703	-0.662302	1.62955	-3.83514	-0.947813	-2.76581	CHEMBRIDGE	11155750	NRLIB	NA
SJ000580543-1	15.4132	-6.92799	2.79684	-0.994786	0.871337	-2.23613	-0.961646	-0.893405	CMLD_BU	CMLD007554	GENERAL	NA
SJ000578284-1	15.4119	2.42097	5.81721	-3.23006	1.50905	-1.72233	6.55605	11.6335	VENNERSTROM_LAB	OZ350	OZONIDE	NA
SJ000581108-1	15.3845	17.1378	5.69102	13.916	5.06491	79.8855	3.12945	7.93799	ROCHE	RO3301011-000	BIOACTIVE_HP	NA
SJ000565180-1	15.3368	5.38059	-3.54814	-2.59864	0.210894	-1.73187	25.9786	0.0813903	CHDI	CHDI-00315404-0000-002	BIOACTIVE_HP	NA
SJ000516806-1	15.304	4.97766			0.0327113	9.3503	4.57177		CHEMBRIDGE	68636015	KINLIB	NA
SJ000285614-4	15.297	-5.05357	-4.43899	-1.96204	1.46354	1.6549	-0.585363	-2.34817	TORONTO	t535350	APPROVED_DRUG	TOLMETIN | TOLMETIN SODIUM SALT DIHYDRATE | TOLMETIN SODIUM
SJ000516933-1	15.2802	28.4362	-2.66986	16.6511	0.585233	0.213412	3.15477	10.5335	CHEMBRIDGE	35080465	KINLIB	NA
SJ000581093-1	15.2346	64.3819	2.87813	15.3104	1.14147	14.5185	0.291594	7.98061	ROCHE	RO3300953-000	BIOACTIVE_HP	NA
SJ000573046-1	15.1955	39.8724	12.481	12.6189	17.4514	9.39215	47.1451	25.4758	GSK	GW876790X	BIOACTIVE_HP	FIDE/U1002/66/2
SJ000285185-9	15.192	16.9723	16.0571	11.9313	3.77101	13.6817	4.96422	17.3351	SIGMA	C6628	APPROVED_DRUG	CHLOROQUINE DIPHOSPHATE | CHLOROQUINE
SJ000580723-1	15.1564	2.3003	-2.43059	1.77152	-0.875275	1.20767	4.46713	-0.135875	CMLD_BU	CMLD007229	GENERAL	NA
SJ000578394-1	15.153	17.1378	13.6932	4.78501	6.98365	14.5372	31.9337	44.4787	VENNERSTROM_LAB	OZ487	OZONIDE	NA
SJ000518977-1	15.0909	21.2797	-3.08398	-1.87766	0.102633	-3.50539	-1.73561	-4.60495	BOSCHE	L12381-1G	APPROVED_DRUG	LUMEFANTRINE | LUMEFANTRINE | BENFLUMETOL |
SJ000517455-1	15.0766	1.15752	-1.88898	6.76091	1.32809	-1.5905	3.62471	-0.247395	CHEMBRIDGE	68559885	KINLIB	NA
SJ000580681-1	15.0384	8.20227	-2.76902	13.9615	0.127336	0.526056	10.1091	-0.829615	CMLD_BU	CMLD007525	GENERAL	NA
SJ000288024-5	15.0309	0.407799	0.846755	-0.107289	-0.701285	-1.54381	1.71323	-0.304389	SIGMA	M5644	BIOACTIVE_HP	(±)-METHOXYVERAPAMIL HYDROCHLORIDE | GALLOPAMIL | GALLOPAMIL HYDROCHLORIDE | D-600 | LU-30029 | ALGOCOR | PROCORUM | | METHOXYVERAPAMIL | METHOXYVERAPAMIL HYDROCHLORIDE
SJ000312172-3	15.0273	70.4931	27.7392	14.8198	4.99532	32.6523	32.7563	17.1914	EMD	128125	BIOACTIVE_HP	ALOISINE A | ALOISINE A | 4-(7-BUTYL-5H-PYRROLO[3,2-B]PYRAZIN-6-YL)PHENOL | RM-39 | RP-107 | | ALOISINE A RP107 | RM-39 | RP-107 | ALOISINE A | | ALOISINE A |
SJ000516563-1	15.0141	54.8117	-1.00348	14.44	5.15394	5.90188	4.08399	30.3022	CHEMBRIDGE	76856839	KINLIB	NA
SJ000285241-8	14.9857	49.7386	0.548284	7.3738	14.6558	36.4114	14.1873	-0.658743	TORONTO	A803350	APPROVED_DRUG	AZATHIOPRINE
SJ000580418-1	14.9844	0.00769933	-0.0576287	1.69269	2.07399	0.134154	2.76719	3.22798	CMLD_BU	CMLD007897	GENERAL	NA
SJ000581059-1	14.9681	-5.28591	4.30378	5.4934	1.60006	-1.99796	-0.57328	2.61138	ROCHE	RO5043312-000	BIOACTIVE_HP	NA
SJ000285716-6	14.9664	46.0412	-0.07305	-1.91147	-0.14527	25.5492	0.580745	3.49168	TCI_AMERICA	c0389	APPROVED_DRUG	CORTISONE ACETATE | CORTISONE 21-ACETATE
SJ000518418-1	14.9423	7.53484	2.91651	-3.59085	4.22107	5.05411	-0.679893	5.59617	CHEMBRIDGE	70688252	NRLIB	NA
SJ000578231-1	14.9404	4.97055	3.89809	-0.64868	5.63405	-1.87591	2.11607	19.2016	VENNERSTROM_LAB	OZ211	OZONIDE	NA
SJ000310839-1	14.8808	1.96418	2.89741	-1.86376	0.535592	-2.85494	6.86418	7.47781	CMLD_BU	2083	GENERAL	NA
SJ000518539-1	14.8757	-6.49767	15.4421	7.54194	1.92695	-0.266713	3.34647	5.8039	CHEMBRIDGE	69376528	NRLIB	NA
SJ000310935-2	14.84	3.26305	0.898782	0.209088	2.72602	2.19353	2.26194	2.14445	CMLD_BU	CMLD003029	GENERAL	NA
SJ000579986-1	14.8366	-9.54821	-3.2695	-0.372315	2.06329	-1.30066	-2.29912	-1.40287	CMLD_BU	CMLD007641	GENERAL	NA
SJ000285845-10	14.8145	25.3035	7.09941	8.36812	8.70308	14.0046	7.99888	16.2284	BIOTREND	BG0266	APPROVED_DRUG	NICARDIPINE | CARDENE | NERDIPINE | PERDIPINE | PERPIDINE | NICARDIPINE HYDROCHLORIDE
SJ000573128-1	14.8089	31.9932	9.62356	5.29357	6.1191	10.1341	2.52198	15.8049	GSK	GSK635416A	BIOACTIVE_HP	R11976/170/3
SJ000517669-1	14.7909	67.0526	8.74657	9.74329	1.48617	9.29717	5.85958	21.0677	CHEMBRIDGE	38752119	KINLIB	NA
SJ000517199-1	14.7841	120.653	0.383031	2.53229	-2.2747	81.3595	-1.03512	1.52127	CHEMBRIDGE	41862012	KINLIB	NA
SJ000517546-1	14.7455	-2.46778	-0.743885	8.81996	0.862283	85.0275	3.70774	3.97088	CHEMBRIDGE	19221616	KINLIB	NA
SJ000556685-2	14.7074	1.60053	12.4572	0.795999	2.98694	33.6011	14.8155	4.62874	TOCRIS	3335	DEVCAN	ORANTINIB | SU-6668 | TSU-68 | TSU-68 (SU6668, ORANTINIB)
SJ000310861-1	14.6689	-0.464533	0.901842	1.97516	1.57718	-0.137388	1.29621	-1.09033	CMLD_BU	CMLD003026	GENERAL	NA
SJ000517785-1	14.667	4.26187	-1.67472	3.1609	1.40288	3.85378	3.78995	0.547037	CHEMBRIDGE	70562525	KINLIB	NA
SJ000773148-1	14.6572	7.35799	8.67609	4.76797	41.58	53.3448	26.4039	10.8424	SANTA_CRUZ	SC-202453A	BIOACTIVE_HP	ALSTERPAULLONE | NSC-705701 | ALSTERPAULLONE | NSC-705701 | 9-NITROPAULLONE |
SJ000772411-1	14.6346	-3.07657	-1.75598	-0.50843	1.69057	2.67267	-4.03637	2.03788	EMD	444289	BIOACTIVE_HP	MARIMASTAT
SJ000517121-1	14.6318	1.76233			1.49544	0.725695	3.53611		CHEMBRIDGE	47470156	KINLIB	NA
SJ000577922-1	14.6297	13.6055	19.0516	2.27786	3.44999	11.0932	25.112	41.9764	VENNERSTROM_LAB	OZ555	OZONIDE	NA
SJ000285990-9	14.6271	5.84191	-2.02759	7.32005	0.729229	8.1778	6.28614	3.98015	SIGMA	N-0516	BIOACTIVE_HP	NITRENDIPINE | BAYPRESS
SJ000286106-7	14.6257	-0.303526	1.13422	4.6185	1.42228	7.45868	2.16478	3.1403	AVACHEM	1682	APPROVED_DRUG	LOXAPINE SUCCINATE
SJ000578351-1	14.5681	3.33666	0.339567	0.448445	6.40942	4.02176	5.33106	20.0045	VENNERSTROM_LAB	OZ327	OZONIDE	NA
SJ000286121-7	14.5126	7.3728	0.865418	5.98566	1.71725	1.02216	2.83304	14.7003	TORONTO	A634230	APPROVED_DRUG	AMOXEPINE | AMOXAPINE
SJ000516848-1	14.4943	4.70972			1.43591	7.85551	5.75768		CHEMBRIDGE	48400954	KINLIB	NA
SJ000580826-1	14.4734	1.27681	-1.91595	0.375867	1.40454	8.25931	0.424717	1.88459	CMLD_BU	CMLD007202	GENERAL	NA
SJ000573234-1	14.4265	3.9417	12.6941	7.21608	6.9813	8.35677	36.9829	20.3954	GSK	GW781673X	BIOACTIVE_HP	U16767/129/1
SJ000516637-1	14.408	2.33856	1.90471	-2.50323	-1.52447	0.566472	3.97784	14.5486	CHEMBRIDGE	40848952	KINLIB	NA
SJ000579924-1	14.363	-4.55548	0.94052	-1.35746	2.90135	-2.48367	-1.00242	-1.5712	CMLD_BU	CMLD000330	GENERAL	NA
SJ000556757-1	14.3406	3.78795	7.64739	3.52302	-0.887697	0.174676	1.99878	0.2765	AVACHEM	1690	APPROVED_DRUG	ESMOLOL HYDROCHLORIDE | ESMOLOL HCL
SJ000562694-1	14.2921	1.66635	2.74932	2.74359	-0.641406	1.1609	1.05033	0.413215	OCHEM	826M868	APPROVED_DRUG	MOXIFLOXACIN HYDROCHLORIDE | AVELOX IN NACL 0.8% | MOXIFLOXACIN HYDROCHLORIDE | SJ000286073 | MOXIFLOXACIN HCL
SJ000573212-1	14.2823	22.7302	3.34668	2.04601	7.37928	-1.9802	13.3343	0.219155	GSK	GSK180736A	BIOACTIVE_HP	SD203460-064A1
SJ000579989-1	14.2448	-8.49999	-0.204072	0.15725	0.0693543	-0.375439	0.752729	1.73943	CMLD_BU	CMLD007674	GENERAL	NA
SJ000285227-8	14.1885	119.386	22.5838	15.6863	12.6064	75.228	30.7151	21.0886	AK_SCIENTIFIC	69730-1G	APPROVED_DRUG	5-AZACYTIDINE | VIDAZA | NSC-102816 | 5-AZACYTIDINE | 5-AZA-CR | NS-17 | NSC-102816 | U-18496 | AZACITIDINE | AZACYTIDINE | LADAKAMYCIN | | 5-AZACYTIDINE | NS-17 | NSC-102816 | U-18496 | 5-AZA-CR | AZACITIDINE | AZACYTIDINE | LADAKAMYCIN | | AZACYTIDINE | 5-AZA-CR | NS-17 | NSC-102816 | U-18496 | 5-AZACYTIDINE | AZACITIDINE | LADAKAMYCIN | | AZACITIDINE
SJ000312386-2	14.187	-1.20605	-3.50669	1.07406	7.19831	-0.701705	3.65827	-1.11647	SIGMA	E7887-100MG	APPROVED_DRUG	QUINESTROL| ESTROVIS | QUINESTROL | QUINESTROL| ESTROVIS | 3-(CYCLOPENTYLOXY)-17-ETHYNYL-13-METHYL-7,8,9,11,12,13,14,15,16,17-DECAHYDRO-6H-CYCLOPENTA[A]PHENANTHREN-17-OL | QUINESTROL
SJ000518463-1	14.1479	-3.0093	-2.45585	1.7924	1.38836	0.957611	-0.646225	-2.00326	CHEMBRIDGE	61800437	NRLIB	NA
SJ000287991-6	14.1162	2.64666	1.70642	-0.874169	4.02854	1.10672	3.4984	-1.46746				NA
SJ000541095-3	14.0953	26.8498	14.4685	8.12925	12.4622	5.59596	8.84813	13.2403	AMPLACHEM	AA-21612	BIOACTIVE_HP	BARNIDIPINE | BARNIDIPINE HYDROCHLORIDE | MEPIRODIPINE HYDROCHLORIDE | BARNIDIPINE HYDROCHLORIDE
SJ000518535-1	14.0883	-4.60219	4.92364	1.42976	0.0350415	-2.18185	1.67694	-2.10133	CHEMBRIDGE	77304713	NRLIB	NA
SJ000285655-10	14.0547	7.24671	-2.66222	-3.46425	2.3697	2.39605	1.8032	43.795	TCI_AMERICA	D1817	APPROVED_DRUG	METHYLDOPA | METHYLDOPA (L,-) | (±)-3-(3,4-DIHYDROXYPHENYL)-2-METHYL-DL-ALANINE | L-ALPHA-METHYL DOPA | L-3-(3,4-DIHYDROXYPHENYL)-2-METHYLALANINE | L-(-)-ALPHA-METHYLDOPA | METHYLDOPA | MK-351 |
SJ000581021-1	14.0489	28.447	25.2917	26.3202	16.4229	27.5685	23.4126	26.9112	ROCHE	RO4517872-000	BIOACTIVE_HP	NA
SJ000581043-1	14.0478	-6.58226	0.244139	5.18402	-0.687607	-1.63782	33.0516	-0.781792	ROCHE	RO0504833-000	BIOACTIVE_HP	NA
SJ000573173-1	14.0391	75.8678	33.7152	30.6695	54.3321	6.171	3.72234	20.2601	GSK	SB-814597	BIOACTIVE_HP	R15619/74/1
SJ000541104-3	13.9861	44.1768	16.3576	1.94081	4.59318	63.7667	38.1447	3.30292	TORONTO	P700950	BIOACTIVE_HP	PRANIDIPINE | PRANIDIPINE | OPC-13340 | ACALAS |
SJ000573256-1	13.9347	25.4125	3.82584	6.12947	6.91049	0.0175768	13.7522	2.61627	GSK	GSK299115A	BIOACTIVE_HP	SD205340-087A3
SJ000573246-1	13.9148	15.9858	-0.0460724	3.03938	6.13433	21.3611	13.8068	1.73006	GSK	SB-226879	BIOACTIVE_HP	TG19207-178A1
SJ000517629-1	13.9126	25.5745	-0.332127	17.7541	12.1542	38.2701	9.77634	21.9909	CHEMBRIDGE	68632523	KINLIB	NA
SJ000517693-1	13.896	-8.3825	-3.48699	-1.14262	1.47314	-4.5032	-1.31132	-1.28681	CHEMBRIDGE	91544499	KINLIB	NA
SJ000516796-1	13.8955	4.18593			0.700432	5.22979	8.05181		CHEMBRIDGE	46730940	KINLIB	NA
SJ000580545-1	13.8695	-7.73649	0.804251	-2.49306	0.522188	-1.596	-0.600692	1.5893	CMLD_BU	CMLD007745	GENERAL	NA
SJ000312343-2	13.8425	17.8186	8.85978	-0.0309586	4.375	8.11267	4.91114	10.3158	BOSCHE	M2936	APPROVED_DRUG	MONTELUKAST SODIUM | MONTELUKAST SODIUM| SINGULAIR | MONTELUKAST SODIUM | (E)-2-(1-((1-(3-(2-(7-CHLOROQUINOLIN-2-YL)VINYL)PHENYL)-3-(2-(2-HYDROXYPROPAN-2-YL)PHENYL)PROPYLTHIO)METHYL)CYCLOPROPYL)ACETIC ACID | MONTELUKAST SODIUM| SINGULAIR
SJ000579740-1	13.8102	-6.96265	-2.73316	-1.35326	1.14268	4.22651	0.590468	-0.40624	CMLD_BU	CMLD007742	GENERAL	NA
SJ000310867-1	13.8006	-0.985447	-0.256527	1.25196	0.507721	-0.998315	0.779456	-0.74653	CMLD_BU	CMLD001388	GENERAL	NA
SJ000580952-1	13.7614	13.6837	1.98104	-0.531199	4.06091	4.29496	8.93692	11.7859	ROCHE	RO0317888-000	BIOACTIVE_HP	NA
SJ000518784-1	13.7546	-4.95556	0.278364	6.34043	1.29222	0.121206	2.47147	-0.453783	CHEMBRIDGE	28621568	NRLIB	NA
SJ000578179-1	13.74	-2.57881	2.85233	-0.0554856	2.66301	2.87012	3.73388	18.3485	VENNERSTROM_LAB	OZ133	OZONIDE	NA
SJ000581095-1	13.7241	2.15815	9.1652	6.1828	3.46341	11.5626	5.90652	-1.82839	ROCHE	RO0316233-000	BIOACTIVE_HP	NA
SJ000287459-6	13.7212	16.2725	-1.11853	6.69771	5.99389	16.736	13.8082	25.4848	BIOTREND	BG0399	APPROVED_DRUG	SALMETEROL | SALMETEROL XINAFOATE | SALMETEROL 1-HYDROXY-2-NAPHTHOATE
SJ000773221-1	13.7156	0.670781	5.482	-2.11805	1.74457	-0.00595835	9.12814	16.7786	SJ_PCHERIAN	1545	PLSY	NA
SJ000285732-4	13.676	-0.279059	-0.418056	1.96758	1.95411	-0.0478625	-0.787713	2.66095	ATOMOLE_SCIENTIFIC	AT-15996	APPROVED_DRUG	DIBUCAINE HYDROCHLORIDE | DIBUCAINE | CINCHOCAINE HYDROCHLORIDE | DIBUCAINE HCL
SJ000562688-2	13.6727	-3.86329	-2.89676	3.55813	0.901394	2.70614	0.720901	1.5408				NA
SJ000573218-1	13.6679	26.5133	16.4932	25.2676	9.32437	81.7499	76.3512	14.2845	GSK	GW296115X	BIOACTIVE_HP	3744W 92C*D
SJ000580224-1	13.6658	110.718	7.69686	14.0099	3.46626	83.7186	12.0178	16.5521	CMLD_BU	2639	GENERAL	NA
SJ000578262-1	13.6013	1.04349	2.34206	0.512154	0.964699	6.48857	2.91137	11.3411	VENNERSTROM_LAB	OZ285	OZONIDE	NA
SJ000516937-1	13.6005	1.97719	2.30039	2.43658	-1.37686	0.235783	3.30543	1.82098	CHEMBRIDGE	97511792	KINLIB	NA
SJ000580983-1	13.5791	41.8923	2.15491	0.472948	8.67057	4.83912	-0.621462	4.04736	ROCHE	RO4498483-000	BIOACTIVE_HP	NA
SJ000573225-1	13.5379	-4.26668	-3.29571	2.05875	1.23351	-3.31162	7.03462	-2.67414	GSK	GW828525X	BIOACTIVE_HP	U17838/185/2
SJ000285933-3	13.5313	13.6452	2.53483	2.59118	2.84346	0.103035	3.52631	8.92588	ENZO	BL-010	BIOACTIVE_HP	RETINYL ACETATE
SJ000578312-1	13.5294	-3.71182	2.14422	-1.8232	3.83073	-2.68901	1.31413	9.16992	VENNERSTROM_LAB	OZ332	OZONIDE	NA
SJ000285761-4	13.5211	27.1152	-0.102872	4.65933	6.31171	7.49408	1.71003	4.3945	TCI_AMERICA	E0526	APPROVED_DRUG	ETHACRYNIC ACID
SJ000573333-1	13.4918	15.195	13.9953	9.9247	7.46902	74.8243	16.8612	42.7926	GSK	GSK614526A	BIOACTIVE_HP	ML205742-149B0
SJ000755084-1	13.462	1.57857	1.80964	-0.749637	1.21635	-1.2046	-0.733387	0.906348	BIOMOL	PI-112	BIOACTIVE_HP	Z-PROLYL-PROLINAL | PROLYL ENDOPEPTIDASE INHIBITOR II
SJ000516496-1	13.4595	3.4977	-0.293295	1.77881	1.87999	1.52949	-0.276818	-1.48561	CHEMBRIDGE	45496889	KINLIB	NA
SJ000285314-5	13.4058	-1.70844	-2.18843	-0.00814555	0.206281	-2.50386	-0.231191	3.99348	ATOMOLE_SCIENTIFIC	33613	APPROVED_DRUG	CLINDAMYCIN HYDROCHLORIDE | CLINDAMYCIN HCL | CLINDAMYCIN
SJ000518372-1	13.3874	0.800331	0.0808448	0.854567	1.52679	-0.901843	-0.251762	-0.545869	CHEMBRIDGE	43285159	NRLIB	NA
SJ000518702-1	13.3846	-3.61198	3.0826	2.67389	0.528972	80.47	1.78385	2.62031	CHEMBRIDGE	21155305	NRLIB	NA
SJ000517085-1	13.3671	9.88155	6.60577	9.62209	-0.148282	15.0531	10.0059	29.3404	CHEMBRIDGE	33194930	KINLIB	NA
SJ000516503-1	13.3653	-3.49617	-1.87805	-0.182884	2.33993	-1.80062	5.4676	-3.42436	CHEMBRIDGE	49679917	KINLIB	NA
SJ000516986-1	13.3193	-6.08419	1.03079	-0.876649	0.394454	0.447374	-0.0376994	-2.92231	CHEMBRIDGE	33939981	KINLIB	NA
SJ000517974-1	13.3171	5.06837	-4.00604	-1.08714	2.7255	2.11711	1.14507	0.0533431	CHEMBRIDGE	30650513	KINLIB	NA
SJ000287998-5	13.3035	57.9797	7.50543	19.5339	1.26588	11.742	6.01149	3.18085	EMD	208722	BIOACTIVE_HP	CALPAIN INHIBITOR III | MDL-28170 | CALPAIN INHIBITOR III | MDL 28170 |
SJ000517458-1	13.2908	-4.47539	-2.59438	-0.885763	1.37169	-0.504445	1.06619	5.076	CHEMBRIDGE	49284013	KINLIB	NA
SJ000517126-1	13.2725	58.4478			2.55235	4.56118	6.52123		CHEMBRIDGE	19414874	KINLIB	NA
SJ000577924-1	13.2695	5.81395	22.2092	1.43567	36.3397	6.75776	25.4564	33.2814	VENNERSTROM_LAB	OZ517	OZONIDE	NA
SJ000556684-2	13.2598	2.6018	4.45085	0.127903	6.0494	8.51352	2.23319	-0.62563	TORONTO	A771726	DEVCAN	TERIFLUNOMIDE
SJ000573233-1	13.253	-2.52171	0.740749	5.56177	0.445923	-2.06753	0.115932	1.13735	GSK	GW807982X	BIOACTIVE_HP	U17838/82/6
SJ000574278-1	13.2341	-8.16113	-0.863808	10.4076	-0.0593473	12.6022	31.4394	4.46709	CHEMIETEK	CT-AV951	DEVCAN	TIVOZANIB | AV-951 | ASP-4130 | KRN-951 | KIL-8951 | TIVOZANIB, FREE BASE | AV-951 | KRN-951 | ASP-4130 | KIL-8951 | | TIVOZANIB (AV-951)
SJ000288034-4	13.2321	53.8606	4.01075	11.4691	2.44967	4.93897	6.60808	7.93532	TOCRIS	1508	BIOACTIVE_HP	GW9662 | GW 9662
SJ000580847-1	13.1909	-2.24449	-2.67676	-0.0505236	0.0220509	-1.70958	1.21582	2.35452	CMLD_BU	CMLD007251	GENERAL	NA
SJ000285990-8	13.186	37.706	-1.88517	6.80515	0.83917	11.1904	7.86264	3.92067	SIGMA	N144	BIOACTIVE_HP	NITRENDIPINE | BAYPRESS
SJ000517534-1	13.1787	-4.13832	-0.11303	1.50769	1.28383	-3.09272	2.78606	0.855094	CHEMBRIDGE	27105531	KINLIB	NA
SJ000518479-1	13.1576	1.41094	0.596983	1.40747	1.16588	0.0455171	0.622112	5.01652	CHEMBRIDGE	60397965	NRLIB	NA
SJ000312196-3	13.1149	44.9387	6.29163	4.33861	4.05164	1.26957	3.54154	2.48449	TOCRIS	3135	BIOACTIVE_HP	NU 2058| O6-CYCLOHEXYLMETHYLGUANINE | NU 2058 | O6-CYCLOHEXYLMETHYLGUANINE | 6-(CYCLOHEXYLMETHOXY)-7H-PURIN-2-AMINE | | NU 2058 | | AB00876275_07
SJ000573294-1	13.1139	-5.12664	1.56388	2.04506	0.71366	-2.17612	-2.96407	-1.49732	GSK	GW407323A	BIOACTIVE_HP	U11298/118/1
SJ000580019-1	13.082	-2.28629	-0.26037	1.07607	-0.445047	2.67962	-0.2251	1.06011	CMLD_BU	CMLD007685	GENERAL	NA
SJ000518844-1	13.0671	6.36092	-1.36812	1.88862	5.16725	7.95711	3.69739	3.38074	CHEMBRIDGE	85873518	NRLIB	NA
SJ000579891-1	13.0015	5.45381	0.272423	0.300874	2.61068	7.80518	3.17838	2.75977	CMLD_BU	CMLD001882	GENERAL	NA
SJ000517842-1	12.9935	1.05254			2.14835	0.12758	2.61779		CHEMBRIDGE	48305352	KINLIB	NA
SJ000517055-1	12.9901	1.46161	1.34057	-1.45443	2.12336	3.1984	1.8951	1.62975	CHEMBRIDGE	29441506	KINLIB	NA
SJ000516698-1	12.9419	9.3055	7.77168	14.8409	4.87159	16.2292	18.806	8.7398	CHEMBRIDGE	17762520	KINLIB	NA
SJ000573172-1	12.9349	35.379	2.42472	6.04209	2.63487	11.1758	8.12438	3.73562	GSK	SB-409514	BIOACTIVE_HP	RS98844-062A3
SJ000516636-1	12.9232	5.81288	3.97949	-5.47958	0.0684886	4.75671	4.46651	16.5211	CHEMBRIDGE	22484615	KINLIB	NA
SJ000285488-4	12.9122	71.3748	-1.90915	5.66683	2.20393	6.28394	2.00457	3.71937	ALLICHEM	72735	APPROVED_DRUG	TRIMEPRAZINE TARTRATE
SJ000581042-1	12.9049	0.695658	-0.986372	12.1271	2.38337	9.4147	37.0434	6.36855	ROCHE	RO0318460-001	BIOACTIVE_HP	NA
SJ000517576-1	12.8998	18.4062	5.9163	2.14415	5.77952	16.6936	15.8211	30.1074	CHEMBRIDGE	72026398	KINLIB	NA
SJ000560620-2	12.8842	82.7849	71.0397	73.7835	49.4152	41.8264	95.6088	0.878188	SELLECK	S1001	BIOACTIVE_HP	NAVITOCLAX | ABT-263 | RG-7433 | ABT-263 (NAVITOCLAX)
SJ000573311-1	12.8837	13.0641	21.8509	19.4325	7.18345	85.9811	65.8288	12.3573	GSK	GW837331X	BIOACTIVE_HP	U19240/54/1
SJ000578241-1	12.8713	-6.34461	5.01481	-3.27132	1.65779	-2.44826	1.59692	2.97036	VENNERSTROM_LAB	OZ230	OZONIDE	NA
SJ000517736-1	12.8641	1.29884	-1.34979	4.10754	3.23179	0.509047	4.3718	5.47843	CHEMBRIDGE	48178784	KINLIB	NA
SJ000580924-1	12.8593	-7.9053	-3.35471	-0.194833	-0.627769	-2.79353	2.3599	1.16768	CMLD_BU	CMLD006984	GENERAL	NA
SJ000312284-3	12.8586	3.99713	6.7306	-0.973887	-2.07752	2.14913	0.111159	5.19888	TORONTO	T017775	APPROVED_DRUG	TEMOZOLOMIDE | METHAZOLASTONE | TEMODAR | CCRG-81045 | NSC-362856 | SCH-52365 | MB-39831 | METHAZOLASTONE | TMZ | METHAZOLASTONE | TEMODAR | CCRG-81045 | NSC-362856 | SCH-52365 | MB-39831 | METHAZOLASTONE | TMZ | TEMOZOLOMIDE
SJ000286084-3	12.8414	-4.62559	0.153848	1.59865	2.27407	-0.234635	0.728401	-4.03904	AK_SCIENTIFIC	71808	APPROVED_DRUG	SIBUTRAMINE HYDROCHLORIDE | SIBUTRAMINE HYDROCHLORIDE| MERIDIA
SJ000287206-2	12.8328	0.120719	-1.85817	3.57793	3.87864	1.82685	1.22482	1.53926				NA
SJ000518104-1	12.8313	2.3587	-3.40051	-0.126564	3.73803	4.1608	-0.130408	12.3393	CHEMBRIDGE	97102879	KINLIB	NA
SJ000518488-1	12.8114	1.50525	0.192116	1.56829	-1.0321	6.25102	1.48621	2.34732	CHEMBRIDGE	32656558	NRLIB	NA
SJ000573006-1	12.796	4.0419	4.85186	-1.7863	0.713721	-0.764078	-1.09508	-0.303124	GSK	GW576609A	BIOACTIVE_HP	U16708/127/1
SJ000579969-1	12.762	-2.61703	-3.58189	-1.04153	-1.51964	-4.15307	-1.56793	1.60244	CMLD_BU	CMLD007631	GENERAL	NA
SJ000311115-1	12.7608	4.27033	3.88032	5.15925	3.54116	8.0992	8.88667	15.548	CMLD_BU	CMLD000876	GENERAL	NA
SJ000772418-1	12.7584	-2.72762	4.39923	1.21174	0.568146	-2.3544	3.04336	-1.40183	TOCRIS	1959	BIOACTIVE_HP	GW 311616 HYDROCHLORIDE
SJ000516701-1	12.75	27.874	8.99867	-2.92162	6.12193	35.8003	6.74919	-0.320524	CHEMBRIDGE	18186472	KINLIB	NA
SJ000285391-7	12.7459	-6.56846	-0.975166	3.67151	1.58882	3.37283	0.571554	0.507273	AK_SCIENTIFIC	71621-1G	APPROVED_DRUG	GLYBURIDE | GLIBENCLAMIDE
SJ000579997-1	12.7228	-2.63317	-3.26571	1.92188	1.9334	-0.332256	0.0760911	-1.35866	CMLD_BU	CMLD007653	GENERAL	NA
SJ000517013-1	12.7083	42.799	4.39515	10.506	1.19291	70.5547	43.3847	5.86873	CHEMBRIDGE	93434531	KINLIB	NA
SJ000580692-1	12.694	-9.28067	-1.6565	-0.00142947	0.373409	-2.92268	-0.406842	-3.15218	CMLD_BU	CMLD007181	GENERAL	NA
SJ000573266-1	12.6863	40.209	26.7277	12.7763	3.59847	76.6478	65.9906	79.0345	GSK	GW694234A	BIOACTIVE_HP	T261/62/3
SJ000518039-1	12.6665	3.02818	-0.240471	3.42757	0.419486	1.91432	3.85966	6.44129	CHEMBRIDGE	96057472	KINLIB	NA
SJ000772399-1	12.6599	-3.02577	11.1475	-2.1336	-1.04337	-3.2969	-3.39859	2.18361	EMD	317621	BIOACTIVE_HP	DIPEPTIDYLPEPTIDASE II INHIBITOR | DIPEPTIDYLPEPTIDASE II INHIBITOR | DAB-PIP | DPP II INHIBITOR |
SJ000517380-1	12.6501	-4.6713	0.146357	0.467145	0.670955	0.271823	0.638609	2.09928	CHEMBRIDGE	60463367	KINLIB	NA
SJ000516771-1	12.6285	4.8123			1.08742	1.30262	1.04327		CHEMBRIDGE	19244295	KINLIB	NA
SJ000288250-4	12.6283	6.39242	5.46242	9.38759	6.00383	4.32106	6.05612	1.76862	LC_LABS	U-6770	BIOACTIVE_HP	U0126 | U0126-ETOH
SJ000573277-1	12.6253	4.93717	0.976108	1.20184	-0.150746	2.30963	4.20015	7.20831	GSK	GW679410X	BIOACTIVE_HP	FFJG/208/167/1
SJ000516542-1	12.6245	-1.52063	2.0311	2.45793	1.49713	4.38466	1.14307	-1.2158	CHEMBRIDGE	67127773	KINLIB	NA
SJ000310929-1	12.6225	1.24017	9.14461	4.85602	20.603	1.96384	37.4681	23.0081	CMLD_BU	CMLD003185	GENERAL	NA
SJ000310883-2	12.6219	-7.62528	-0.170708	-0.690812	0.658136	-4.03766	-0.73676	0.483293	CMLD_BU	CMLD003034	GENERAL	NA
SJ000518054-1	12.6124	42.5427	-4.46569	12.67	4.83039	3.14769	4.0427	14.1887	CHEMBRIDGE	94513637	KINLIB	NA
SJ000517471-1	12.5845	3.98052	4.33008	0.121241	3.47704	4.96269	3.71825	24.2424	CHEMBRIDGE	91715761	KINLIB	NA
SJ000518832-1	12.5616	-5.45607	-2.44634	-0.836047	-0.00243448	-1.63532	-1.56438	-0.319673	CHEMBRIDGE	57481098	NRLIB	NA
SJ000518081-1	12.5509	-7.99991	-0.134658	-0.0130315	2.62649	-2.89048	-0.553374	-0.971719	CHEMBRIDGE	23126339	KINLIB	NA
SJ000517383-1	12.5488	0.629741	-0.928623	0.745605	-0.981202	-3.07615	0.382824	2.00833	CHEMBRIDGE	20973652	KINLIB	NA
SJ000286006-4	12.5459	12.7833	4.6417	3.89317	4.27153	8.36121	4.12496	16.7218	AVACHEM	1581	APPROVED_DRUG	CLOBETASOL PROPIONATE
SJ000518610-1	12.5424	-10.0891	-3.51095	0.683553	-0.506607	-2.34381	0.636642	-2.23764	CHEMBRIDGE	70014997	NRLIB	NA
SJ000312316-4	12.5307	57.9454	2.62629	8.02626	0.526778	4.7182	6.69297	14.837	TORONTO	N686000	APPROVED_DRUG	NORGESTIMATE | NORGESTIMATE | 13-ETHYL-17-ETHYNYL-3-(HYDROXYIMINO)-2,3,6,7,8,9,10,11,12,13,14,15,16,17-TETRADECAHYDRO-1H-CYCLOPENTA[A]PHENANTHREN-17-YL ACETATE | (8R,9S,10R,13S,14S,17R,E)-13-ETHYL-17-ETHYNYL-3-(HYDROXYIMINO)-2,3,6,7,8,9,10,11,12,13,14,15,16,17-TETRADECA
SJ000516869-1	12.5134	7.1526			2.56762	10.9872	1.79418		CHEMBRIDGE	63580969	KINLIB	NA
SJ000312309-4	12.4585	51.3026	8.43835	6.82428	3.63725	12.6523	7.89153	14.1305	TORONTO	B382000	APPROVED_DRUG	BICALUTAMIDE| CASODEX | BICALUTAMIDE | BICALUTAMIDE| CASODEX | N-(4-CYANO-3-(TRIFLUOROMETHYL)PHENYL)-3-(4-FLUOROPHENYLSULFONYL)-2-HYDROXY-2-METHYLPROPANAMIDE | BICALUTAMIDE | BICALUTAMIDE | ICI-176334 |
SJ000517699-1	12.449	75.5495	0.391952	25.6068	39.4349	48.6778	12.5142	50.078	CHEMBRIDGE	63694907	KINLIB	NA
SJ000580525-1	12.4401	17.6911	0.95144	-1.48157	1.10796	6.23071	4.64032	-1.26821	CMLD_BU	CMLD007773	GENERAL	NA
SJ000517577-1	12.4331	22.2749	3.33191	2.307	2.99504	6.11354	2.71367	1.87951	CHEMBRIDGE	38960762	KINLIB	NA
SJ000516492-1	12.4288	-3.11444	-0.108816	-0.535036	0.692278	-0.869952	-1.63255	-3.44767	CHEMBRIDGE	38912620	KINLIB	NA
SJ000518745-1	12.4275	5.82651	-0.191635	6.31663	0.567335	7.95644	6.86875	3.00224	CHEMBRIDGE	28615424	NRLIB	NA
SJ000516868-1	12.4262	5.4064			1.60241	9.32866	5.47426		CHEMBRIDGE	13423660	KINLIB	NA
SJ000581040-1	12.4252	-2.07234	0.801911	1.34206	2.43009	-1.87772	0.581641	0.523687	ROCHE	RO0317379-000	BIOACTIVE_HP	NA
SJ000556696-1	12.4207	-0.582122	10.6434	2.08287	2.95105	6.12368	13.1194	19.2263	TOCRIS	1768	BIOACTIVE_HP	FUMAGILLIN
SJ000581053-1	12.3924	-5.4173	3.48088	0.181172	0.393314	6.22357	-1.8057	1.8343	ROCHE	RO0316045-000	BIOACTIVE_HP	NA
SJ000518546-1	12.3868	-4.86278	6.17816	2.845	0.246604	2.00381	2.51419	3.24821	CHEMBRIDGE	45295146	NRLIB	NA
SJ000517427-1	12.3825	2.83491	1.79792	-2.16772	-0.960734	6.21451	3.06758	6.95284	CHEMBRIDGE	41199626	KINLIB	NA
SJ000517429-1	12.3729	6.53297	3.29724	-0.604114	0.429545	1.56827	2.34397	11.9691	CHEMBRIDGE	22003722	KINLIB	NA
SJ000578014-1	12.3724	-4.7116	2.91477	-0.556069	3.13533	3.3921	8.05652	1.91985	VENNERSTROM_LAB	OZ673	OZONIDE	NA
SJ000517140-1	12.3592	-7.45861			1.28386	-0.0804842	56.5403		CHEMBRIDGE	35284605	KINLIB	NA
SJ000518097-1	12.3521	13.8296	5.12879	11.0501	2.23332	1.17488	7.08683	32.9991	CHEMBRIDGE	36198074	KINLIB	NA
SJ000285669-9	12.3495	3.82965	4.19158	-2.58899	2.9242	2.09113	7.55218	4.7251	TORONTO	N674500	APPROVED_DRUG	NOREPINEPHRINE | (±)-NOREPINEPHRINE (+)-BITARTRATE | (L)-(-)-NOREPINEPHRINE BITARTRATE | DL-NOREPINEPHRINE HYDROCHLORIDE | LEVOPHED | L-(-)-NOREPINEPHRINE BITARTRATE MONOHYDRATE | NORADRENALINE BITARTRATE MONOHYDRATE
SJ000580708-1	12.3393	-6.68096	-3.0448	0.919534	-0.0236481	-1.78863	1.71747	-0.620171	CMLD_BU	CMLD007511	GENERAL	NA
SJ000518146-1	12.3225	-4.40776	-1.50318	-0.17557	-0.130713	1.90121	1.49786	-2.93488	CHEMBRIDGE	69472871	NRLIB	NA
SJ000518615-1	12.3021	-1.16057	2.05918	0.334644	-0.703937	0.12256	3.68751	0.915738	CHEMBRIDGE	29917814	NRLIB	NA
SJ000579933-1	12.2955	0.739983	2.17202	1.97484	0.201623	-0.526748	3.33655	2.46604	CMLD_BU	CMLD004839	GENERAL	NA
SJ000516781-1	12.2395	104.147			3.41013	0.353162	0.832119		CHEMBRIDGE	21751188	KINLIB	NA
SJ000312379-3	12.233	1.95574	10.0455	4.6103	2.31211	-2.8941	3.71616	8.82337	WJ_PHARMA	100087	APPROVED_DRUG	ATAZANAVIR SULFATE | ATAZANAVIR | REYATAZ | BMS-232632-05 | CGP-73547
SJ000578247-1	12.2228	-5.42827	-1.24534	-0.232152	1.78757	1.30061	2.4802	0.217134	VENNERSTROM_LAB	OZ304	OZONIDE	NA
SJ000580970-1	12.2224	35.0314	-3.42216	-3.39863	-3.52055	4.43678	2.90787	-0.73608	ROCHE	RO0319318-000	BIOACTIVE_HP	NA
SJ000578200-1	12.2205	3.15146	5.94859	1.48597	1.44737	7.90863	37.2839	13.0439	VENNERSTROM_LAB	OZ173	OZONIDE	NA
SJ000580472-1	12.2124	-5.05591	1.10044	-1.34865	0.882449	-2.54429	0.26801	0.807787	CMLD_BU	CMLD004612	GENERAL	NA
SJ000520503-3	12.2091	81.7322	5.12485	99.2145	0.265116	57.574	49.7141	1.58812	LC_LABS	G-4408	DEVCAN	GEFITINIB | GEFITINIB | ZD-1839 | | GEFITINIB (ZD1839)
SJ000581178-1	12.2082	27.8958	16.6445	26.2253	11.7538	39.8249	20.5093	27.2655	ROCHE	RO4602005-000	BIOACTIVE_HP	NA
SJ000578248-1	12.2068	-7.3967	1.84708	0.870007	2.31352	4.71416	3.45408	6.15515	VENNERSTROM_LAB	OZ313	OZONIDE	NA
SJ000580835-1	12.2041	-8.93374	-4.44997	0.0867893	0.395641	-2.68994	-1.63539	0.993837	CMLD_BU	CMLD007228	GENERAL	NA
SJ000312386-4	12.1841	5.90998	1.35033	-1.86429	4.03056	-2.13052	8.34204	-2.78468	SIGMA	E7887	APPROVED_DRUG	QUINESTROL| ESTROVIS | QUINESTROL | QUINESTROL| ESTROVIS | 3-(CYCLOPENTYLOXY)-17-ETHYNYL-13-METHYL-7,8,9,11,12,13,14,15,16,17-DECAHYDRO-6H-CYCLOPENTA[A]PHENANTHREN-17-OL | QUINESTROL
SJ000517511-1	12.182	2.41363	-2.23534	-3.96501	1.77029	3.44544	2.89167	0.0966228	CHEMBRIDGE	85182417	KINLIB	NA
SJ000518446-1	12.166	-3.91249	-1.70157	1.50416	2.71787	-2.5781	-0.0117893	-3.13733	CHEMBRIDGE	92524354	NRLIB	NA
SJ000578025-1	12.1612	-0.253276	16.083	5.16641	4.43193	4.51108	25.7496	32.9633	VENNERSTROM_LAB	OZ685	OZONIDE	NA
SJ000516878-1	12.1594	20.5193	81.4678	-2.47457	4.99977	5.01328	4.27028	5.98426	CHEMBRIDGE	96899453	KINLIB	NA
SJ000285361-4	12.1463	-0.956095	10.4168	1.24094	4.87294	6.68538	17.9757	12.9915	ENZO	BL-001	BIOACTIVE_HP	CLOFIBRIC ACID
SJ000518595-1	12.1449	0.294489	2.34259	-0.558971	0.557788	-1.18286	2.28602	-1.64979	CHEMBRIDGE	38633729	NRLIB	NA
SJ000518140-1	12.1384	-1.78318	0.106036	-1.75489	1.34508	-3.31832	-4.081	-2.5176	CHEMBRIDGE	52731738	NRLIB	NA
SJ000516680-1	12.1108	5.26895	1.61494	3.28995	-0.303699	59.1177	42.6451	0.471575	CHEMBRIDGE	55361221	KINLIB	NA
SJ000518617-1	12.0864	-5.96367	-2.28523	3.49142	-1.36506	3.04598	3.79481	1.14758	CHEMBRIDGE	70106770	NRLIB	NA
SJ000561042-1	12.0804	0.938991	2.51615	2.68634	2.76408	0.351741	4.73982	3.0804	ENZO	ET-004	BIOACTIVE_HP	5,8,11,14-EICOSATETRAYNOIC ACID | ETYA
SJ000516815-1	12.0731	7.87178			2.70356	-1.17664	-0.290958		CHEMBRIDGE	21467932	KINLIB	NA
SJ000772401-1	12.057	3.72732	7.28944	2.59396	1.5872	-0.770284	1.44422	11.529	EMD	672151	BIOACTIVE_HP	UPA INHIBITOR
SJ000579950-1	12.0562	16.4645	6.08249	0.459701	2.77437	2.43998	6.82082	13.7125	CMLD_BU	2492	GENERAL	NA
SJ000518668-1	12.0539	4.86693	2.95413	0.0651155	-1.0718	5.94153	4.72571	6.04083	CHEMBRIDGE	88814771	NRLIB	NA
SJ000580702-1	12.0401	-6.62023	0.367104	-0.909962	-0.875835	-3.11295	-2.07187	-2.07575	CMLD_BU	CMLD007193	GENERAL	NA
SJ000287459-5	12.025	5.48729	5.02154	4.21736	9.83846	8.42092	24.9927	23.8627	TORONTO	S090100	APPROVED_DRUG	SALMETEROL | SALMETEROL XINAFOATE | SALMETEROL 1-HYDROXY-2-NAPHTHOATE
SJ000517537-1	12.024	-5.07751	0.541088	2.57429	1.60763	-1.48571	0.220315	-0.0481729	CHEMBRIDGE	41225551	KINLIB	NA
SJ000516635-1	12.0034	11.8971	1.67867	0.659395	1.20505	-3.26913	3.68426	11.7079	CHEMBRIDGE	92181026	KINLIB	NA
SJ000286081-3	11.9972	-3.78204	-2.63665	-0.48728	-3.65101	-1.48817	-9.35018	-3.70382	TORONTO	C244500	APPROVED_DRUG	CEFTIBUTEN | CEFTIBUTEN DIHYDRATE
SJ000517640-1	11.9847	1.85134	0.323062	22.7495	0.0576178	4.41508	4.37504	16.9119	CHEMBRIDGE	88141948	KINLIB	NA
SJ000580546-1	11.9821	-7.31788	1.36554	-2.31265	1.05045	1.14296	3.04702	4.63506	CMLD_BU	CMLD007757	GENERAL	NA
SJ000518304-1	11.9731	7.63197	-1.82456	4.52806	1.18868	-1.11865	3.17093	5.10446	CHEMBRIDGE	49404102	NRLIB	NA
SJ000581054-1	11.9611	-3.54519	-3.24969	4.23621	1.26642	4.10242	-0.109891	-1.41579	ROCHE	RO0318830-000	BIOACTIVE_HP	RO-32-0432 | BISINDOLYLMALEIMIDE XI HYDROCHLORIDE |
SJ000516593-1	11.9349	-0.775573	1.43575	2.18592	0.436875	1.29188	4.28449	-0.060149	CHEMBRIDGE	36450517	KINLIB	MLAJ-009
SJ000580471-1	11.9189	-6.99637	-2.2874	-2.32763	3.04145	-2.77911	-1.47302	-3.07308	CMLD_BU	CMLD004778	GENERAL	NA
SJ000580770-1	11.9121	-4.04677	-3.93621	0.144602	0.211383	1.27967	1.741	-2.35419	CMLD_BU	CMLD006792	GENERAL	NA
SJ000578320-1	11.911	-7.45434	-0.262091	-0.381348	5.13739	0.478411	2.71663	4.36794	VENNERSTROM_LAB	OZ455	OZONIDE	NA
SJ000518497-1	11.9108	1.21987	-1.64248	-3.03561	3.42882	3.34569	-0.694956	1.31719	CHEMBRIDGE	12468602	NRLIB	NA
SJ000286113-10	11.9061	3.06051	7.41944	1.12476	0.727062	-0.33054	3.71948	1.53142	MP_BIOMEDICALS	195545	BIOACTIVE_HP	VERAPAMIL HYDROCHLORIDE | (±)-VERAPAMIL HYDROCHLORIDE | VERAPAMIL | VERAPAMIL HCL | (±)-VERAPAMIL HCL
SJ000580276-1	11.881	116.216	14.4066	-1.86429	5.24808	2.43848	2.55536	78.9055	CMLD_BU	CMLD004878	GENERAL	NA
SJ000516830-1	11.8706	-2.39823			1.7517	-0.515829	-1.0503		CHEMBRIDGE	51507400	KINLIB	NA
SJ000518134-1	11.8606	-1.76249	0.225909	0.169089	1.61638	-0.402924	0.908916	-0.546852	CHEMBRIDGE	84070838	NRLIB	NA
SJ000285239-4	11.8466	-0.829498	4.37219	4.40068	0.889973	0.698123	3.29569	0.153234	LC_LABS	C-3011	CYTOXMOA	CISPLATIN | SJ000288095 | SJ000518962
SJ000580633-1	11.8416	102.575	-1.57294	0.282927	1.10177	-1.6507	1.83235	1.20795	CMLD_BU	CMLD006010	GENERAL	NA
SJ000517860-1	11.8328	7.61575			3.395	23.3853	11.7218		CHEMBRIDGE	47598232	KINLIB	NA
SJ000516989-1	11.8314	-2.3718	-0.804791	0.121927	1.30312	-0.752586	3.24337	-3.49201	CHEMBRIDGE	81194898	KINLIB	NA
SJ000580840-1	11.8281	-7.6667	-4.5763	-0.104779	1.05306	0.338059	0.106461	-1.54391	CMLD_BU	CMLD007275	GENERAL	NA
SJ000518735-1	11.8264	7.43656	0.252925	2.89104	-1.01325	4.14789	2.1311	3.21244	CHEMBRIDGE	79384995	NRLIB	NA
SJ000518085-1	11.8206	-0.152501	3.38024	1.07489	0.415395	-0.998091	3.69553	2.91948	CHEMBRIDGE	35283413	KINLIB	NA
SJ000580541-1	11.8158	-6.8938	-0.92431	0.92063	0.531583	-2.0563	2.84759	-0.0641577	CMLD_BU	CMLD007535	GENERAL	NA
SJ000288073-4	11.815	-1.82833	1.85246	-1.88907	6.36155	3.94905	8.13462	0.696397	ACC	CUST-00041	APPROVED_DRUG	MASOPROCOL | NDGA | NORDIHYDROGUAIARETIC ACID | CHX-100 | MESO-NDGA | NORDIHYDROGUAIARETIC ACID FROM LARREA DIVARICATA (CREOSOTE BUSH) | MASOPROCOL | CHX-100 | MESO-NDGA |,MASOPROCOL | NDGA
SJ000581051-1	11.8005	-3.20778	3.46614	5.28518	-0.807545	1.31802	1.60164	-2.85379	ROCHE	RO0318649-000	BIOACTIVE_HP	NA
SJ000517182-1	11.7845	1.45919			2.19368	2.95445	3.44997		CHEMBRIDGE	91848167	KINLIB	NA
SJ000312190-2	11.7621	13.4696	7.25438	4.18396	1.69468	15.2736	11.5026	2.35912	EMD	219476	BIOACTIVE_HP	CDK4 INHIBITOR | CDK4 INHIBITOR | 6-BROMO-8,9-DIHYDRO-1H-INDOLO[2,3-A]PYRROLO[3,4-C]CARBAZOLE-1,3(2H)-DIONE |
SJ000285725-5	11.7485	30.741	49.528	9.20747	13.9795	54.7742	0.121553	32.9839	BEPHARM	86-41136	APPROVED_DRUG	DEFEROXAMINE MESYLATE
SJ000311063-1	11.7316	0.661842	-2.737	0.428775	1.16132	-3.32681	-0.805418	0.635635	CMLD_BU	CMLD000735	GENERAL	NA
SJ000517372-1	11.7225	-2.06322	4.63803	-1.65654	2.52907	11.9439	-1.01879	-0.644576	CHEMBRIDGE	20744450	KINLIB	NA
SJ000517118-1	11.7026	-4.68663			0.820684	-2.94534	-1.74318		CHEMBRIDGE	22901267	KINLIB	NA
SJ000517321-1	11.6888	-0.0514647	-1.90977	7.07524	1.34975	1.67756	1.43432	1.91097	CHEMBRIDGE	35980795	KINLIB	NA
SJ000580833-1	11.6869	-8.44907	-1.51426	-0.175966	0.4505	-2.24174	-1.52821	-1.45672	CMLD_BU	CMLD007243	GENERAL	NA
SJ000285751-7	11.6859	-1.16726	-0.13116	1.22959	-0.539715	4.16087	-5.12268	-1.08299	SIGMA	D3775-5G	APPROVED_DRUG	DOXYLAMINE SUCCINATE
SJ000518211-1	11.6828	1.75994	-0.986992	0.243569	-1.53917	-3.44909	-1.44624	-1.79485	CHEMBRIDGE	91808905	NRLIB	NA
SJ000518695-1	11.6778	-8.89555	2.28826	0.976456	-0.913925	-0.863759	0.277922	-0.579788	CHEMBRIDGE	86239370	NRLIB	NA
SJ000578144-1	11.6754	-3.19762	0.777814	-3.22766	-0.693305	-2.45438	0.826064	8.82351	VENNERSTROM_LAB	OZ32	OZONIDE	NA
SJ000517006-1	11.6742	0.645384	1.46332	4.9262	-2.65587	1.39776	3.83774	0.790024	CHEMBRIDGE	11326398	KINLIB	NA
SJ000518148-1	11.6519	0.729362	-1.14246	-0.241925	-0.198279	-1.66879	-2.17879	-2.47035	CHEMBRIDGE	12130391	NRLIB	NA
SJ000578266-1	11.6479	3.88117	0.648836	2.53196	2.0834	8.90536	4.07657	18.5076	VENNERSTROM_LAB	OZ237	OZONIDE	NA
SJ000285580-4	11.6123	-2.92169	-1.53891	4.81365	-0.857146	-1.92615	-0.155652	-14.8477	SIGMA	M0513	APPROVED_DRUG	MEGESTROL ACETATE | MEGESTAT | SJ000520504
SJ000518328-1	11.612	3.04228	2.40223	2.09672	0.288355	0.782379	-0.361191	4.57015	CHEMBRIDGE	12496463	NRLIB	NA
SJ000518437-1	11.6065	-4.85027	-2.84567	-0.531646	-1.70632	-2.76101	0.128061	2.87673	CHEMBRIDGE	22619650	NRLIB	NA
SJ000580514-1	11.5759	3.90921	1.09318	2.20253	5.16133	1.72588	4.25893	4.95427	CMLD_BU	CMLD005181	GENERAL	NA
SJ000579928-1	11.5674	-1.99429	-0.721917	0.694158	0.0200668	-0.807686	0.286701	-0.978003	CMLD_BU	CMLD004814	GENERAL	NA
SJ000518419-1	11.5577	7.62517	5.15494	0.0440575	4.33805	5.28348	4.11115	8.01818	CHEMBRIDGE	48970327	NRLIB	NA
SJ000555719-1	11.5534	4.48514	-2.36504	-2.24672	3.30878	6.88452	0.376874	0.337129	AVACHEM	1637	APPROVED_DRUG	PANTOPRAZOLE SODIUM | PANTOPRAZOLE SODIUM SALT |
SJ000573066-1	11.5458	18.1757	11.2079	5.23327	11.9146	27.7098	62.5292	21.074	GSK	SB-750140	BIOACTIVE_HP	CP100101-172A1
SJ000578371-1	11.5254	0.628389	18.4392	0.442616	4.74631	1.13437	20.0389	31.9919	VENNERSTROM_LAB	OZ481	OZONIDE	NA
SJ000580863-1	11.5239	1.98003	-5.67672	2.30452	1.35515	4.08903	0.91135	1.51762	CMLD_BU	CMLD007261	GENERAL	NA
SJ000516874-1	11.5189	8.86121	7.97953	-1.3599	0.819598	1.9705	3.458	8.23036	CHEMBRIDGE	58809708	KINLIB	NA
SJ000578344-1	11.5049	1.84447	-1.02492	-2.21587	-1.64817	1.27551	1.4486	0.0356517	VENNERSTROM_LAB	OZ360	OZONIDE	NA
SJ000517144-1	11.5032	-1.34453			3.11711	16.4808	9.30109		CHEMBRIDGE	56402776	KINLIB	NA
SJ000580818-1	11.4897	-1.76919	-2.39136	3.8408	-2.06126	5.10315	-0.73205	-1.04595	CMLD_BU	CMLD007169	GENERAL	NA
SJ000312344-2	11.4859	3.04533	13.4245	6.87912	4.02978	8.10498	16.7745	14.7246	LKT_LABS	N1822	APPROVED_DRUG	NEFAZODONE | NEFAZODONE HYDROCHLORIDE | NEFAZODONE | 1-(3-(4-(3-CHLOROPHENYL)PIPERAZIN-1-YL)PROPYL)-3-ETHYL-4-(2-PHENOXYETHYL)-1H-1,2,4-TRIAZOL-5(4H)-ONE | NEFAZODONE HYDROCHLORIDE
SJ000579684-1	11.4783	-5.49668	0.735882	-2.44279	1.01244	-3.30771	-0.951681	-0.427952	CMLD_BU	BU-0001000	GENERAL	NA
SJ000516926-1	11.4766	2.649	4.16688	7.40974	0.768269	54.8307	2.56244	71.4236	CHEMBRIDGE	79915184	KINLIB	NA
SJ000285998-3	11.4763	0.270573	4.12957	-1.23294	2.16998	-0.576597	0.807889	16.5131	SIGMA	A2428	APPROVED_DRUG	AMCINONIDE | AMCINONIDE |
SJ000579923-1	11.4692	-8.93414	2.95139	-2.31157	0.220674	-3.01803	-3.07172	-2.24521	CMLD_BU	CMLD000353	GENERAL	NA
SJ000517692-1	11.4629	-2.18248	-1.55504	-2.87962	2.16074	2.73843	-1.09603	-1.72101	CHEMBRIDGE	86105527	KINLIB	NA
SJ000579694-1	11.4476	-5.48285	-2.1342	1.25055	0.246821	-1.68533	-1.05837	1.27514	CMLD_BU	BU-0001081	GENERAL	NA
SJ000579996-1	11.4396	-2.26286	-0.889428	0.251163	1.72053	-0.464716	1.22586	-0.0460009	CMLD_BU	CMLD007642	GENERAL	NA
SJ000579739-1	11.4082	-7.84619	-2.63585	-1.39988	-0.0278128	17.175	-0.346206	-3.59373	CMLD_BU	CMLD007734	GENERAL	NA
SJ000578023-1	11.3999	0.48667	4.41514	3.50487	4.29566	1.2316	6.51284	7.84181	VENNERSTROM_LAB	OZ659	OZONIDE	NA
SJ000577911-1	11.3875	12.409	18.504	7.48032	27.5779	11.9318	27.083	24.4291	VENNERSTROM_LAB	OZ543	OZONIDE	NA
SJ000310790-2	11.3816	-1.6086	-0.737406	2.58208	3.03909	-1.02358	0.439932	-0.826451	CMLD_BU	2094	GENERAL	NA
SJ000517647-1	11.3625	10.7122	-0.496195	7.09423	0.57829	7.92749	3.56107	4.20019	CHEMBRIDGE	10194467	KINLIB	NA
SJ000518649-1	11.3383	4.95063	0.878296	-0.78309	2.01908	1.76238	0.843096	1.166	CHEMBRIDGE	75554491	NRLIB	NA
SJ000580014-1	11.332	1.15543	2.1575	3.3806	-0.238852	-0.245214	-1.08878	1.69936	CMLD_BU	CMLD007636	GENERAL	NA
SJ000286182-3	11.3266	63.7234	2.93243	0.837263	2.85734	5.79676	2.83687	1.90058	ENZO	GR-207	BIOACTIVE_HP	3,3'-DIINDOLYLMETHANE | DIINDOLYLMETHANE
SJ000581045-2	11.3264	-5.70147	1.91456	2.56573	1.25836	-0.0430897	1.20054	-2.65259	ROCHE	RO3208546-000	BIOACTIVE_HP	NA
SJ000574781-1	11.3045	0.157345	1.26768	1.20272	-0.881927	1.41646	3.21287	4.98702	DUSSAULT_LAB	S00002907	OZONIDE	CES-9-75
SJ000580127-2	11.3005	0.331706	2.17328	-0.184009	-0.607841	-0.840275	-0.373423	2.27946	CMLD_BU	CMLD007569	GENERAL	NA
SJ000580967-1	11.2983	43.4352	2.34109	2.99892	0.600183	8.36813	0.688285	7.08933	ROCHE	RO0317365-000	BIOACTIVE_HP	NA
SJ000518839-1	11.2932	3.35254	-1.81885	1.52669	0.369378	-0.221356	-0.623713	4.30845	CHEMBRIDGE	82745022	NRLIB	NA
SJ000773168-1	11.2915	32.2159	10.5838	8.49023	4.17618	40.7673	24.1272	13.9346	TOCRIS	3185	BIOACTIVE_HP	L-779,450 | L-779450 | RAF KINASE INHIBITOR IV | | EB49519-023A1
SJ000580866-1	11.2876	-1.09654	-2.85578	1.17876	-1.36122	2.82592	2.34121	1.61423	CMLD_BU	CMLD007172	GENERAL	NA
SJ000578153-1	11.2855	-3.50354	4.36684	-3.62755	4.43301	-1.02277	0.377407	11.8454	VENNERSTROM_LAB	OZ23	OZONIDE	NA
SJ000516731-1	11.2842	1.98892			1.69948	2.00093	0.442406		CHEMBRIDGE	44411046	KINLIB	NA
SJ000518145-1	11.273	-3.76332	-1.65643	-1.02348	-1.03594	-0.0947412	-0.295803	-2.2332	CHEMBRIDGE	67272170	NRLIB	NA
SJ000312388-4	11.2276	4.75298	1.02093	-0.5622	-2.40251	-0.802215	1.50313	-3.0048	SIGMA	T2573-5MG	APPROVED_DRUG	TROGLITAZONE | TROGLITAZONE | 5-(4-((6-HYDROXY-2,5,7,8-TETRAMETHYLCHROMAN-2-YL)METHOXY)BENZYL)THIAZOLIDINE-2,4-DIONE
SJ000286113-9	11.2088	8.83852	4.64314	5.75979	3.52612	6.78629	2.61305	9.99524	TORONTO	V125000	APPROVED_DRUG	VERAPAMIL HYDROCHLORIDE | (±)-VERAPAMIL HYDROCHLORIDE | VERAPAMIL | VERAPAMIL HCL | (±)-VERAPAMIL HCL
SJ000518436-1	11.2054	0.021965	3.10515	-1.37318	-1.25281	-3.90822	-1.25029	-3.95226	CHEMBRIDGE	30201830	NRLIB	NA
SJ000580475-1	11.1999	78.8085	0.683939	-1.69479	2.42724	-0.807629	1.33194	2.1197	CMLD_BU	CMLD004920	GENERAL	NA
SJ000578264-1	11.1972	-0.598227	2.19166	3.93117	0.437897	7.55601	2.21384	6.2382	VENNERSTROM_LAB	OZ306	OZONIDE	NA
SJ000517094-2	11.1872	-4.20863	-1.24476	1.96863	1.80102	-2.71353	3.41827	4.74251	CHEMBRIDGE	69837500	KINLIB	NA
SJ000578224-1	11.1627	1.32204	3.13417	-3.517	1.06291	-1.82771	1.47641	-2.22927	VENNERSTROM_LAB	OZ242	OZONIDE	NA
SJ000581061-1	11.1583	-2.52757	1.87555	6.56404	3.82288	-1.07622	0.775757	1.19049	ROCHE	RO3304805-001	BIOACTIVE_HP	NA
SJ000518020-1	11.1498	-7.45404	-4.73864	-0.308425	0.659092	2.33372	-2.07237	1.66226	CHEMBRIDGE	58898357	KINLIB	NA
SJ000518391-1	11.1398	1.98544	9.25633	0.614847	5.25173	2.8935	5.65123	12.4171	CHEMBRIDGE	73280537	NRLIB	NA
SJ000579994-1	11.1153	-8.51146	-1.77153	-2.13881	0.169755	1.4408	0.0900007	0.126322	CMLD_BU	CMLD007726	GENERAL	NA
SJ000312192-2	11.1077	16.271	90.5199	46.7775	27.4255	7.09048	25.1344	42.5388	EMD	528140	BIOACTIVE_HP	PFMRK INHIBITOR, WR216174 | PFMRK INHIBITOR | WR216174 | (Z)-5-BROMO-3-(2-(4-FLUOROPHENYL)-2-OXOETHYLIDENE)INDOLIN-2-ONE | | WR216174 | PFMRK INHIBITOR |
SJ000548832-1	11.1076	-2.51362	3.42831	0.0137963	3.90463	10.0319	0.272369	-0.502445	SJ_PCHERIAN	1458	PLSY	NA
SJ000578122-1	11.0935	1.76608	-1.22061	-0.851558	1.7514	2.0697	2.96843	6.91191	VENNERSTROM_LAB	OZ17	OZONIDE	NA
SJ000517236-1	11.0875	-2.34	2.40817	1.74982	0.0588354	-0.247418	3.37685	-2.12607	CHEMBRIDGE	45102727	KINLIB	NA
SJ000285725-4	11.0837	16.8501	42.0371	6.60769	7.1903	17.2159	2.02863	33.046	BEPHARM	86-41136	APPROVED_DRUG	DEFEROXAMINE MESYLATE
SJ000517329-1	11.0712	-1.05347	0.0984447	0.802797	-0.54842	4.43034	3.46576	0.881318	CHEMBRIDGE	55074586	KINLIB	NA
SJ000580771-1	11.0659	-2.7756	-0.289068	-0.698114	-0.0221665	4.33277	-0.306311	-1.73847	CMLD_BU	BU0001027	GENERAL	NA
SJ000546512-1	11.0237	3.52598	2.03746	2.29107	3.38962	0.0733033	2.91045	4.87267	TOCRIS	2474	BIOACTIVE_HP	GW 3965 HYDROCHLORIDE | GW3965 HCL
SJ000517720-1	11.0153	2.0849	0.835251	6.67064	2.96442	6.4421	9.5802	12.2489	CHEMBRIDGE	54191330	KINLIB	NA
SJ000517344-1	11.0152	1.54788	-6.73698	-3.9617	-0.13771	0.756212	-2.02265	1.52574	CHEMBRIDGE	82480378	KINLIB	NA
SJ000516603-1	10.9784	2.64754	3.92764	2.53395	0.858832	4.51572	8.33781	5.82235	CHEMBRIDGE	73037973	KINLIB	NA
SJ000581098-1	10.9774	47.9472	0.498047	13.2131	3.03441	13.3298	5.25499	4.9525	ROCHE	RO0317621-000	BIOACTIVE_HP	NA
SJ000577932-1	10.9711	4.64513	15.075	1.302	8.42	5.32144	15.0224	39.5634	VENNERSTROM_LAB	OZ565	OZONIDE	NA
SJ000580849-1	10.971	-6.02321	-4.06996	1.61491	-1.12248	-2.0764	-1.13243	-0.862052	CMLD_BU	CMLD007182	GENERAL	NA
SJ000517432-1	10.9709	-4.68599	1.03223	-2.64942	-1.14156	-2.09541	-2.82548	-2.39538	CHEMBRIDGE	14833544	KINLIB	NA
SJ000311063-2	10.964	-7.59797	-2.20749	-0.690508	0.217274	-1.49632	-1.88478	-0.590681	CMLD_BU	CMLD000737	GENERAL	NA
SJ000579800-1	10.96	-6.09469	-2.23035	0.122772	0.288323	3.94791	0.713824	-1.74125	CMLD_BU	CMLD004230	GENERAL	NA
SJ000286797-4	10.9595	-7.29726	-2.96669	4.97049	1.05285	-0.544916	2.02668	-2.26982	SIGMA	T85308	CYTOXMOA	TRICHLORMETHINE | TRIMUSTINE HYDROCHLORIDE | HN3
SJ000516491-1	10.9436	-1.30937	-1.83599	-1.47576	0.0464819	-1.62005	-2.92533	-0.435824	CHEMBRIDGE	18454326	KINLIB	NA
SJ000516972-1	10.9415	1.96749	0.593905	-0.641237	0.530478	-0.066306	70.1372	-1.26391	CHEMBRIDGE	55217426	KINLIB	NA
SJ000285435-10	10.9354	2.19081	10.6663	6.29283	3.62346	3.65738	10.4643	7.01276	ENZO	BML-CA211	BIOACTIVE_HP	NIMODIPINE
SJ000516595-1	10.9326	67.6764	-1.0213	4.08527	0.12303	80.7202	1.00329	74.1364	CHEMBRIDGE	88042933	KINLIB	NA
SJ000285729-3	10.8959	-5.09027	2.0408	0.360079	1.56302	1.3842	2.23079	4.09255	LKT_LABS	b1878	APPROVED_DRUG	DEXAMETHASONE SODIUM PHOSPHATE | BETAMETHASONE 21-PHOSPHATE SODIUM SALT
SJ000518841-1	10.8958	4.57843	6.86092	3.10785	0.726851	28.8561	20.2377	6.57069	CHEMBRIDGE	75584131	NRLIB	NA
SJ000516581-1	10.8936	0.729267	-1.89011	0.597311	0.652694	0.892258	-1.57632	0.617252	CHEMBRIDGE	57105285	KINLIB	NA
SJ000516988-1	10.8764	4.7806	0.229974	0.632132	4.393	5.33932	2.88049	5.72957	CHEMBRIDGE	61465502	KINLIB	NA
SJ000517921-1	10.8506	0.0326516	-2.43644	0.0438099	1.12411	-2.38996	2.0385	1.46717	CHEMBRIDGE	69268476	KINLIB	NA
SJ000287306-2	10.8284	2.73779	1.80756	3.52922	-1.15661	-1.0555	0.728946	1.70368	SIGMA	M4068	APPROVED_DRUG	MESORIDAZINE BESYLATE | MESORIDAZINE BESYLATE| SERENTIL
SJ000578382-1	10.8264	-2.99961	-0.1762	0.808114	1.61545	2.7697	1.2003	7.69623	VENNERSTROM_LAB	OZ502	OZONIDE	NA
SJ000285646-4	10.8169	-4.48765	-2.44521	1.97823	0.204791	0.109117	-4.42693	4.65422	INTLAB	1153710-250MG	APPROVED_DRUG	MEDRYSONE | HMS
SJ000312388-2	10.8075	-6.91082	-2.45957	-1.21218	2.85463	5.9129	1.21466	4.37915	TORONTO	T892500	APPROVED_DRUG	TROGLITAZONE | TROGLITAZONE | 5-(4-((6-HYDROXY-2,5,7,8-TETRAMETHYLCHROMAN-2-YL)METHOXY)BENZYL)THIAZOLIDINE-2,4-DIONE
SJ000573264-1	10.8022	18.0105	7.01348	7.20868	-1.83663	8.58426	29.413	1.14188	GSK	SB-739245-AC	BIOACTIVE_HP	AG201339-025C2
SJ000518173-1	10.7985	-1.64316	2.59945	2.96783	-1.14734	50.0936	2.46635	2.61898	CHEMBRIDGE	83481457	NRLIB	NA
SJ000580717-1	10.7775	8.15435	2.97855	1.94599	0.826069	1.75705	2.40602	1.44724	CMLD_BU	CMLD007512	GENERAL	NA
SJ000517211-1	10.7616	4.7579	1.83998	-1.22483	-1.49387	5.1491	6.29283	2.96092	CHEMBRIDGE	11566874	KINLIB	NA
SJ000580431-1	10.7567	2.699	2.21468	12.4965	8.1105	0.748105	1.91521	2.69217	CMLD_BU	CMLD007832	GENERAL	NA
SJ000517171-1	10.7498	36.3612			1.13156	6.86917	9.10011		CHEMBRIDGE	79455631	KINLIB	NA
SJ000517477-1	10.7488	1.54021	0.629069	7.79555	0.0626245	1.29702	4.38055	10.3503	CHEMBRIDGE	19115457	KINLIB	NA
SJ000578240-1	10.7352	-7.79407	2.42812	4.39437	3.33906	3.43811	1.55915	5.23987	VENNERSTROM_LAB	OZ212	OZONIDE	NA
SJ000287380-5	10.7328	93.9858	-2.47882	-0.915142	-0.375154	-3.90601	2.1649	-1.3711	SIGMA	F1293	APPROVED_DRUG	FINASTERIDE | FINASTERIDE | MK-906 | YM-152 |
SJ000580015-1	10.7271	0.0589126	2.61967	1.20923	-1.01864	0.728879	-1.01952	1.20387	CMLD_BU	CMLD007645	GENERAL	NA
SJ000518380-1	10.7242	-8.31251	-0.0822195	0.101409	2.37431	-1.76982	-0.89869	-0.982631	CHEMBRIDGE	57092106	NRLIB	NA
SJ000580619-1	10.7197	-0.624506	0.157795	-0.176992	1.35386	-2.32513	0.411582	-1.79314	CMLD_BU	CMLD006009	GENERAL	NA
SJ000573226-1	10.7193	-0.563283	3.10659	11.8696	-0.256245	3.51005	35.2465	8.32207	GSK	GW513184X	BIOACTIVE_HP	U14681/58/1
SJ000516738-1	10.7109	9.26171			0.448256	1.37769	2.7386		CHEMBRIDGE	26274453	KINLIB	NA
SJ000517318-1	10.6902	6.94789	-1.05934	7.30998	0.238067	5.90267	1.8637	19.8932	CHEMBRIDGE	50327634	KINLIB	NA
SJ000517169-1	10.6861	4.7772			-0.921835	2.07824	16.626		CHEMBRIDGE	94028250	KINLIB	NA
SJ000580927-1	10.6741	-2.27787	-0.710973	4.25849	0.130629	1.94647	3.84968	-0.590177	CMLD_BU	CMLD006770	GENERAL	NA
SJ000518477-1	10.673	5.02288	-0.8396	0.37996	1.35727	0.724465	0.0523372	0.511872	CHEMBRIDGE	38861145	NRLIB	NA
SJ000285572-13	10.657	-0.796269	-0.320795	0.150707	4.39313	-2.54995	1.60474	-2.58172	SIGMA	22620	APPROVED_DRUG	QUININE SULFATE | QUINIDINE GLUCONATE | QUINIDINE HYDROCHLORIDE MONOHYDRATE | QUINIDINE SULFATE | QUININE | QUINIDINE | QUININE HCL HYDRATE | QUINIDINE HCL HYDRATE | QUININE HCL DIHYDRATE
SJ000516726-1	10.6527	-2.59034			0.577019	-1.91678	1.54318		CHEMBRIDGE	65403081	KINLIB	NA
SJ000517348-1	10.6518	3.41616	1.07463	-1.96497	-0.585212	0.0790489	1.15934	1.4305	CHEMBRIDGE	98466903	KINLIB	NA
SJ000518263-1	10.6516	5.275	0.672572	3.25426	4.05993	4.33445	3.91213	4.19753	CHEMBRIDGE	22592352	NRLIB	NA
SJ000517124-1	10.6428	4.90357			1.42569	2.37906	1.43271		CHEMBRIDGE	32708476	KINLIB	NA
SJ000312334-2	10.6315	92.8977	-2.86118	0.171055	-1.09291	-1.75991	0.653126	-2.9485	TORONTO	A637300	APPROVED_DRUG	ANAGRELIDE HYDROCHLORIDE| AGRYLIN| XAGRID | ANAGRELIDE HYDROCHLORIDE| AGRYLIN | ANAGRELIDE HYDROCHLORIDE| AGRYLIN| XAGRID | 6,7-DICHLORO-3,5-DIHYDROIMIDAZO[2,1-B]QUINAZOLIN-2(1H)-ONE | ANAGRELIDE HYDROCHLORIDE| AGRYLIN | ANAGRELIDE HCL
SJ000573160-1	10.6224	5.69679	12.0488	-0.772837	4.84255	10.5224	8.29701	14.1284	GSK	GSK259178A	BIOACTIVE_HP	U20298/150/2
SJ000581060-1	10.6109	-1.95583	2.8431	4.18639	0.742076	-2.6034	-0.552791	3.30007	ROCHE	RO1154507-000	BIOACTIVE_HP	NA
SJ000580699-1	10.5959	-8.38968	-4.59286	2.70374	0.0568645	1.02438	1.24164	-2.05091	CMLD_BU	CMLD007519	GENERAL	NA
SJ000311034-1	10.5947	5.80216	4.13836	-1.95589	4.42786	5.90386	2.70434	2.34014	CMLD_BU	CMLD003193	GENERAL	NA
SJ000578113-1	10.5932	2.96154	2.89641	3.11027	3.32021	6.25314	7.14552	27.0696	VENNERSTROM_LAB	OZ16	OZONIDE	NA
SJ000310841-3	10.5841	-3.03517	-0.624681	-1.54955	0.466288	-4.22142	-0.744248	-2.23358	CMLD_BU	CMLD001353	GENERAL	NA
SJ000577921-1	10.5834	-0.323214	7.83415	-0.366888	1.73522	0.339645	8.52461	10.4437	VENNERSTROM_LAB	OZ544	OZONIDE	NA
SJ000312334-3	10.5775	-7.36454	0.972698	0.220284	0.840161	-1.17066	0.522756	0.874381	TORONTO	A637300	APPROVED_DRUG	ANAGRELIDE HYDROCHLORIDE| AGRYLIN| XAGRID | ANAGRELIDE HYDROCHLORIDE| AGRYLIN | ANAGRELIDE HYDROCHLORIDE| AGRYLIN| XAGRID | 6,7-DICHLORO-3,5-DIHYDROIMIDAZO[2,1-B]QUINAZOLIN-2(1H)-ONE | ANAGRELIDE HYDROCHLORIDE| AGRYLIN | ANAGRELIDE HCL
SJ000580622-1	10.5757	-7.13147	0.0959898	0.954445	0.264227	-1.16781	1.89952	1.91036	CMLD_BU	CMLD006236	GENERAL	NA
SJ000578013-1	10.5711	-5.59176	-3.16867	1.88464	3.09818	-3.40488	1.64988	-0.721662	VENNERSTROM_LAB	OZ658	OZONIDE	NA
SJ000285195-5	10.5665	44.77	2.6672	10.0346	20.9174	48.2315	8.35441	1.16225	TORONTO	M225450	APPROVED_DRUG	MERCAPTOPURINE | 6-MERCAPTOPURINE | 6-MERCAPTOPURINE MONOHYDRATE | DR-6MP | NCS-755 | MERCAPTOPURINE | | MERCAPTOPURINE | DR-6MP | NCS-755 | 6-MERCAPTOPURINE | | MERCAPTOPURINE (6-MP)
SJ000311112-1	10.5503	4.22655	1.59021	2.37832	3.4642	6.50104	4.39104	4.13573	CMLD_BU	CMLD000719	GENERAL	NA
SJ000516499-1	10.5438	44.3935	13.0383	0.111396	2.39372	3.39334	66.7592	68.4065	CHEMBRIDGE	36888912	KINLIB	NA
SJ000518934-1	10.5349	0.860121	3.42034	-0.322238	0.990777	4.62545	1.47717	0.975359	CHEM_PACIFIC	34578	APPROVED_DRUG	TACROLIMUS | TACROLIMUS | FUJIMYCIN | FK-506 | FR-900506 | L-679934 | LCP-TACRO | | FK-506 | TACROLIMUS | FUJIMYCIN | FR-900506 | L-679934 | LCP-TACRO | | FK506
SJ000517050-1	10.5234	1.86675	3.99112	0.128172	0.881588	-1.98108	2.04598	2.20956	CHEMBRIDGE	23594397	KINLIB	NA
SJ000580685-1	10.4958	0.190447	-5.36236	1.4791	0.813107	-2.22657	-1.7021	0.702955	CMLD_BU	CMLD007428	GENERAL	NA
SJ000517134-1	10.4877	8.50599			4.51403	81.9434	52.9126		CHEMBRIDGE	84663724	KINLIB	NA
SJ000580436-1	10.4862	4.13358	-0.841782	3.79402	8.22264	2.40577	4.45552	2.70983	CMLD_BU	CMLD007880	GENERAL	NA
SJ000571308-2	10.4853	-7.94844	-0.857904	-1.44741	1.31814	2.06408	3.80983	0.425527	SELLECK	S1268	BIOACTIVE_HP	IC-87114 | PIK 293
SJ000518219-1	10.4703	-4.90164	-0.786466	-0.489609	0.681702	-3.95434	-0.528104	1.55644	CHEMBRIDGE	88530771	NRLIB	NA
SJ000578305-1	10.47	-2.42915	3.84264	0.161333	1.85325	6.53669	3.48921	15.9613	VENNERSTROM_LAB	OZ367	OZONIDE	NA
SJ000312300-3	10.4592	99.103	5.18571	6.55305	2.33735	9.41744	8.56538	11.3832	TORONTO	Q510000	APPROVED_DRUG	QUETIAPINE HEMIFUMARATE| SEROQUEL | QUETIAPINE FUMARATE| SEROQUEL XR | QUETIAPINE HEMIFUMARATE | SEROQUEL | (E)-2-(2-(4-(DIBENZO[B,F][1,4]THIAZEPIN-11-YL)PIPERAZIN-1-YL)ETHOXY)ETHANOL | QUETIAPINE FUMARATE | SEROQUEL XR | FK-949 | FK-949E | ICI-204636 | ZD-5077 | ZM-204636 | | QUETIAPINE FUMARATE
SJ000577920-1	10.457	7.79035	3.67322	1.53277	2.13786	14.1875	13.8077	5.62919	VENNERSTROM_LAB	OZ612	OZONIDE	NA
SJ000517714-1	10.4546	4.64284	3.49403	6.1141	4.45398	0.631467	3.12605	6.07284	CHEMBRIDGE	80996420	KINLIB	NA
SJ000517129-1	10.4447	40.9847			1.36758	1.21949	11.4702		CHEMBRIDGE	40024111	KINLIB	NA
SJ000516978-1	10.432	9.6825	1.2524	4.54776	2.9205	6.49167	2.00339	4.54981	CHEMBRIDGE	57183132	KINLIB	NA
SJ000516666-1	10.428	-5.68824	0.357992	1.17334	1.89332	-0.905658	0.163517	0.68532	CHEMBRIDGE	89219569	KINLIB	NA
SJ000288087-4	10.4246	-5.14399	4.38682	-1.78542	-0.281101	2.77418	8.3866	-2.09908	SIGMA	P2116	DEVCAN	PIRFENIDONE
SJ000518983-1	10.4236	2.00932	5.09239	4.33863	0.699495	0.421752	4.74019	7.20697	AK_SCIENTIFIC	H006	APPROVED_DRUG	BENDAMUSTINE | BENDAMUSTINE HCL
SJ000312293-2	10.3981	1.10165	2.26628	-0.279335	-1.5623	-3.73119	0.0618643	-4.39932	AK_SCIENTIFIC	71674	APPROVED_DRUG	ZAFIRLUKAST| ACCOLATE | ZAFIRLUKAST | ACCOLATE | CYCLOPENTYL 3-(2-METHOXY-4-(O-TOLYLSULFONYLCARBAMOYL)BENZYL)-1-METHYL-1H-INDOL-5-YLCARBAMATE | ACCOLEIT | OLMORAN | RESPIX | ZAFIRST | ICI-204219 | | ZAFIRLUKAST
SJ000578375-1	10.3937	-3.34521	2.83832	-1.75205	3.60659	-2.97079	2.08149	1.20619	VENNERSTROM_LAB	OZ468	OZONIDE	NA
SJ000517296-1	10.3911	-3.17437	1.92429	1.40464	-0.931442	-2.47724	1.71328	-3.66257	CHEMBRIDGE	56472080	KINLIB	NA
SJ000287193-5	10.3837	1.55791	-0.711286	3.27359	1.93669	7.32022	6.3654	5.34137	3B_SCIENTIFIC	3B2-0407	APPROVED_DRUG	IVERMECTIN | IVERMECTIN| STROMECTOL
SJ000579991-1	10.3785	-8.67098	2.29275	0.493503	1.768	-2.50501	-0.748793	-1.19041	CMLD_BU	CMLD007691	GENERAL	NA
SJ000518170-1	10.3768	1.46799	4.13294	2.89848	-2.29806	5.12199	2.0552	1.98809	CHEMBRIDGE	56911956	NRLIB	NA
SJ000577954-1	10.3524	1.0188	0.109115	0.717009	1.34682	6.17316	3.36157	26.4884	VENNERSTROM_LAB	OZ521	OZONIDE	NA
SJ000579925-1	10.3455	-4.09074	-1.61894	1.50848	2.20904	-1.73655	-0.865634	-1.77248	CMLD_BU	CMLD001772	GENERAL	NA
SJ000518403-1	10.3406	58.9738	11.1641	5.23863	9.75633	14.3616	3.87831	4.76009	CHEMBRIDGE	64735192	NRLIB	NA
SJ000580778-1	10.3345	-5.69794	-1.25261	2.9687	-0.186794	-2.10744	2.00242	-1.34054	CMLD_BU	CMLD006785	GENERAL	NA
SJ000580548-1	10.3288	-6.59281	-1.33915	-1.94023	0.967882	0.720157	2.01819	-1.13608	CMLD_BU	CMLD007784	GENERAL	NA
SJ000517612-1	10.3102	-0.24967	3.90423	2.17742	0.892993	1.12578	3.20787	14.6342	CHEMBRIDGE	76807020	KINLIB	NA
SJ000518825-1	10.3063	-2.41454	-2.16277	-0.198305	1.62685	-2.76766	-0.225573	-1.7543	CHEMBRIDGE	89461538	NRLIB	NA
SJ000518941-1	10.2997	3.05195	5.57455	8.50351	2.8035	3.6415	5.956	8.55914	3B_SCIENTIFIC	3B3-010960	APPROVED_DRUG	PALONOSETRON HYDROCHLORIDE| ALOXI
SJ000580250-1	10.2965	-7.85926	2.85777	0.687707	0.864297	-2.50493	2.62757	0.793018	CMLD_BU	2626	GENERAL	NA
SJ000312343-3	10.2818	-0.207771	2.11265	-0.139795	2.10162	0.409611	-0.0821551	-0.222984	TORONTO	M568000	APPROVED_DRUG	MONTELUKAST SODIUM | MONTELUKAST SODIUM| SINGULAIR | MONTELUKAST SODIUM | (E)-2-(1-((1-(3-(2-(7-CHLOROQUINOLIN-2-YL)VINYL)PHENYL)-3-(2-(2-HYDROXYPROPAN-2-YL)PHENYL)PROPYLTHIO)METHYL)CYCLOPROPYL)ACETIC ACID | MONTELUKAST SODIUM| SINGULAIR
SJ000517723-1	10.2718	5.8804	-3.81104	3.86853	3.43975	7.43721	7.79354	12.4492	CHEMBRIDGE	59759125	KINLIB	NA
SJ000562687-2	10.252	-1.18726	-3.18552	1.62026	0.0177776	18.7773	0.372461	1.76854	AK_SCIENTIFIC	70412	APPROVED_DRUG	LINEZOLID | ZYVOX
SJ000517569-1	10.2417	5.62498	9.7848	2.0283	-0.159419	1.06398	3.76956	-1.73578	CHEMBRIDGE	96517510	KINLIB	NA
SJ000579741-1	10.2283	-4.89801	-1.15485	-1.03491	-0.964369	-3.18719	-0.250361	-1.59981	CMLD_BU	CMLD007597	GENERAL	NA
SJ000580701-1	10.2273	-5.3288	-3.53278	0.394899	-1.53734	-2.63698	-0.232173	-2.10097	CMLD_BU	CMLD007253	GENERAL	NA
SJ000517627-1	10.2195	-2.83919	0.500237	3.91762	-0.318864	-0.969378	2.37464	0.958565	CHEMBRIDGE	43436027	KINLIB	NA
SJ000516579-1	10.213	2.28812	0.612588	0.970376	-0.619371	1.9201	2.61692	-4.5884	CHEMBRIDGE	73261372	KINLIB	NA
SJ000310936-2	10.2072	-2.84776	-2.16576	-1.48602	0.92233	4.65227	1.60302	-0.378471	CMLD_BU	CMLD003202	GENERAL	NA
SJ000580008-1	10.2063	0.485486	0.0734408	-1.76389	2.15791	2.6708	-0.712193	1.017	CMLD_BU	CMLD007668	GENERAL	NA
SJ000516894-1	10.2061	14.0978	-2.42331	3.4507	3.45938	20.6677	5.37306	23.4903	CHEMBRIDGE	72981153	KINLIB	NA
SJ000517929-1	10.2018	11.3477	-1.15593	2.79552	2.93486	0.331148	-0.551497	10.2003	CHEMBRIDGE	25748188	KINLIB	NA
SJ000573029-1	10.1996	38.8948	-0.0129315	3.37176	2.62121	17.6229	2.36217	5.79525	GSK	GW607049C	BIOACTIVE_HP	T229/195/1
SJ000517159-1	10.1971	4.97928			-0.679048	-0.507642	2.47431		CHEMBRIDGE	14252584	KINLIB	NA
SJ000578059-1	10.1818	5.97045	2.74181	-1.72928	2.93284	3.93519	2.64034	7.53131	VENNERSTROM_LAB	MT06	OZONIDE	NA
SJ000578238-1	10.1721	-3.6848	-0.492486	-1.82623	4.46901	1.87566	1.75457	6.12548	VENNERSTROM_LAB	OZ303	OZONIDE	NA
SJ000516638-1	10.167	3.84403	3.00585	-3.94492	0.00930029	0.851558	2.35513	5.4787	CHEMBRIDGE	16062438	KINLIB	NA
SJ000517320-1	10.1597	0.934755	2.69947	5.99735	0.181373	4.78286	5.64101	19.0767	CHEMBRIDGE	27088731	KINLIB	NA
SJ000579915-2	10.1424	-5.9633	-0.0625365	-2.74516	-0.199233	-0.936789	-1.20717	1.35608	CMLD_BU	CMLD000363	GENERAL	NA
SJ000517027-1	10.1396	5.57884	69.6256	4.92854	2.30192	6.9389	6.60683	9.63652	CHEMBRIDGE	91407322	KINLIB	NA
SJ000517993-1	10.1384	15.4017	-0.902712	2.84678	-0.940895	10.1765	4.95646	24.9388	CHEMBRIDGE	53559549	KINLIB	NA
SJ000579695-1	10.1356	-5.44687	-1.4967	0.207754	0.260642	-2.397	0.138741	0.0263427	CMLD_BU	BU-0001098	GENERAL	NA
SJ000580523-1	10.1305	4.80253	0.0648666	-1.90892	-0.143855	2.04243	4.63893	-2.56059	CMLD_BU	CMLD007754	GENERAL	NA
SJ000285755-9	10.098	-4.29832	-4.30717	0.0127882	2.96015	10.153	0.573507	3.67173	TCI_AMERICA	A0173	APPROVED_DRUG	ADRENALINE BITARTRATE | (-)-EPINEPHRINE BITARTRATE | (±)-EPINEPHRINE HYDROCHLORIDE | L-ADRENALINE | EPINEPHRINE, RACEMIC | ADRENALINE | | EPINEPHRINE BITARTRATE | EPINEPHRINE HCL
SJ000773157-1	10.0925	24.0919	2.48566	2.2463	9.96099	85.8694	80.545	14.9059	KAHN_LAB	32410	BIOACTIVE_HP	IQ-1 | IQ1
SJ000311114-1	10.0763	0.110415	-0.222207	1.61476	2.95686	3.29713	3.53573	1.36277	CMLD_BU	CMLD000748	GENERAL	NA
SJ000516831-1	10.0715	15.2635			0.800453	5.986	4.55207		CHEMBRIDGE	80241357	KINLIB	NA
SJ000288312-4	10.0654	113.48	82.0706	61.6643	44.4199	97.0324	61.151	29.4085	SIGMA	B1686	DEVCAN	BIO
SJ000517590-1	10.0652	2.96246	-3.65138	-3.88592	-0.731863	6.18296	6.96058	5.97229	CHEMBRIDGE	55567704	KINLIB	NA
SJ000310794-1	10.0641	-3.36891	5.53151	-0.46211	0.407528	-1.69719	1.05291	-1.16455	CMLD_BU	CMLD000225	GENERAL	NA
SJ000578106-1	10.0626	3.23144	-1.17625	-0.392833	1.7706	0.655663	1.11382	-0.0655353	VENNERSTROM_LAB	DO02	OZONIDE	NA
SJ000287112-5	10.0605	-7.51293	-3.82843	3.99021	2.6144	-1.65279	-1.44991	2.66473	AVACHEM	1711	APPROVED_DRUG	FEXOFENADINE | FEXOFENADINE HYDROCHLORIDE | FEXOFENADINE HCL
SJ000518612-1	10.0589	-3.61805	1.33381	3.77467	0.224287	-2.65972	1.99697	0.00936968	CHEMBRIDGE	72335125	NRLIB	NA
SJ000518483-1	10.0486	-2.98705	3.71287	4.11975	0.223222	0.943368	2.13687	0.825431	CHEMBRIDGE	81044003	NRLIB	NA
SJ000579675-1	10.0474	2.50009	0.850775	-1.43008	0.890846	2.82762	1.92912	-1.66974	CMLD_BU	BU-0001037	GENERAL	NA
SJ000287073-6	10.0452	10.743	1.90419	1.69718	3.00255	35.5363	11.1056	0.376965	AK_SCIENTIFIC	170134	BIOACTIVE_HP	RESVERATROL | RM-1812 | SRT-501 | TRANS-RESVERATROL
SJ000288106-3	10.0388	32.7662	7.24606	-0.842296	17.802	23.2671	20.3197	-1.64112	TOCRIS	1580	BIOACTIVE_HP	PURVALANOL A | PURVALANOL A | NG-60 |
SJ000518303-1	10.0102	-5.42039	0.418462	-1.29876	1.30925	-1.95768	2.03214	-2.34911	CHEMBRIDGE	88830583	NRLIB	NA
SJ000516876-1	10.0046	4.99841	1.68148	-1.06766	-0.488113	0.0585638	0.0263185	17.7215	CHEMBRIDGE	54918372	KINLIB	NA
SJ000579979-1	9.99897	2.99463	-3.88685	1.45541	2.0358	-0.970625	-1.03014	-2.12901	CMLD_BU	CMLD007640	GENERAL	NA
SJ000516762-1	9.99565	3.64489			-1.10427	2.70508	2.27641		CHEMBRIDGE	24629709	KINLIB	NA
SJ000516642-1	9.98776	18.3439	-0.823325	2.22335	0.363116	2.08788	2.8326	-2.12697	CHEMBRIDGE	77786257	KINLIB	NA
SJ000287990-5	9.97716	5.88094	-0.27126	-2.0948	4.52786	2.22458	3.75717	-0.400489	SIGMA	L2037	BIOACTIVE_HP	BETA-LAPACHONE | B-LAPACHONE | 2,2-DIMETHYL-3,4-DIHYDRO-2H-BENZO[H]CHROMENE-5,6-DIONE | B-LAPACHONE
SJ000581133-2	9.97334	11.9628	-1.37217	4.25128	1.58101	14.6479	12.858	4.6089	ROCHE	RO0320234-001	BIOACTIVE_HP	NA
SJ000581110-1	9.95814	-1.42668	3.50356	7.82193	2.20589	27.6739	3.10084	-0.488036	ROCHE	RO3200567-000	BIOACTIVE_HP	NA
SJ000579922-1	9.95316	-8.34392	-3.48945	-2.08946	-0.820757	-3.88551	-2.55095	-3.45129	CMLD_BU	CMLD000855	GENERAL	NA
SJ000517227-1	9.94938	-1.8452	0.728605	0.102807	-1.30317	-2.58817	1.58369	-1.99412	CHEMBRIDGE	79231891	KINLIB	NA
SJ000573094-1	9.92787	2.07825	3.09706	3.59342	-2.54076	1.46408	-0.0236428	1.08263	GSK	GW680908A	BIOACTIVE_HP	T229/157/1
SJ000561929-1	9.92063	-0.633891	2.09471	4.57796	59.0192	4.6721	77.485	73.1601	SJ_JHWANG1	JYH_G-020-H11	NHR	NA
SJ000573158-1	9.89252	60.2691	11.7825	46.3593	61.8857	98.0662	87.7634	93.624	GSK	GW589961A	BIOACTIVE_HP	T278/6/1
SJ000580406-1	9.8861	-3.56906	0.15312	3.94108	1.72736	48.4411	1.22083	-0.539637	CMLD_BU	CMLD007877	GENERAL	NA
SJ000286853-2	9.876	4.06139	-0.673212	2.82067	-0.209421	-0.121885	2.98533	3.59867	SIGMA	D7000	APPROVED_DRUG	DESOXYCORTICOSTERONE ACETATE | DOCA | PERCOTOL |
SJ000285820-4	9.86264	9.13578	3.35916	3.71265	-0.399103	5.65989	3.01961	10.3281	AK_SCIENTIFIC	I962	APPROVED_DRUG	BECLOMETHASONE DIPROPIONATE | BECLOMETASONE DIPROPIONATE | BECLOVENT | BECLOMETASONE DIPROPIONATE
SJ000518725-1	9.84685	-2.08193	-0.165692	1.86764	-1.3673	3.19278	2.03378	-0.98598	CHEMBRIDGE	95727711	NRLIB	NA
SJ000579988-1	9.84556	-9.63591	2.14646	-0.135503	0.706191	-1.46466	-2.86033	1.37552	CMLD_BU	CMLD007665	GENERAL	NA
SJ000518004-1	9.84501	3.89605	-1.34705	-0.145547	0.623418	-1.17234	-0.085003	-2.32715	CHEMBRIDGE	29208510	KINLIB	NA
SJ000579926-1	9.84418	-5.10115	2.29217	-0.295504	0.380625	-2.66599	-0.764111	1.40571	CMLD_BU	CMLD001144	GENERAL	NA
SJ000573289-1	9.84386	-1.288	1.75291	3.64723	-1.22456	11.694	2.41845	1.48513	GSK	SB-590885-AAD	BIOACTIVE_HP	MM206071-092A1 | SB590885
SJ000580764-1	9.84239	-8.21655	3.36563	0.580846	0.0991273	-2.79847	-1.24642	-3.07779	CMLD_BU	CMLD006481	GENERAL	NA
SJ000517649-1	9.83882	41.8478	15.6119	16.6365	2.06863	12.5324	11.6882	42.1689	CHEMBRIDGE	78575587	KINLIB	NA
SJ000312212-2	9.82335	37.7194	-0.240567	1.23345	1.59357	-2.72047	-0.760602	-3.60577	BIOMOL	PR-126	BIOACTIVE_HP	B4-RHODANINE | B4-RHODANINE | (E)-5-(5-BROMO-2-(2-BROMOBENZYLOXY)BENZYLIDENE)-2-THIOXOTHIAZOLIDIN-4-ONE | PRL-3 INHIBITOR | | PRL-3 INHIBITOR | B4-RHODANINE |
SJ000310914-3	9.81362	-2.23169	-0.90041	-2.30561	-1.66731	-1.81182	0.109519	-3.06	CMLD_BU	CMLD003222	GENERAL	NA
SJ000520373-2	9.80773	9.51919	3.12754	11.2531	1.66083	13.6724	11.3323	10.9726	SJ_NMAHINDR	NMDA-298-0001-A1	CYTOXMOA	NMDA298-1
SJ000312181-2	9.806	13.5784	5.17595	-1.12702	2.40891	-0.359081	16.8004	5.36498	EMD	217697	BIOACTIVE_HP	CDK1 INHIBITOR III | CDK1 INHIBITOR III | ETHYL 6-HYDROXY-4-PHENYLBENZOFURO[2,3-B]PYRIDINE-3-CARBOXYLATE |
SJ000516730-1	9.7991	14.7176			5.52604	9.38052	7.98959		CHEMBRIDGE	22906439	KINLIB	NA
SJ000578173-1	9.78743	-4.06115	-1.94357	1.21837	-0.588436	-0.81476	-1.85003	-0.999886	VENNERSTROM_LAB	OZ25	OZONIDE	NA
SJ000579776-1	9.77913	-3.39807	-3.16327	-3.80205	-0.471655	-1.86805	-1.7172	-2.63516	CMLD_BU	CMLD004191	GENERAL	NA
SJ000312372-2	9.76776	1.16532	10.0098	4.97649	2.25426	-0.888184	1.89867	6.89649	SIGMA	D6038-1G	APPROVED_DRUG	DESOXIMETASONE| TOPICORT | DESOXIMETASONE | DESOXIMETASONE| TOPICORT | 9-FLUORO-11-HYDROXY-17-(2-HYDROXYACETYL)-10,13,16-TRIMETHYL-6,7,8,9,10,11,12,13,14,15,16,17-DODECAHYDRO-3H-CYCLOPENTA[A]PHENANTHREN-3-ONE | DESOXIMETASONE
SJ000579786-1	9.75971	-1.78533	0.320734	-1.63003	0.948123	-1.34282	0.19974	1.30485	CMLD_BU	CMLD004137	GENERAL	NA
SJ000518527-1	9.7454	1.49082	0.651388	1.72378	0.814137	-0.791671	1.21357	-0.54668	CHEMBRIDGE	93143454	NRLIB	NA
SJ000579931-1	9.74273	-6.07287	-2.16047	1.00849	-0.244147	0.221108	-0.170819	-1.45713	CMLD_BU	CMLD000334	GENERAL	NA
SJ000581035-1	9.74236	87.1829	16.2678	31.5059	21.4712	28.4477	31.9031	26.6212	ROCHE	RO0317340-000	BIOACTIVE_HP	NA
SJ000517309-1	9.73516	-1.96694	1.46593	1.488	-1.51095	-1.86576	0.373178	-1.62452	CHEMBRIDGE	35128374	KINLIB	NA
SJ000285577-7	9.72601	31.7607	1.92372	5.16299	2.50792	13.4533	12.4985	5.18528	TOCRIS	2968	BIOACTIVE_HP	SPIRONOLACTONE | ALDACTONE
SJ000518962-1	9.7229	-0.0346703	3.19576	2.25045	1.85769	1.68862	2.50903	5.92451				NA
SJ000311037-2	9.72036	-6.38026	-0.879256	-0.85628	0.619379	-2.1294	-0.333741	0.439887	CMLD_BU	CMLD001855	GENERAL	NA
SJ000518545-1	9.71803	-1.94181	-0.159786	2.422	1.98827	-2.16307	1.98735	0.766993	CHEMBRIDGE	93600395	NRLIB	NA
SJ000580481-1	9.70871	-3.27888	0.253945	2.09283	0.0411041	-2.19214	0.00130562	-1.91414	CMLD_BU	CMLD004706	GENERAL	NA
SJ000581171-1	9.70838	8.74104	6.48696	1.79984	2.49262	4.70532	4.76028	5.83444	ROCHE	RO3304757-001	BIOACTIVE_HP	NA
SJ000580482-1	9.70718	-3.80032	2.66649	-1.17436	0.154035	-2.41974	0.156181	-0.877222	CMLD_BU	CMLD004656	GENERAL	NA
SJ000516956-1	9.70308	0.798382	-3.44363	-0.812287	-0.256647	3.29349	1.80649	3.08544	CHEMBRIDGE	42638133	KINLIB	NA
SJ000285844-7	9.7016	-2.05072	2.67705	2.28722	-0.932589	-2.70742	2.51156	-0.0245953	SIGMA	P1793	APPROVED_DRUG	PIMOZIDE | ORAP
SJ000310775-1	9.69854	0.682006	0.77888	2.89403	-1.6515	4.89862	1.60106	0.526089	CMLD_BU	2893	GENERAL	NA
SJ000285748-7	9.6751	3.87211	2.83019	3.57879	0.293795	4.18409	20.9652	1.84801	AK_SCIENTIFIC	H976	APPROVED_DRUG	DOPAMINE HYDROCHLORIDE | DOPAMINE HCL
SJ000516949-1	9.67238	0.383349	0.429401	-0.827933	-1.02278	-2.94409	2.83605	0.365804	CHEMBRIDGE	82251423	KINLIB	NA
SJ000579871-1	9.66565	-5.80195	0.768198	-0.669669	-0.153078	-0.905195	0.230437	-1.99585	CMLD_BU	2423	GENERAL	NA
SJ000580747-1	9.65242	-3.57551	0.704452	-0.954896	-1.0434	-2.80514	-0.668039	-4.21727	CMLD_BU	CMLD006254	GENERAL	NA
SJ000573149-1	9.65158	59.4624	32.9238	22.2724	33.7092	108.715	91.4446	43.2101	GSK	GW709042A	BIOACTIVE_HP	T261/94/4
SJ000518505-1	9.64769	8.35257	0.221793	4.08187	4.22033	6.83965	2.18417	10.3345	CHEMBRIDGE	78238822	NRLIB	NA
SJ000579747-1	9.64727	1.97316	-0.341215	2.09762	0.521289	1.09394	1.60857	1.2081	CMLD_BU	CMLD007737	GENERAL	NA
SJ000517139-1	9.64671	3.82858			2.00653	12.3778	8.6604		CHEMBRIDGE	97823181	KINLIB	NA
SJ000518382-1	9.63701	-6.07422	-2.52404	-1.78349	1.32106	0.417808	1.19619	0.175365	CHEMBRIDGE	31269930	NRLIB	NA
SJ000580823-1	9.63267	-1.28907	2.03412	-0.488701	0.847838	0.667784	-0.835784	-1.42451	CMLD_BU	CMLD005855	GENERAL	NA
SJ000517619-1	9.6272	-5.74784	-0.152412	0.182336	-0.0824232	-2.28284	0.818204	0.385739	CHEMBRIDGE	92887495	KINLIB	NA
SJ000580524-1	9.61789	3.28845	-0.7046	-4.48742	0.399123	1.7839	7.59443	0.426829	CMLD_BU	CMLD007762	GENERAL	NA
SJ000578270-1	9.61045	0.532219	3.30268	0.754334	1.85622	6.3238	6.23409	6.33101	VENNERSTROM_LAB	OZ286	OZONIDE	NA
SJ000517127-1	9.60128	-1.48331			0.81124	0.308852	1.10775		CHEMBRIDGE	23383019	KINLIB	NA
SJ000312336-2	9.59602	7.42666	3.6427	5.81308	1.98509	-1.29142	4.62967	5.81279	AVACHEM	2241	APPROVED_DRUG	DARIFENACIN HYDROBROMIDE | DARIFENACIN HYDROBROMIDE | 2-(1-(2-(2,3-DIHYDROBENZOFURAN-5-YL)ETHYL)PYRROLIDIN-3-YL)-2,2-DIPHENYLACETAMIDE | DARIFENACIN HBR
SJ000518833-1	9.59095	-4.95585	-2.33765	1.93295	-0.098054	-1.85272	-2.38662	-1.40115	CHEMBRIDGE	91275551	NRLIB	NA
SJ000516737-1	9.58962	1.17547			0.862334	-0.205013	0.957266		CHEMBRIDGE	27804976	KINLIB	NA
SJ000580942-1	9.58867	3.20555	-2.773	3.00328	-0.205538	1.43202	4.66877	4.76637	CMLD_BU	CMLD006746	GENERAL	NA
SJ000773189-1	9.58102	0.800854	1.40373	1.67788	2.07809	85.0842	1.03563	3.74772	EMD	565851	BIOACTIVE_HP	NSC-87877 | SHP1/2 PTPASE INHIBITOR |
SJ000580777-1	9.57482	-0.966602	9.03581	0.874413	1.13773	-2.03246	5.63313	1.94737	CMLD_BU	CMLD006689	GENERAL	NA
SJ000578218-1	9.55718	0.765511	1.86839	-4.57199	1.25629	-0.844282	6.03616	7.17194	VENNERSTROM_LAB	OZ280	OZONIDE	NA
SJ000287236-5	9.5544	12.0791	1.75066	2.18222	3.64154	13.9954	10.9094	8.16566	AK_SCIENTIFIC	70290	APPROVED_DRUG	MIFEPRISTONE | MIFEPRISTONE| MIFEPREX
SJ000579842-1	9.54742	14.8897	42.9339	-4.30804	-0.580032	-0.848061	-0.153491	0.590838	CMLD_BU	CMLD001923	GENERAL	NA
SJ000517949-1	9.54541	52.2916	-2.89499	4.89368	1.50651	10.6061	-1.36219	6.07777	CHEMBRIDGE	95304663	KINLIB	NA
SJ000579705-1	9.51764	-1.18222	0.231887	0.572221	1.23503	9.21457	1.11434	0.335007	CMLD_BU	CMLD003982	GENERAL	NA
SJ000556752-1	9.51229	-0.77583	0.493445	-0.9718	1.50931	2.46969	-1.32659	1.25279				NA
SJ000578163-1	9.50086	-10.283	1.98627	-1.48197	5.27483	-2.92748	0.921018	10.5675	VENNERSTROM_LAB	OZ24	OZONIDE	NA
SJ000285631-7	9.50062	2.12287	3.30939	3.84457	0.0608256	1.08314	3.87885	11.2012	SIGMA	I7379	APPROVED_DRUG	IMIPRAMINE HYDROCHLORIDE | IMIPRAMINE HCL
SJ000518308-1	9.49855	-0.319264	0.785719	0.911007	1.53192	-1.60608	1.18597	0.841448	CHEMBRIDGE	85905875	NRLIB	NA
SJ000580815-1	9.49264	-0.176711	-4.1171	-0.295549	-1.73967	-0.961771	-1.02051	-2.31805	CMLD_BU	CMLD007265	GENERAL	NA
SJ000578129-1	9.49066	4.72585	2.24002	0.0637995	3.06407	4.62765	3.16919	-0.117994	VENNERSTROM_LAB	ST14	OZONIDE	NA
SJ000285523-7	9.4543	0.298666	5.76874	6.9009	4.40001	2.58331	5.37916	10.9699	AK_SCIENTIFIC	I615	APPROVED_DRUG	CLOMIPRAMINE HYDROCHLORIDE | ANAFRANIL | CLOMIPRAMINE HYDROCHLORIDE | G-34586 | VR-776 | CHLORIMIPRAMINE HYDROCHLORIDE | | CLOMIPRAMINE HCL
SJ000517539-1	9.45189	-5.4978	-1.47143	-0.431029	0.12493	0.211778	-1.14651	-3.98191	CHEMBRIDGE	38011324	KINLIB	NA
SJ000573275-1	9.43258	0.908701	-0.311169	2.31696	1.41407	2.02112	4.5364	0.00774328	GSK	GW682841X	BIOACTIVE_HP	FVLN/241/7/1
SJ000578323-1	9.43111	-2.55815	0.0572196	0.152429	3.13729	-1.00467	1.1693	2.32995	VENNERSTROM_LAB	OZ346	OZONIDE	NA
SJ000556670-2	9.42299	48.1637	9.37701	19.7118	13.6975	51.6402	33.6184	16.5611	LC_LABS	A-1107	DEVCAN	AXITINIB | AXITINIB | AG-013736 | AG-13736 |
SJ000578223-1	9.41846	-4.12651	-0.132389	-2.87393	-2.04201	-2.3323	-0.948512	1.18517	VENNERSTROM_LAB	OZ222	OZONIDE	NA
SJ000580917-1	9.41679	-5.81061	-3.9624	2.36336	-0.208855	3.61495	3.18461	0.268238	CMLD_BU	CMLD006737	GENERAL	NA
SJ000578202-1	9.40911	4.05666	1.47381	-2.5274	3.29033	3.8175	4.69626	12.8158	VENNERSTROM_LAB	OZ203	OZONIDE	NA
SJ000312291-3	9.40891	-2.97195	0.245648	-2.40557	-1.08545	-2.11083	-3.96071	-4.56776	TORONTO	V085000	DEVCAN	VALACYCLOVIR HYDROCHLORIDE | ACYCLOVIR, ORAL | VALACYCLOVIR HYDROCHLORIDE | 2-((2-AMINO-6-HYDROXY-9H-PURIN-9-YL)METHOXY)ETHYL 2-AMINO-3-METHYLBUTANOATE | VALTREX | | VALACICLOVIR HCL
SJ000518768-1	9.40734	-4.12599	7.65555	2.83654	-0.0700953	-2.17128	1.36761	1.26672	CHEMBRIDGE	17026190	NRLIB	NA
SJ000516515-1	9.39974	-1.17209	1.56636	1.76845	-1.24473	-2.41373	0.929467	0.37463	CHEMBRIDGE	34716288	KINLIB	NA
SJ000285718-4	9.39623	31.6789	-1.60016	-1.91828	-0.550911	31.4284	4.43332	1.11819	TORONTO	D101400	APPROVED_DRUG	DACARBAZINE
SJ000517486-1	9.38856	6.34528	2.44629	8.34173	-0.276481	4.62163	6.9979	14.8184	CHEMBRIDGE	11257670	KINLIB	NA
SJ000755078-1	9.38486	-1.75967	-0.966404	-0.329559	-0.512046	3.01306	1.23695	9.81754	BIOMOL	EI-300	BIOACTIVE_HP	GM 6001 | ILOMASTAT (GM6001, GALARDIN)
SJ000287729-7	9.37589	1.85753	0.103187	3.08988	-0.15792	1.20546	-1.59968	5.41319	BIOMOL	EI-212	BIOACTIVE_HP	BESTATIN HYDROCHLORIDE | EPIBESTATIN HYDROCHLORIDE | BESTATIN HCL | BESTATIN
SJ000573121-1	9.36683	13.086	0.0831105	-1.32757	2.46753	4.70461	3.68773	9.82447	GSK	SB-251505	BIOACTIVE_HP	JB27026-209B1
SJ000516572-1	9.35859	-0.0428711	-0.325207	-0.663122	0.665877	-0.96598	-1.20131	-0.364552	CHEMBRIDGE	78388903	KINLIB	NA
SJ000577986-1	9.35722	4.82198	7.28997	1.26068	10.9107	13.8845	22.4224	9.52295	VENNERSTROM_LAB	OZ681	OZONIDE	NA
SJ000573190-1	9.34502	5.841	-2.62105	10.1808	5.93614	0.169041	1.54737	-2.02054	GSK	SB-221466	BIOACTIVE_HP	JB19236-188C1
SJ000286113-8	9.34192	4.05294	0.792424	10.0015	2.97263	5.57437	2.70359	2.28121	TOCRIS	654	APPROVED_DRUG	VERAPAMIL HYDROCHLORIDE | (±)-VERAPAMIL HYDROCHLORIDE | VERAPAMIL | VERAPAMIL HCL | (±)-VERAPAMIL HCL
SJ000517850-1	9.32867	8.74278			3.11297	6.74879	3.14042		CHEMBRIDGE	98392679	KINLIB	NA
SJ000581030-1	9.31283	33.0362	6.33652	10.1581	12.8691	17.3231	13.0181	15.8633	ROCHE	RO4595655-000	BIOACTIVE_HP	NA
SJ000577945-1	9.3071	6.32778	5.75146	2.86137	1.99449	3.37025	14.7776	18.5375	VENNERSTROM_LAB	OZ529	OZONIDE	NA
SJ000285635-4	9.29879	-8.08533	-2.24661	1.38355	0.606515	2.73836	-1.05653	-1.61612	AK_SCIENTIFIC	69426-100MG	APPROVED_DRUG	IPRATROPIUM BROMIDE | SJ000287921
SJ000287271-2	9.29437	10.0279	7.27255	7.86179	4.34152	10.1409	5.33918	8.55284	ACROS	40592	APPROVED_DRUG	CYANOCOBALAMIN | SJ000312373 | CYANOCOBALAMIN| NASCOBAL| CYOMIN| DICOPAC| RUBRAMIN PC| ANACOBIN| BEDOZ| VITAMIN B12 | CYANOCOBALAMIN | VITAMIN B12 |
SJ000518835-1	9.26982	-1.80233	1.34196	0.0766209	0.23746	-2.02506	1.38685	1.27732	CHEMBRIDGE	82949578	NRLIB	NA
SJ000556691-1	9.26953	10.3467	2.10653	0.000702226	0.333753	0.510542	1.48296	-1.51573	EMD	219372	BIOACTIVE_HP	CATHEPSIN G INHIBITOR I
SJ000516896-1	9.25097	4.52104	-1.67445	5.36825	4.07625	4.57075	4.38069	3.76713	CHEMBRIDGE	14407657	KINLIB	NA
SJ000516633-1	9.24713	5.00666	0.702434	-5.96715	-2.03398	-2.27816	4.67896	20.9456	CHEMBRIDGE	95683702	KINLIB	NA
SJ000578385-1	9.24151	1.74122	4.99422	0.0683411	2.96792	4.17647	12.3126	21.6279	VENNERSTROM_LAB	OZ485	OZONIDE	NA
SJ000516829-1	9.24025	-3.7584			0.543973	3.40412	4.21117		CHEMBRIDGE	32046334	KINLIB	NA
SJ000517220-1	9.23811	-2.23291	2.35712	0.3281	-0.280766	-1.56454	1.20895	-3.20747	CHEMBRIDGE	51569269	KINLIB	NA
SJ000311106-1	9.22934	3.7706	7.36057	0.519937	1.48209	4.62826	4.73898	4.97534	CMLD_BU	CMLD000836	GENERAL	NA
SJ000287343-2	9.22636	-4.43169	-0.63854	1.59109	3.76843	33.3156	8.37291	7.0604	INTLAB	3573303-200mg	APPROVED_DRUG	DIPIVEFRIN HYDROCHLORIDE
SJ000518064-1	9.22359	-3.78481	1.58356	-3.23515	5.16416	-2.76572	1.84003	-0.181478	CHEMBRIDGE	78236062	KINLIB	NA
SJ000518664-1	9.2142	-1.2624	2.86359	1.59748	-0.961654	1.32896	4.72199	27.2051	CHEMBRIDGE	63035062	NRLIB	NA
SJ000516970-1	9.19727	4.01245	1.38573	2.42222	2.1326	-0.909393	2.44881	2.94352	CHEMBRIDGE	28640957	KINLIB	NA
SJ000580773-1	9.19571	-2.90923	-3.61603	0.365069	-1.62166	-2.49479	-1.71207	-2.52074	CMLD_BU	CMLD006276	GENERAL	NA
SJ000516583-1	9.19368	-0.474391	-1.76735	7.27025	2.86964	-1.32988	6.55926	24.8213	CHEMBRIDGE	30574204	KINLIB	NA
SJ000517958-1	9.18965	53.2537	-2.35643	13.1884	2.5309	10.4474	8.47729	23.8649	CHEMBRIDGE	37301642	KINLIB	NA
SJ000579927-1	9.18196	-5.32825	4.49224	-1.95229	1.88194	-0.900949	0.203866	1.3963	CMLD_BU	CMLD004883	GENERAL	NA
SJ000517039-1	9.17046	1.33855	-1.40091	-0.949517	-1.50498	-0.0909494	1.29431	0.1366	CHEMBRIDGE	17337971	KINLIB	NA
SJ000516604-1	9.1648	-0.392851	-0.939595	0.996387	1.18114	0.0241901	0.800747	9.5275	CHEMBRIDGE	37448966	KINLIB	NA
SJ000518456-1	9.16174	-7.57287	-2.18274	1.02969	0.630406	-3.81848	-0.948196	-1.24042	CHEMBRIDGE	18842800	NRLIB	NA
SJ000516969-1	9.15728	10.0735	0.659743	1.41822	4.19551	94.4708	57.2443	12.9199	CHEMBRIDGE	57280858	KINLIB	NA
SJ000517934-1	9.1529	4.23565	-2.81022	-1.24396	-0.508961	-2.14891	-0.16258	-0.910463	CHEMBRIDGE	97887494	KINLIB	NA
SJ000287514-2	9.15156	-6.07775	0.0108473	-0.465637	-0.23587	-0.418925	1.39386	0.221545	AK_SCIENTIFIC	H020	APPROVED_DRUG	LETROZOLE | LETROZOLE| FEMARA
SJ000286122-6	9.1502	5.21261	5.54487	1.95215	3.87988	5.74146	4.15861	-0.642339	BOSCHE	P6250	APPROVED_DRUG	PHENOXYBENZAMINE HYDROCHLORIDE | PHENOXYBENZAMINE HCL
SJ000518023-1	9.14047	-3.28321	-3.50164	1.81924	-0.684752	7.80885	-2.09589	2.69179	CHEMBRIDGE	76921415	KINLIB	NA
SJ000518540-1	9.13972	-9.99949	0.434855	-0.899978	-1.77477	-0.0550354	1.06491	-0.877135	CHEMBRIDGE	93645112	NRLIB	NA
SJ000518534-1	9.12963	-9.14868	4.13571	-1.92797	-0.271674	-1.9314	19.1089	5.39077	CHEMBRIDGE	79202170	NRLIB	NA
SJ000312284-2	9.12781	-1.52511	2.688	0.776531	-1.53139	-2.39006	1.16419	1.75553	TORONTO	T017775	APPROVED_DRUG	TEMOZOLOMIDE | METHAZOLASTONE | TEMODAR | CCRG-81045 | NSC-362856 | SCH-52365 | MB-39831 | METHAZOLASTONE | TMZ | METHAZOLASTONE | TEMODAR | CCRG-81045 | NSC-362856 | SCH-52365 | MB-39831 | METHAZOLASTONE | TMZ | TEMOZOLOMIDE
SJ000517181-1	9.11762	0.735515			2.79425	2.92623	3.36779		CHEMBRIDGE	96708516	KINLIB	NA
SJ000578114-1	9.11525	0.942637	-2.00815	1.56526	1.03491	1.51626	2.81448	-1.64512	VENNERSTROM_LAB	MT16	OZONIDE	NA
SJ000556683-2	9.10531	1.12984	-0.884261	-1.86153	-1.14407	86.0159	66.5396	-2.43603	LC_LABS	T-7802	DEVCAN	TANDUTINIB | MLN-518 | MLN-0518 | CT-53518 | TANDUTINIB | MLN-518 | MLN-0518 | CT-53518 | | TANDUTINIB (MLN518)
SJ000578214-1	9.10434	-0.907224	1.01443	-4.6714	-0.427369	-2.08217	4.6745	6.34414	VENNERSTROM_LAB	OZ221	OZONIDE	NA
SJ000578078-1	9.09076	-0.891772	-0.0208253	-2.35348	0.928933	-3.49159	-1.61096	2.64031	VENNERSTROM_LAB	TO02	OZONIDE	NA
SJ000516957-1	9.08889	1.06772	-4.56547	0.354544	-1.74792	0.367224	-0.586245	4.088	CHEMBRIDGE	46202983	KINLIB	NA
SJ000286201-5	9.06015	7.77146	6.3124	13.4959	2.39688	0.183312	2.90559	6.78794	APIN	29837A	BIOACTIVE_HP	AMLODIPINE | AMLODIPINE BESYLATE | AMLODIPINE MALEATE
SJ000518121-1	9.05594	15.6972	30.2113	13.0389	5.18256	8.51392	2.68981	4.02662	CHEMBRIDGE	83294116	NRLIB	NA
SJ000517095-1	9.05093	2.99801	2.82207	2.38169	-0.655678	3.68563	3.64529	1.8381	CHEMBRIDGE	37726037	KINLIB	NA
SJ000580626-1	9.04859	-2.80897	-1.68073	2.22242	0.866744	-2.39457	-2.72768	2.61523	CMLD_BU	CMLD005967	GENERAL	NA
SJ000285798-7	9.04698	23.7322	12.4053	11.0005	1.33487	5.82272	7.45017	15.2479	TORONTO	A609810	APPROVED_DRUG	AMINOGLUTETHIMIDE | GLUTETHIMIDE, PARA-AMINO | (±)-P-AMINOGLUTETHIMIDE | CYTADREN | AMINOGLUTETHIMIDE | AG-1 |
SJ000580933-1	9.03794	-0.751684	-0.529601	-0.734733	-0.57676	3.50589	3.08654	3.81136	CMLD_BU	CMLD006738	GENERAL	NA
SJ000556681-2	9.03492	31.3253	19.3734	11.3841	19.6206	67.8834	64.5033	0.773683	SELLECK	S1020	DEVCAN	PD-184352 | PD184352 (CI-1040)
SJ000285465-9	9.03385	-3.18971	-1.87817	3.85213	-0.9552	17.2243	3.9728	0.335736	WJ_PHARMA	100775	APPROVED_DRUG	MEMANTINE | NAMENDA | MEMANTINE HYDROCHLORIDE | MEMANTINE HCL
SJ000579798-1	9.02611	-6.83047	-1.53346	-2.38379	-0.716586	-1.89764	2.11668	-2.6743	CMLD_BU	CMLD004262	GENERAL	NA
SJ000578335-1	9.02606	1.99326	1.54327	2.33507	3.87003	7.28505	13.7186	32.3343	VENNERSTROM_LAB	OZ375	OZONIDE	NA
SJ000580698-1	9.0207	-7.39311	-0.393378	2.0343	0.544095	0.109878	1.25434	0.0947326	CMLD_BU	CMLD007510	GENERAL	NA
SJ000516600-1	9.01386	-2.70892	0.115259	1.71067	0.430117	1.10851	-0.380304	-0.301733	CHEMBRIDGE	28239107	KINLIB	NA
SJ000579864-1	9.00964	-2.78535	-0.845735	-1.85064	1.45649	-1.95459	-1.47405	-1.71653	CMLD_BU	2427	GENERAL	NA
SJ000580476-1	9.00306	-6.01481	-1.06733	-0.826388	1.09516	-0.165366	1.44079	-3.04851	CMLD_BU	CMLD005209	GENERAL	NA
SJ000285749-8	8.99927	0.320468	1.22001	3.43589	0.324278	-3.27928	3.0024	2.90141	AK_SCIENTIFIC	H882	APPROVED_DRUG	DOXEPIN HYDROCHLORIDE | DOXEPIN HCL
SJ000518309-1	8.99303	-4.94418	-0.490341	-0.487026	2.40926	-2.28932	-0.513287	3.68977	CHEMBRIDGE	19758797	NRLIB	NA
SJ000310816-2	8.9891	-5.34152	-2.55125	-1.30371	-0.464349	0.154322	-0.537855	-2.32983	CMLD_BU	2223	GENERAL	NA
SJ000285189-5	8.97297	-3.55359	-1.99037	-2.45595	-1.31381	-3.70635	-2.09792	-0.600016	ACROS	204120050	APPROVED_DRUG	DICUMAROL
SJ000755082-1	8.97151	-2.55522	-0.843094	0.665384	-1.75783	1.24365	-1.71621	-1.22612	BIOMOL	PI-128	BIOACTIVE_HP	BOC-GLY-VAL-VAL-CHO|TERT-BUTYL N-({[(1S)-2-METHYL-1-{[(2S)-3-METHYL-1-OXOBUTAN-2-YL]CARBAMOYL}PROPYL]CARBAMOYL}METHYL)CARBAMATE | BOC-GLY-VAL-VAL-CHO
SJ000773151-1	8.96475	3.45293	2.62876	7.07867	-0.667143	64.0425	45.7601	-1.96611	TORONTO	S688000	BIOACTIVE_HP	SU 5402 |
SJ000580117-1	8.95683	24.6132	-0.266052	0.876772	2.67328	-3.4083	-0.531629	-4.54508	CMLD_BU	CMLD006126	GENERAL	NA
SJ000516711-1	8.95303	2.50612			1.71899	1.32914	4.87316		CHEMBRIDGE	44509972	KINLIB	NA
SJ000518499-1	8.95226	0.252587	-1.47019	1.88895	3.40457	1.96471	1.23186	2.26702	CHEMBRIDGE	97115656	NRLIB	NA
SJ000580437-1	8.95191	2.8518	0.18765	5.57942	3.76734	1.19802	2.70862	4.45491	CMLD_BU	CMLD007890	GENERAL	NA
SJ000581050-1	8.94826	28.057	24.5967	20.4356	22.195	-0.412947	18.9447	30.1513	ROCHE	RO0317431-000	BIOACTIVE_HP	NA
SJ000518394-1	8.94207	-5.97334	0.690471	1.07461	0.0623907	-1.59739	-0.853386	2.71106	CHEMBRIDGE	76343095	NRLIB	NA
SJ000578143-1	8.93852	-4.59444	-2.00443	-3.54777	-1.04605	16.4958	-2.67456	-2.69321	VENNERSTROM_LAB	OZ21	OZONIDE	NA
SJ000573063-1	8.92601	25.7688	22.0713	11.268	2.68038	53.8429	46.3248	10.0843	GSK	GW861893X	BIOACTIVE_HP	U19891/44/1
SJ000565183-1	8.92333	5.88485	-3.54596	2.47384	0.816192	-0.079154	3.65517	-1.47531	CHDI	CHDI-00316369-0000-001	BIOACTIVE_HP	NA
SJ000580159-1	8.91914	5.67888	4.17627	2.24144	1.7223	7.30886	5.62396	5.12153	CMLD_BU	CMLD006315	GENERAL	NA
SJ000562686-2	8.91831	-6.09473	-3.63798	-0.633526	0.384105	-0.315861	-3.32912	-3.36396	APAC_PHARM	821561	APPROVED_DRUG	BROMFENAC SODIUM | XIBROM | BROMFENAC SODIUM
SJ000516575-1	8.91485	-0.443756	-4.10234	-0.44014	0.359242	2.85484	0.0899908	1.72697	CHEMBRIDGE	81673102	KINLIB	NA
SJ000516971-1	8.90653	-0.847742	0.538057	-0.506143	1.09201	-0.702324	-1.20174	2.27713	CHEMBRIDGE	82045262	KINLIB	NA
SJ000578043-1	8.9007	1.11648	15.1369	-0.708891	1.76978	6.91089	8.67263	14.8725	VENNERSTROM_LAB	OZ666	OZONIDE	NA
SJ000287008-5	8.89594	-3.29556	1.67528	-4.20604	0.785378	-1.21575	-0.0221222	-1.53992	AMPLACHEM	Aa-23652	APPROVED_DRUG	VALPROATE SODIUM | VALPROIC ACID SODIUM | DIVALPROEX SODIUM | SODIUM VALPROATE | ABBOTT-44090 | NIK-313 | NIK-317 | VALPROATE SODIUM | VALPROIC ACID SODIUM SALT | | SODIUM VALPROATE | VALPROATE SODIUM | VALPROIC ACID SODIUM SALT | ABBOTT-44090 | NIK-313 | NIK-317 | | SODIUM VALPROATE | VALPROIC ACID SODIUM SALT (SODIUM VALPROATE)
SJ000518225-1	8.87267	-4.75786	-2.2801	-0.997109	-0.800692	0.336511	1.30253	-0.652503	CHEMBRIDGE	87990012	NRLIB	NA
SJ000310842-2	8.87247	-4.31765	1.07111	3.13618	1.61249	-0.782082	3.91768	-0.767638	CMLD_BU	CMLD001338	GENERAL	NA
SJ000581070-1	8.86955	10.202	-1.31408	5.50389	-0.168201	2.97774	0.280328	-0.417464	ROCHE	RO0317494-000	BIOACTIVE_HP	NA
SJ000285955-7	8.86698	1.61393	1.36554	3.5518	0.237399	0.108598	1.95358	7.25014	TORONTO	T799000	APPROVED_DRUG	TRIMIPRAMINE | TRIMIPRAMINE MALEATE | SURMONTIL
SJ000580808-1	8.86311	-1.00651	-2.68321	1.03708	-2.10288	3.57861	4.34169	0.324429	CMLD_BU	CMLD007188	GENERAL	NA
SJ000285637-17	8.86138	2.97036	-3.57784	-0.612118	3.9445	3.12699	9.54168	1.72844	BIOTREND	BG0400	APPROVED_DRUG	ISOPROTERENOL HYDROCHLORIDE | (-)-ISOPROTERENOL HYDROCHLORIDE | (R)-(-)-ISOPROTERENOL (+)-BITARTRATE | (S)-(+)-ISOPROTERENOL (+)-BITARTRATE | (±)-ISOPROTERENOL HYDROCHLORIDE | (±)-ISOPROTERENOL HCL | ISOPRENALINE HCL
SJ000516500-1	8.85909	5.20719	1.38677	-2.45584	1.69044	2.84843	-3.47837	-4.55076	CHEMBRIDGE	90011770	KINLIB	NA
SJ000580407-1	8.85902	-3.74159	-0.425955	3.86089	0.796647	-1.98312	0.837735	-2.35166	CMLD_BU	CMLD007887	GENERAL	NA
SJ000518396-1	8.8567	-6.70476	4.33395	-0.241957	2.27828	-1.74982	2.13857	3.38119	CHEMBRIDGE	90352202	NRLIB	NA
SJ000580567-1	8.84072	-0.332338	-0.82734	1.41631	1.16328	1.84511	-0.279206	-0.173493	CMLD_BU	CMLD007796	GENERAL	NA
SJ000359248-3	8.8391	-0.500211	-0.870668	-2.04471	0.851863	0.239816	0.632824	-3.60765	EMD	330005	BIOACTIVE_HP	LOXISTATIN | ALOXISTATIN | E-64d | NSC 694281 | E-64D
SJ000580805-1	8.83507	-3.97205	-5.05699	-0.576524	-0.623976	0.711362	5.24941	-3.82262	CMLD_BU	CMLD007226	GENERAL	NA
SJ000517378-1	8.83418	-5.25977	1.63632	4.81328	0.384405	-0.84331	1.46021	-0.912162	CHEMBRIDGE	33902371	KINLIB	NA
SJ000574280-1	8.83408	-1.66973	2.0158	2.92646	0.900039	0.105279	5.68248	4.935	SELLECK	S1458	DEVCAN	VX-745
SJ000518015-1	8.83185	-5.37507	-0.469871	2.30019	2.37822	1.3221	0.000713439	-1.49927	CHEMBRIDGE	24750554	KINLIB	NA
SJ000517617-1	8.82444	-7.58184	0.477142	0.675308	-1.30986	-1.62191	0.98122	-2.4784	CHEMBRIDGE	81251154	KINLIB	NA
SJ000285916-5	8.80477	5.5926	2.94795	2.92069	-2.9008e-05	2.84374	5.54389	0.740408	SIGMA	T2752	BIOACTIVE_HP	LIOTHYRONINE | LIOTHYRONINE SODIUM | 3,3¡Ç,5-TRIIODO-L-THYRONINE SODIUM SALT, (T3) | L-3,3',5-TRIIODOTHYRONINE SODIUM SALT | LIOTHYRONINE SODIUM | TRIIODOTHYRONINE SODIUM | BCT-303 | NRP-409 | T-3 |
SJ000580528-1	8.80244	-1.91474	1.79084	-0.198636	2.48609	-1.14394	-1.38383	-2.89942	CMLD_BU	CMLD007533	GENERAL	NA
SJ000285820-3	8.77893	12.6468	6.079	1.30259	-0.107689	9.45656	2.59808	8.43706	AK_SCIENTIFIC	i962-100mg	APPROVED_DRUG	BECLOMETHASONE DIPROPIONATE | BECLOMETASONE DIPROPIONATE | BECLOVENT | BECLOMETASONE DIPROPIONATE
SJ000581027-1	8.77523	11.5243	-2.63054	3.99014	3.23344	22.1885	9.96941	1.84599	ROCHE	RO0318066-000	BIOACTIVE_HP	NA
SJ000517797-1	8.77115	-0.439098	0.259519	3.15462	3.42555	8.58437	2.96694	1.76535	CHEMBRIDGE	84057654	KINLIB	NA
SJ000574298-1	8.7667	11.1821	11.0032	1.58266	8.6124	13.1428	35.493	16.4821	TOCRIS	2700	APPROVED_DRUG	CALCIPOTRIOL | DOVONEX | CALCIPOTRIENE
SJ000519030-1	8.76404	1.25482	1.65093	2.88354	2.2955	7.07828	6.67904	1.08453	BOSCHE	R12378	APPROVED_DRUG	ROTIGOTINE| NEUPRO
SJ000517452-1	8.75833	3.23273	1.19341	-0.783911	0.24482	-4.01762	1.90792	4.27508	CHEMBRIDGE	32313332	KINLIB	NA
SJ000518611-1	8.74658	0.329405	-2.0158	7.34596	-1.26972	-2.32009	0.439844	-1.89326	CHEMBRIDGE	84079359	NRLIB	NA
SJ000580921-1	8.73611	-4.52396	-0.632968	0.669292	-0.977136	-3.10408	-0.210234	-0.764584	CMLD_BU	CMLD006966	GENERAL	NA
SJ000580470-1	8.73342	-7.00168	-1.56753	-1.67425	1.72058	-1.11029	-0.0269441	-2.14426	CMLD_BU	CMLD004788	GENERAL	NA
SJ000517654-1	8.73285	11.1547	1.55957	-0.807814	4.38443	9.79603	5.79685	8.20089	CHEMBRIDGE	90029610	KINLIB	NA
SJ000580623-1	8.73244	-9.17174	3.93766	-0.511408	0.836663	-0.21259	0.258785	1.5571	CMLD_BU	CMLD006139	GENERAL	NA
SJ000516646-1	8.72942	3.57792	-1.56926	4.13272	0.689126	93.4425	1.82326	7.37265	CHEMBRIDGE	74729350	KINLIB	NA
SJ000516893-1	8.72753	1.00384	-1.62686	2.67853	3.4962	4.50191	7.2832	5.19007	CHEMBRIDGE	48351781	KINLIB	NA
SJ000517172-1	8.71677	1.0343			-1.13946	1.48386	3.00263		CHEMBRIDGE	73324494	KINLIB	NA
SJ000579807-1	8.70815	-3.09136	-0.0283445	0.918195	0.361512	-3.51209	1.66489	0.182077	CMLD_BU	CMLD004171	GENERAL	NA
SJ000517366-1	8.7023	2.84492	-0.166776	-0.276893	2.2761	-1.75633	-2.48725	1.26434	CHEMBRIDGE	68375636	KINLIB	NA
SJ000286025-6	8.69786	-1.08798	1.24046	0.356881	1.22396	2.1831	0.54881	-0.597211	AG_CHEMICALS	L-1043	CYTOXMOA	LOVASTATIN | L-154803 | MK-803 | MEVINOLIN | MONAKOLIN K | MEVACOR
SJ000286078-3	8.69231	3.95034	1.70583	4.29018	2.13852	5.80737	0.198014	5.44089	AVACHEM	2171	APPROVED_DRUG	EZETIMIBE
SJ000580899-1	8.67695	5.36416	-5.12104	-1.66012	1.44734	2.60788	-1.92021	4.50704	CMLD_BU	CMLD006710	GENERAL	NA
SJ000561069-1	8.65556	3.25067	5.07022	0.676347	4.00574	1.59065	4.50275	7.5325	ENZO	FA-002	BIOACTIVE_HP	DOCOSAHEXAENOIC ACID (22:6 N-3) | DOCOSA-4Z,7Z,10Z,13Z,16Z,19Z-HEXAENOIC ACID | DCHA | 4(Z), 7(Z), 10(Z), 13(Z), 16(Z), 19(Z)-DOCOSAHEXAENOIC ACID | DOCOSAHEXAENOIC ACID, DHA
SJ000546522-1	8.64686	3.4507	5.06884	3.63781	7.29811	0.906694	10.5156	2.45954	TOCRIS	1803	BIOACTIVE_HP	ITE
SJ000579692-1	8.6465	-2.44576	-2.95023	-0.442202	-0.245712	-2.77011	0.567825	-1.99139	CMLD_BU	BU-0001047	GENERAL	NA
SJ000517658-1	8.64638	5.67977	-3.22821	-2.73237	2.3602	24.9047	2.79	-0.505341	CHEMBRIDGE	36018023	KINLIB	NA
SJ000312358-3	8.64144	0.470189	1.33637	0.207609	0.959296	-3.24595	-1.64351	-2.26693	TORONTO	M485350	APPROVED_DRUG	MOEXIPRIL HYDROCHLORIDE | MOEXIPRIL HYDROCHLORIDE | 2-(2-(1-ETHOXY-1-OXO-4-PHENYLBUTAN-2-YLAMINO)PROPANOYL)-6,7-DIMETHOXY-1,2,3,4-TETRAHYDROISOQUINOLINE-3-CARBOXYLIC ACID | (S)-2-((S)-2-((S)-1-ETHOXY-1-OXO-4-PHENYLBUTAN-2-YLAMINO)PROPANOYL)-6,7-DIMETHOXY-1,2,3,4-TETRAHYDROISOQUINO | MOEXIPRIL HCL
SJ000310992-2	8.6315	-8.56977	-2.16943	-0.543639	-0.709894	-1.68281	-1.38431	0.877978	CMLD_BU	CMLD003220	GENERAL	NA
SJ000518331-1	8.62132	11.9759	3.10219	5.90387	2.6295	6.42637	2.18212	2.70975	CHEMBRIDGE	82994830	NRLIB	NA
SJ000580576-1	8.62039	2.09341	4.86502	1.20628	0.250383	2.36177	2.32931	-0.383948	CMLD_BU	CMLD007787	GENERAL	NA
SJ000518161-1	8.61527	-1.64839	0.856704	1.78412	0.288184	1.41759	-0.956778	1.68052	CHEMBRIDGE	85972560	NRLIB	NA
SJ000579731-1	8.60994	0.432645	-0.822168	2.68504	1.77907	0.378129	1.59134	-0.59063	CMLD_BU	CMLD007661	GENERAL	NA
SJ000516498-1	8.60657	3.57448	2.13918	2.0832	-0.0904741	0.829266	-0.667885	2.04934	CHEMBRIDGE	14710834	KINLIB	NA
SJ000312196-2	8.60456	39.2659	6.63853	9.09405	1.5954	3.84243	4.20157	5.48017	SIGMA	N4286	BIOACTIVE_HP	NU 2058| O6-CYCLOHEXYLMETHYLGUANINE | NU 2058 | O6-CYCLOHEXYLMETHYLGUANINE | 6-(CYCLOHEXYLMETHOXY)-7H-PURIN-2-AMINE | | NU 2058 | | AB00876275_07
SJ000517356-1	8.60191	8.21607	-1.29196	0.163669	-0.00763215	15.9218	-0.964984	-1.37352	CHEMBRIDGE	81580425	KINLIB	NA
SJ000517683-1	8.59568	2.25575	-1.01511	2.58892	2.775	6.05525	2.27531	6.87748	CHEMBRIDGE	82598327	KINLIB	NA
SJ000287510-2	8.59203	-2.12717	-2.56187	0.297284	-1.19904	6.18764	2.42631	3.36639	AK_SCIENTIFIC	K297-100MG	APPROVED_DRUG	ISRADIPINE
SJ000517986-1	8.59004	4.59667	5.07858	-1.03901	-1.43644	4.28464	2.56875	12.1898	CHEMBRIDGE	84004408	KINLIB	NA
SJ000287068-2	8.58855	-1.76481	-2.42973	-2.06701	2.76268	-0.322441	0.299309	-1.72473	TORONTO	R700500	APPROVED_DRUG	ROSUVASTATIN | ROSUVASTATIN CALCIUM| ROSUVASTATIN CALCIUM SALT | AZD-4522 | S-4522 | ZD-4522 | ROSUVASTATIN CALCIUM
SJ000516838-1	8.58429	-0.391147			2.55964	-1.8123	3.7901		CHEMBRIDGE	82728389	KINLIB	NA
SJ000285346-7	8.58312	3.62891	1.97685	4.26841	4.58536	4.08137	6.46445	16.9566	ALTAN_BIOCHEMICALS	al-1363	APPROVED_DRUG	DESIPRAMINE HYDROCHLORIDE | DESIPRAMINE HYDROCHLORIDE |
SJ000573164-1	8.57484	19.0787	5.37568	12.0718	3.11081	57.2855	21.8711	1.03622	GSK	GW759710A	BIOACTIVE_HP	R5869/121/5
SJ000518550-1	8.57136	-4.32547	1.41788	0.0404918	0.4131	-2.07375	3.19546	-1.42022	CHEMBRIDGE	45933653	NRLIB	NA
SJ000580860-1	8.57032	-2.67864	-3.08368	-0.841207	-0.282994	0.542525	1.58079	0.0667833	CMLD_BU	CMLD007285	GENERAL	NA
SJ000577964-1	8.56618	0.254207	5.50185	1.43989	0.396329	5.21553	5.63328	3.37768	VENNERSTROM_LAB	OZ522	OZONIDE	NA
SJ000516924-1	8.56165	2.57163	1.31548	8.74544	-0.82026	7.03043	4.61307	3.0779	CHEMBRIDGE	90870153	KINLIB	NA
SJ000580711-1	8.55978	0.943315	-0.780833	1.13223	0.0253205	-0.522076	-0.784186	-0.927796	CMLD_BU	CMLD007189	GENERAL	NA
SJ000755084-2	8.55056	-0.587537	2.93584	3.968	1.39876	0.357941	2.11601	-1.48772	EMD	537011	BIOACTIVE_HP	Z-PROLYL-PROLINAL | PROLYL ENDOPEPTIDASE INHIBITOR II
SJ000287023-7	8.55051	-2.1317	-0.252081	-0.431262	-0.177463	-2.41332	-0.180679	-1.73457	ENZO	BL-091	BIOACTIVE_HP	CORTISONE
SJ000546521-1	8.54893	-3.05007	0.2267	0.183472	-0.0399459	-1.04925	0.0160127	-0.96849	TOCRIS	3683	BIOACTIVE_HP	CITCO
SJ000516867-1	8.54683	5.89137			3.03951	4.16013	3.90366		CHEMBRIDGE	62425722	KINLIB	NA
SJ000574776-1	8.54251	-2.60446	-0.402762	2.81544	1.50281	0.485863	3.34457	-1.82647	DUSSAULT_LAB	S00002858	OZONIDE	CES-8-72
SJ000578187-1	8.53989	0.712486	-2.07727	2.04245	1.66968	1.20426	3.0789	7.3614	VENNERSTROM_LAB	OZ100	OZONIDE	NA
SJ000517615-1	8.53775	-7.04893	-1.42793	2.05374	-0.417738	-2.00221	-1.61713	2.02443	CHEMBRIDGE	48511704	KINLIB	NA
SJ000518113-1	8.53455	3.4404	2.49415	-2.40202	-1.36712	7.89014	2.25914	1.97571	CHEMBRIDGE	53831769	NRLIB	NA
SJ000285764-4	8.53338	-7.38273	-3.09089	0.267325	0.294454	-0.395759	-3.50304	-1.30356	TCI_AMERICA	E0695	APPROVED_DRUG	ETHIONAMIDE
SJ000577960-2	8.51998	-4.37251	0.978894	1.51473	-0.196515	-3.44807	0.165957	-1.94346	VENNERSTROM_LAB	OZ648	OZONIDE	NA
SJ000580314-1	8.51995	-1.68204	-0.845437	2.84273	1.04269	-2.30008	0.263253	-4.58949	CMLD_BU	CMLD007460	GENERAL	NA
SJ000556749-1	8.50593	3.28504	11.188	1.2668	3.20284	2.32672	0.90573	9.0858	SIGMA	34206	APPROVED_DRUG	6-ALPHA-FLUOROPREDNISOLONE
SJ000517773-1	8.50307	-3.8329	-0.575455	-0.339893	2.07567	26.133	-0.270505	1.2299	CHEMBRIDGE	46500934	KINLIB	NA
SJ000580864-1	8.50252	1.9001	-1.05485	1.70857	-0.484558	5.24683	5.51357	-0.0994865	CMLD_BU	CMLD007240	GENERAL	NA
SJ000517899-1	8.49695	5.46007			4.60524	5.37604	2.46913		CHEMBRIDGE	75202205	KINLIB	NA
SJ000312349-3	8.49631	3.70031	-1.18102	-2.43156	0.162945	3.08599	-1.5962	0.183079	TORONTO	T004500	APPROVED_DRUG	TADALAFIL| CIALIS | TADALAFIL | TADALAFIL| CIALIS | TADALAFIL
SJ000517809-1	8.49622	0.915337	0.616541	2.79645	0.59153	1.75715	5.22581	2.14968	CHEMBRIDGE	32623508	KINLIB	NA
SJ000518468-1	8.48908	-6.1783	0.59329	0.788219	0.589704	-1.69275	-0.127258	-1.39847	CHEMBRIDGE	81845200	NRLIB	NA
SJ000580801-1	8.4856	2.71509	6.53827	6.59077	12.3352	4.46139	19.0026	9.24842	CMLD_BU	BU0001039	GENERAL	NA
SJ000286950-9	8.48533	3.46648	3.77809	6.68448	4.85341	-0.487234	3.53144	11.0773	AG_CHEMICALS	C-1199	CYTOXMOA	CYCLOSPORINE | CYCLOSPORIN A | SJ000518936
SJ000517795-1	8.46285	9.77316	-0.738277	4.54165	4.1736	12.2013	14.44	65.5606	CHEMBRIDGE	42441501	KINLIB	NA
SJ000578273-1	8.45673	102.165	-3.00561	0.222516	5.41561	2.7723	3.43193	3.62989	VENNERSTROM_LAB	OZ220	OZONIDE	NA
SJ000516513-1	8.45083	-2.47423	2.32817	1.85924	-1.04595	-2.10124	0.524738	-2.70965	CHEMBRIDGE	57742856	KINLIB	NA
SJ000573340-1	8.44102	1.39958	5.98179	6.12768	4.91062	25.799	14.7281	50.5886	GSK	GSK619487A	BIOACTIVE_HP	N2972-34-A1
SJ000580832-1	8.43463	-8.92674	-3.75863	-0.689492	-1.42193	-1.26603	-0.610373	-0.81825	CMLD_BU	CMLD006342	GENERAL	NA
SJ000516654-1	8.43463	19.8288	-1.967	3.42664	2.80769	10.8954	10.1761	-1.24247	CHEMBRIDGE	44957164	KINLIB	NA
SJ000517035-1	8.42611	9.46535	-0.756119	2.46464	-1.72028	2.79789	3.51457	-0.0388626	CHEMBRIDGE	86671580	KINLIB	NA
SJ000581113-1	8.41274	4.13577	3.59994	3.36968	4.35102	31.7464	4.06709	0.548462	ROCHE	RO0317328-000	BIOACTIVE_HP	NA
SJ000287200-3	8.40941	-1.4608	-0.499534	0.399611	1.10045	23.1254	-2.76027	-2.63628	OCHEM	881c521	APPROVED_DRUG	CETIRIZINE DIHYDROCHLORIDE | LEVOCETIRIZINE HYDROCHLORIDE | XYZAL | CETIRIZINE HYDROCHLORIDE | CETIRIZINE DIHCL
SJ000577971-1	8.39316	-0.455267	3.94309	-2.45531	4.54715	0.345797	10.7845	18.4302	VENNERSTROM_LAB	OZ551	OZONIDE	NA
SJ000517057-1	8.39309	-2.25542	-0.124332	-1.26046	2.22836	0.913598	2.46768	-5.49617	CHEMBRIDGE	18471866	KINLIB	NA
SJ000310815-1	8.38816	5.37021	5.5415	1.79631	-0.578637	11.9596	9.53009	3.74872	CMLD_BU	2008	GENERAL	NA
SJ000518472-1	8.38786	-4.74629	1.19629	3.01534	1.98037	-1.5902	-0.0801131	0.59306	CHEMBRIDGE	32510634	NRLIB	NA
SJ000287647-5	8.37358	31.5159	4.82606	4.34559	7.60726	24.1416	11.0474	17.017	LC_LABS	H-5239	BIOACTIVE_HP	H-89 | H-89 DIHYDROCHLORIDE SALT | H 89 2HCL
SJ000518312-1	8.36673	-1.77148	3.39229	1.66642	1.10004	1.50079	2.4231	1.53598	CHEMBRIDGE	61026737	NRLIB	NA
SJ000286139-7	8.36031	-0.958303	0.339506	1.99903	4.55258	1.99754	3.41482	3.32579	AK_SCIENTIFIC	H904	APPROVED_DRUG	KETOTIFEN FUMARATE | KETOTIFEN FUMARATE | ALAWAY
SJ000580837-1	8.36027	-8.85427	-1.07851	-0.412851	1.29038	-0.198809	0.0193569	-1.15077	CMLD_BU	CMLD007218	GENERAL	NA
SJ000517125-1	8.35941	2.21264			0.0582426	-1.74917	0.241457		CHEMBRIDGE	19079378	KINLIB	NA
SJ000581162-1	8.35618	3.93712	6.97814	5.58084	3.85445	0.378788	6.4076	0.402993	ROCHE	RO0317612-000	BIOACTIVE_HP	NA
SJ000517178-1	8.34761	3.80777			1.83018	3.28687	6.04781		CHEMBRIDGE	65249179	KINLIB	NA
SJ000516805-1	8.34241	0.225916			-2.27993	-1.26	-1.48495		CHEMBRIDGE	25521676	KINLIB	NA
SJ000561043-1	8.3401	0.117469	2.82762	3.5152	1.69455	1.50092	15.8799	-0.0230998	ENZO	GR-206	BIOACTIVE_HP	6-FORMYLINDOLO [3,2-B] CARBAZOLE
SJ000580819-1	8.33705	-1.28655	-3.28834	-0.332965	-1.55277	0.621216	-0.148179	-1.35952	CMLD_BU	CMLD007273	GENERAL	NA
SJ000517392-1	8.32624	-0.595257	0.768787	2.19028	-0.358795	-0.611199	3.52947	2.31926	CHEMBRIDGE	41562018	KINLIB	NA
SJ000517405-1	8.32289	-0.873175	4.51476	0.630833	0.922219	1.38045	3.19577	3.53676	CHEMBRIDGE	72176157	KINLIB	NA
SJ000285605-7	8.31478	-6.74968	-3.24733	-0.890079	3.38165	-1.16381	2.37779	3.42262	CRESCENT	C17295000	APPROVED_DRUG	TERBUTALINE HEMISULFATE | TERBUTALINE SULFATE
SJ000312292-4	8.30931	1.35742	2.72002	-1.53699	2.53846	1.68848	0.803557	2.69625	TORONTO	Z639000	APPROVED_DRUG	ZOLMITRIPTAN | ZOLMITRIPTAN | 4-((3-(2-(DIMETHYLAMINO)ETHYL)-1H-INDOL-5-YL)METHYL)OXAZOLIDIN-2-ONE | 311C90 | BW-311C90 | ASCOTOP | FLEZOL | ZOLMITRIPTAN RAPIDFILM | ZOMIG | ZOMIGON |
SJ000517454-1	8.30376	-0.177201	1.46316	0.999698	0.432111	-2.49782	-1.00204	-0.909536	CHEMBRIDGE	50846994	KINLIB	NA
SJ000579797-1	8.3014	-5.62849	1.09923	-1.43642	0.484988	-2.81504	0.511175	0.541958	CMLD_BU	CMLD004126	GENERAL	NA
SJ000580544-1	8.29367	-8.08013	-1.3654	0.239051	0.974334	-1.44981	-0.360144	0.829177	CMLD_BU	CMLD007567	GENERAL	NA
SJ000574292-1	8.29039	-6.32123	-1.12805	0.131124	-0.385613	16.7509	27.8359	0.36367	SELLECK	S1164	DEVCAN	E7080 | LENVATINIB | ER 203492-00 | E7080 | LENVATINIB | ER 203492-00 | | LENVATINIB (E7080)
SJ000518473-1	8.28538	-4.80826	-1.43204	-0.719225	0.964407	-2.10025	1.77097	0.388202	CHEMBRIDGE	27891989	NRLIB	NA
SJ000546504-1	8.28359	20.9984	7.10456	14.6712	14.8341	28.3695	19.8711	10.3668	TOCRIS	2183	BIOACTIVE_HP	ZK 164015
SJ000518362-1	8.27959	7.12329	3.49851	3.57624	-0.299505	3.77587	7.15364	6.80414	CHEMBRIDGE	80777948	NRLIB	NA
SJ000286663-2	8.27688	3.44791	2.31584	-0.568992	1.18226	-0.969991	3.90646	2.64195	ENZO	BL-008	BIOACTIVE_HP	RETINOL | ALL-TRANS-RETINOL | 13-CIS-RETINOL
SJ000580001-1	8.25354	-4.23403	4.78568	3.35192	1.33741	8.83137	-0.0434875	0.302022	CMLD_BU	CMLD007695	GENERAL	NA
SJ000312330-3	8.25324	43.1995	-1.28083	0.00256878	1.26173	-3.39496	-1.25362	-4.20974	TORONTO	A637425	APPROVED_DRUG	ANASTROZOLE | ANASTROZOLE| ZD-1033| ICI-D-1033| ARIMIDEX | 2,2'-(5-((1H-1,2,4-TRIAZOL-1-YL)METHYL)-1,3-PHENYLENE)BIS(2-METHYLPROPANENITRILE) | ANASTROZOLE| ARIMIDEX
SJ000573348-1	8.24952	5.41416	9.97581	2.93781	3.22077	10.2278	26.6951	21.1755	GSK	GW683003X	BIOACTIVE_HP	U14929/198/1
SJ000287417-7	8.23265	23.2195	3.95439	2.66456	12.0307	22.1886	4.59903	6.30418	3B_SCIENTIFIC	3B2-0827	APPROVED_DRUG	HALOFANTRINE HYDROCHLORIDE | HALOFANTRINE
SJ000517386-1	8.23119	-1.11051	0.558615	4.7061	0.0549065	-2.5505	2.43916	6.96477	CHEMBRIDGE	49205145	KINLIB	NA
SJ000312177-3	8.21908	4.4325	0.648184	1.15722	1.19135	7.66666	2.59818	-0.793489	ALEXIS	270-390-M005	BIOACTIVE_HP	BOHEMINE | BOHEMINE | 3-(6-(BENZYLAMINO)-9-ISOPROPYL-9H-PURIN-2-YLAMINO)PROPAN-1-OL | | BOHEMINE |
SJ000517894-1	8.21789	4.36273			2.39474	0.435464	2.94333		CHEMBRIDGE	75222145	KINLIB	NA
SJ000580712-1	8.21771	-1.79455	0.999365	1.20426	0.280678	-1.13212	0.445385	-1.05952	CMLD_BU	CMLD007421	GENERAL	NA
SJ000772400-1	8.21542	1.80035	1.3112	0.205487	-1.20952	-2.26456	-5.36567	-3.24605	EMD	444241	BIOACTIVE_HP	(2R)-2-[(4-BIPHENYLYLSULFONYL)AMINO]-3-PHENYLPROPIONIC ACID | MMP-2/MMP-9 INHIBITOR I
SJ000518459-1	8.21349	-8.78005	2.64563	0.170211	1.11751	-3.26552	0.87108	-2.72396	CHEMBRIDGE	30101899	NRLIB	NA
SJ000579934-1	8.20448	-4.43624	1.78986	0.347365	-1.52652	-0.569295	0.416687	1.10168	CMLD_BU	CMLD004817	GENERAL	NA
SJ000565164-1	8.20338	-9.61598	-1.47751	-1.24711	2.51778	25.7639	-2.75128	-2.96096	CARBONE_SCI	7326370	APPROVED_DRUG	DAPIPRAZOLE HYDROCHLORIDE
SJ000516620-1	8.20264	3.56407	-1.66953	4.13173	0.40512	3.55558	1.82112	2.52566	CHEMBRIDGE	34851340	KINLIB	NA
SJ000580936-1	8.20019	3.60718	2.62369	2.50058	-0.197731	1.36671	4.01116	-0.993911	CMLD_BU	CMLD006698	GENERAL	NA
SJ000579744-1	8.19755	1.02963	-2.97894	-0.501158	0.810549	0.478355	2.56245	0.855213	CMLD_BU	CMLD007736	GENERAL	NA
SJ000287154-5	8.18994	1.53073	10.2244	10.2742	1.30336	-3.04286	2.35788	9.79111	WATERSTONE	WS47459	APPROVED_DRUG	ATRACURIUM BESYLATE | CISATRACURIUM BESYLATE
SJ000516676-1	8.18975	1.57269	0.0931612	2.09994	-1.18953	6.25732	5.65056	0.898001	CHEMBRIDGE	67845387	KINLIB	NA
SJ000285636-4	8.18761	-6.96108	-2.26179	2.45758	-0.596171	19.6094	-0.677947	-1.12294	SIGMA	I7882-10G	APPROVED_DRUG	ISOPROPAMIDE IODIDE
SJ000581023-1	8.18474	0.461135	-0.432087	1.48348	0.459189	-0.00778981	1.99707	-0.525679	ROCHE	RO5027956-000	BIOACTIVE_HP	NA
SJ000517352-1	8.18283	5.96185	1.11033	0.931112	3.09035	4.87598	0.00557859	5.31301	CHEMBRIDGE	64321829	KINLIB	NA
SJ000574777-1	8.17919	-3.07309	1.07916	4.04332	2.69656	0.747187	2.27205	0.774994	DUSSAULT_LAB	S00002776	OZONIDE	CES-8-31
SJ000574297-1	8.1745	6.91605	1.33251	75.3489	6.29782	6.47469	42.4212	2.7634	SIGMA	S409111	APPROVED_DRUG	MENADIOL DISULFATE DISODIUM SALT TRIHYDRATE | KAPPADIONE
SJ000517770-1	8.16735	1.26029	-1.16181	8.90889	14.8359	6.40668	7.48048	5.54655	CHEMBRIDGE	97492052	KINLIB	NA
SJ000312309-2	8.16344	17.118	6.49983	5.22571	0.733548	17.5376	2.19853	2.85956	CHEM_PACIFIC	33551	APPROVED_DRUG	BICALUTAMIDE| CASODEX | BICALUTAMIDE | BICALUTAMIDE| CASODEX | N-(4-CYANO-3-(TRIFLUOROMETHYL)PHENYL)-3-(4-FLUOROPHENYLSULFONYL)-2-HYDROXY-2-METHYLPROPANAMIDE | BICALUTAMIDE | BICALUTAMIDE | ICI-176334 |
SJ000517528-1	8.15999	2.81814	0.657615	-0.0958419	-0.191462	1.02032	3.89605	-1.30103	CHEMBRIDGE	99515385	KINLIB	NA
SJ000580766-1	8.15226	-8.25133	0.640849	0.460486	2.3243	-1.97686	-2.09791	-0.582859	CMLD_BU	CMLD006868	GENERAL	NA
SJ000516826-1	8.15065	-6.56207			1.85446	-1.41302	-0.776566		CHEMBRIDGE	19665024	KINLIB	NA
SJ000516659-1	8.14627	-4.11743	-1.7271	-0.540464	2.28721	-0.0905598	1.72863	-2.75183	CHEMBRIDGE	45576927	KINLIB	NA
SJ000580873-1	8.13732	2.49572	-1.88971	-1.2786	2.64057	1.80186	-3.04203	5.24411	CMLD_BU	CMLD007210	GENERAL	NA
[truncated: 5,391 more rows]
