# Supplementary material for: A high-throughput screen indicates gemcitabine and JAK inhibitors may be useful for treating pediatric AML
Source: Nat Commun. 2019 May 16;10:2189. doi: 10.1038/s41467-019-09917-0 (PMC6522510; doi:10.1038/s41467-019-09917-0)
Supplement: Supplementary file 5 — Supplementary Data 2 [file 41467_2019_9917_MOESM5_ESM.xlsx]

## Sheet: Supplementary Data 2
Supplementary Data 2. Activity of compounds in secondary screen.
Compound	Compound	Mechanism of action 1	Mechanism of action 2	MOLM-13	MV4-11	CHRF288-11	CMK	CMS	M07e	ML-2	U937
SJ000518972	ARTESUNATE	Anti-infective	Anti-malarial	1.2775	Inactive	8.64639	Inactive	5.85747	1.22474	4.63141	1.00598
SJ000518967	DIHYDROARTEMISININ	Anti-infective	Anti-malarial	8.3	2.8	9.5	13	15	14	9	2.3
SJ000518991	TAFENOQUINE	Anti-infective	Anti-malarial	Inactive	Inactive	11	Inactive	11	14	13	12
SJ000285935	MEFLOQUINE	Anti-infective	Anti-malarial	Inactive	Inactive	17	Inactive	19	Inactive	18	16
SJ000286134	FLUFENAZINE	Anti-infective	Antipsychotic	Inactive	Inactive	Inactive	Inactive	Inactive	Inactive	14	Inactive
SJ000285347	RIBAVIRIN	Anti-infective	Antiviral	Inactive	Inactive	Inactive	Inactive	Inactive	9.3	Inactive	Inactive
SJ000285676	NOVOBIOCIN SODIUM	Anti-infective	Bacterial DNA gyrase	Inactive	Inactive	Inactive	Inactive	Inactive	Inactive	Inactive	Inactive
SJ000287394	LEFLUNOMIDE	Anti-metabolite	DHODH	Inactive	Inactive	Inactive	Inactive	Inactive	Inactive	Inactive	Inactive
SJ000287832	DFMO	Anti-metabolite	ODC	Inactive	Inactive	Inactive	6.6	Inactive	Inactive	Inactive	Inactive
SJ000518933	FLUDARABINE	Anti-metabolite	Purine Antimetabolite	Inactive	Inactive	Inactive	8.12404	0.13	14	22	13.8564
SJ000312313	CLOFARABINE	Anti-metabolite	Purine Antimetabolite	0.046567	0.154151	0.37	0.00489898	0.0176295	0.0132459	0.125384	0.0884338
SJ000285195	MERCAPTOPURINE	Anti-metabolite	Purine Antimetabolite	Inactive	Inactive	Inactive	Inactive	Inactive	Inactive	Inactive	Inactive
SJ000312321	CLADRIBINE	Anti-metabolite	Purine Antimetabolite	0.0348231	0.0240046	0.167412	0.0299333	Inactive	0.0138557	0.192236	0.0867149
SJ000534767	PENTOSTATIN	Anti-metabolite	Purine Antimetabolite	Inactive	Inactive	Inactive	Inactive	Inactive	Inactive	Inactive	Inactive
SJ000287668	BRIVUDINE	Anti-metabolite	Purine Antimetabolite	Inactive	Inactive	Inactive	Inactive	Inactive	Inactive	Inactive	Inactive
SJ000285208	THIOGUANINE	Anti-metabolite	Purine Antimetabolite	4.9	3	3.5	3.8	14	13	6.3	14
SJ000785905	8-CHLOROADENOSINE	Anti-metabolite	Purine Antimetabolite	2.2	0.25	1.2	Inactive0	4.4	0.001	2.8	0.99
SJ000518940	MYCOPHENOLATE MOFETIL	Anti-metabolite	Purine biosynthesis	1.5	1.9	2.9	7.5	Inactive	12	1.3	3
SJ000285188	CYTARABINE	Anti-metabolite	Pyrimidine Antimetabolite	0.302985	2.58263	1.93391	0.321559	0.29	Inactive	0.101292	0.285832
SJ000519028	GEMCITABINE	Anti-metabolite	RNR	0.00273496	0.00210238	0.00305941	0.0084	0.03	0.062	0.0017	0.00773305
SJ000821632	ABT-199	Apoptosis	Bcl-2	15	0.001	Inactive	Inactive	12	Inactive	Inactive	Inactive
SJ000560620	NAVITOCLAX	Apoptosis	Bcl-2	5.08429	0.068	13	1.19415	0.029	Inactive	7.1	19
SJ000791566	PONATINIB	Apoptosis	Bcr-Abl	0.0170294	0.011	0.984941	1.62986	6.69328	7.00209	5.26864	2.45962
SJ000832931	AT-406	Apoptosis	IAP	Inactive	0.001	Inactive	Inactive	Inactive	Inactive	6.6	Inactive
SJ000832933	LCL-161	Apoptosis	IAP	19	Inactive	8.5	Inactive	Inactive	Inactive	5	Inactive
SJ000359792	(-)-NUTLIN-3	Apoptosis	MDM2-p53	0.94	Inactive	Inactive	Inactive	Inactive	0.16	4.9	Inactive
SJ000558307	RG7112	Apoptosis	MDM2-p53	0.29	2.5	Inactive	Inactive	Inactive	14	6.8	Inactive
SJ000784260	TENOVIN-1	Apoptosis	p53, activator	Inactive	Inactive	Inactive	Inactive	0.77	Inactive	Inactive	12
SJ000832932	BIRINAPANT	Apoptosis	Smac mimetic	Inactive	Inactive	Inactive	Inactive	Inactive	Inactive	0.001	Inactive
SJ000562681	YM-155	Apoptosis	Survivin	0.01	0.02	2.3	0.031	0.091	Inactive	0.021	0.022
SJ000833855	IDRONOXIL	Apoptosis	XIAP	Inactive	Inactive	0.18	0.088	0.44	1.3	0.13	1.9
SJ000510891	CP-466722	Checkpoint	ATM	Inactive	Inactive	Inactive	Inactive	12	0.63	Inactive	Inactive
SJ000573483	KU60019	Checkpoint	ATM	Inactive	Inactive	Inactive	Inactive	19	Inactive	Inactive	Inactive
SJ000786007	CGK 733	Checkpoint	ATM	Inactive	Inactive	Inactive	Inactive	Inactive	Inactive	Inactive	Inactive
SJ000833844	AZ-20	Checkpoint	ATR	Inactive	Inactive	2.5	Inactive	0.6	0.2	0.031	4.7
SJ000834158	VE-821	Checkpoint	ATR	Inactive	Inactive	Inactive	Inactive	Inactive	6.7	Inactive	Inactive
SJ000834138	PF-477736	Checkpoint	Chk1	0.018	0.05	1.2	0.22	6.2	0.24	0.028	0.1
SJ000785951	AZD7762	Checkpoint	Chk1	13	0.001	0.11	0.045	0.68	Inactive	0.026	0.063
SJ000806487	RABUSERTIB	Checkpoint	Chk1	0.4	0.5	2.1	0.45	8.5	Inactive	0.074	3.3
SJ000832936	SCH-900776	Checkpoint	Chk1	0.051	0.083	0.47	0.13	13	Inactive	0.053	Inactive
SJ000786024	IQA	Checkpoint	CK2	8.2	Inactive	15	Inactive	15	Inactive	9	13
SJ000805868	SILMITASERTIB	Checkpoint	CK2	11	Inactive	Inactive	Inactive	Inactive	Inactive	17	Inactive
SJ000834137	NU 7441	Checkpoint	DNAPK	Inactive	Inactive	Inactive	Inactive	14	0.3	11	Inactive
SJ000834163	NU 7026	Checkpoint	DNAPK	Inactive	Inactive	Inactive	Inactive	Inactive	Inactive	Inactive	Inactive
SJ000834141	KU-0060648	Checkpoint	DNAPK	0.47	Inactive	0.78	0.27	2.8	4	0.43	3
SJ000832874	BMN 673	Checkpoint	Parp	Inactive	Inactive	0.0738063	0.210407	Inactive	9.2	0.0791365	3.56509
SJ000790090	NIRAPARIB	Checkpoint	Parp	7.6	14	0.22	0.28	Inactive	Inactive	0.18	15
SJ000784237	DPQ	Checkpoint	Parp	19	Inactive	Inactive	Inactive	Inactive	Inactive	Inactive	Inactive
SJ000785899	2,4-PDAC	Checkpoint	Parp	Inactive	Inactive	Inactive	Inactive	Inactive	Inactive	Inactive	Inactive
SJ000785897	TIQ-A	Checkpoint	Parp	4.2	3.5	Inactive	Inactive	23	7	Inactive	Inactive
SJ000785896	EB-47	Checkpoint	Parp	Inactive	Inactive	Inactive	Inactive	Inactive	Inactive	Inactive	Inactive
SJ000544331	VELIPARIB	Checkpoint	Parp	Inactive	Inactive	Inactive	Inactive	Inactive	Inactive	Inactive	Inactive
SJ000784265	PJ34	Checkpoint	Parp	16	Inactive	Inactive	Inactive	Inactive	Inactive	Inactive	Inactive
SJ000784257	RUCAPARIB	Checkpoint	Parp	Inactive	Inactive	Inactive	Inactive	Inactive	Inactive	Inactive	Inactive
SJ000784278	PARP INHIBITOR XII	Checkpoint	Parp	2.5	Inactive	Inactive	Inactive	Inactive	Inactive	Inactive	Inactive
SJ000288131	6(5H)-PHENANTHRIDINONE	Checkpoint	Parp	2	Inactive	2.3	Inactive	Inactive	Inactive	2.7	Inactive
SJ000285477	3-AMINOBENZAMIDE	Checkpoint	Parp	3.2	Inactive	3	Inactive	Inactive	Inactive	3.2	Inactive
SJ000544332	OLAPARIB	Checkpoint	Parp	Inactive	Inactive	15.4272	Inactive	Inactive	Inactive	10.9545	Inactive
SJ000784271	BYK 204165	Checkpoint	Parp	0.26	0.72	5.5	Inactive	2.2	0.63	12	1.6
SJ000796061	MK-1775	Checkpoint	Wee1	0.37	0.21	10	0.21	0.63	Inactive	0.21	0.46
SJ000286936	ELLAGIC ACID	Complex	Complex	0.8	Inactive	Inactive	Inactive	Inactive	Inactive	0.51	Inactive
SJ000519019	ARSENIC TRIOXIDE	Complex	Complex	Inactive	Inactive	Inactive	17	Inactive	Inactive	Inactive	Inactive
SJ000562684	AURANOFIN	Complex	Complex	0.072	0.09	0.34	2.5	0.25	0.27	0.18	0.21
SJ000285587	GAMBOGIC ACID	Complex	Complex	0.19	0.17	0.22	0.36	0.26	0.24	0.15	0.19
SJ000773134	AMMONIUM TETRATHIOMOLYBDATE	Complex	Complex	Inactive	Inactive	Inactive	18	Inactive	Inactive	Inactive	Inactive
SJ000518971	METHYLENE BLUE	Complex	Complex	2	1.3	6.2	3.4	15	14	5.9	10
SJ000286026	HYDROXYCHLOROQUINE	Complex	Complex	Inactive	Inactive	Inactive	Inactive	Inactive	Inactive	Inactive	Inactive
SJ000285202	QUINACRINE	Complex	Complex	2.9	3.8	Inactive	7.7	5.5	7.7	16	3.9
SJ000785898	CHAETOCIN	Complex	Complex	0.062	0.029	0.012	Inactive	0.01	0.012	0.026	0.0077
SJ000287073	RESVERATROL	Complex	Complex	8.9	13	Inactive	Inactive	Inactive	Inactive	Inactive	Inactive
SJ000287513	NIFURTIMOX	Complex	Complex	Inactive	Inactive	Inactive	2.3	5	Inactive	8.5	2.7
SJ000803897	SDS-I-021N	Complex	Complex	0.0381576	0.00059	0.002498	0.0163095	0.016	0.00057	0.00664831	0.0295635
SJ000806159	BARDOXOLONE METHYL	Complex	Complex	Inactive	Inactive	0.942338	1.11131	1.05357	3.97995	0.883176	1.01193
SJ000285710	CICLOPIROX	Complex	Complex	3.4	5.2	7.9	4.7	3.9	7.7	2.4	7.5
SJ000556756	ISOSORBIDE	Complex	Complex	Inactive	Inactive	Inactive	Inactive	Inactive	Inactive	Inactive	Inactive
SJ000834151	ROCAGLAMIDE A	Complex	Complex	0.018	Inactive	0.014	0.021	0.017	0.031	0.044	0.053
SJ000285216	STREPTOZOSIN	DNA	Alkylator	Inactive	Inactive	Inactive	Inactive	Inactive	Inactive	Inactive	Inactive
SJ000285210	CHLORAMBUCIL	DNA	Alkylator	10	8.4	4.9	5.9	7	6.9	Inactive	6.1
SJ000287405	IFOSFAMIDE	DNA	Alkylator	Inactive	Inactive	Inactive	Inactive	Inactive	Inactive	Inactive	Inactive
SJ000312284	TEMOZOLOMIDE	DNA	Alkylator	Inactive	Inactive	Inactive	Inactive	Inactive	Inactive	Inactive	Inactive
SJ000286241	NIMUSTINE	DNA	Alkylator	Inactive	Inactive	Inactive	9.9	Inactive	Inactive	Inactive	Inactive
SJ000285187	CYCLOPHOSPHAMIDE	DNA	Alkylator	Inactive	Inactive	Inactive	Inactive	Inactive	Inactive	Inactive	Inactive
SJ000285243	MITOMYCIN C	DNA	Alkylator	2.8	4.1	0.75	0.77	9.6	9.4	2.4	4.4
SJ000285282	MITOTANE	DNA	Alkylator	Inactive	Inactive	Inactive	Inactive	Inactive	Inactive	Inactive	Inactive
SJ000287674	O6-BENZYLGUANINE	DNA	DNA alkyltransferase	Inactive	Inactive	Inactive	Inactive	Inactive	Inactive	Inactive	Inactive
SJ000804032	BLEOMYCIN	DNA	DNA damage	6.9	Inactive	13	Inactive	Inactive	15	17	Inactive
SJ000784272	SYUIQ-5	DNA	G-quadraplex stabilizer	1.6	Inactive	1.6	Inactive	0.37	0.54	1.8	0.21
SJ000784259	LOMEGUATRIB	DNA	MGMT	Inactive	Inactive	Inactive	Inactive	Inactive	Inactive	Inactive	Inactive
SJ000834160	TH588	DNA	MTH1	Inactive	Inactive	Inactive	4.8	17	12	10	3
SJ000834164	SCR7	DNA	NHEJ	Inactive	Inactive	Inactive	Inactive	Inactive	Inactive	Inactive	Inactive
SJ000834142	AMUVATINIB	DNA	RAD51	Inactive	Inactive	Inactive	Inactive	Inactive	Inactive	Inactive	Inactive
SJ000285249	DACTINOMYCIN	DNA	RNAP	0.029	0.043	0.001	0.001	0.036	0.001	0.001	0.001
SJ000796038	MITHRAMYCIN A	DNA	RNAP	0.142829	0.0533104	0.161245	0.262679	0.179917	Inactive	0.227596	0.239583
SJ000784251	MST312	DNA	Tert	1.5	Inactive	2	Inactive	2.9	5.2	3.7	2.8
SJ000565230	BIBR-1532	DNA	Tert	7.7	Inactive	5	Inactive	Inactive	Inactive	13	Inactive
SJ000785909	ASTRAGALOSIDE IV	DNA	Tert activator	4.3	Inactive	0.81	Inactive	Inactive	Inactive	0.87	Inactive
SJ000311679	SN-38	DNA	TopoI	0.0056	0.24	0.00948683	0.0232379	Inactive	0.0444972	0.00250998	0.0372424
SJ000287149	TOPOTECAN	DNA	TopoI	0.12	0.17	0.5	0.47	7.2	1.7	0.25	0.69
SJ000312345	IRINOTECAN	DNA	TopoI	2.5	3.1	4.5	Inactive	Inactive	18	4.1	10
SJ000285321	MITOXANTHRONE	DNA	TopoII	0.0081	0.001	0.024	0.043	0.085	0.033	0.24	0.026
SJ000000857	DOXORUBICIN	DNA	TopoII	0.0359278	0.0511277	0.134392	74.8331	0.740135	0.232419	0.436109	0.144148
SJ000285235	ETOPOSIDE	DNA	TopoII	2.07483	0.671834	3.60985	374.166	12.8452	1.74132	0.706604	4.34399
SJ000287297	DAUNORUBICIN	DNA	TopoII	0.043	0.023	0.001	0.035	Inactive0	0.0092	0.001	0.0043
SJ000574791	I-BET-762	Epigenetic	BET	4.6	0.97	Inactive	Inactive	9.8	0.001	9.8	4.3
SJ000574790	JQ1	Epigenetic	BET	0.54	Inactive	1	Inactive	0.37	Inactive	Inactive	0.8
SJ000785891	I-BET151	Epigenetic	BET	0.65	Inactive	5.1	Inactive	2.1	21	2.7	3.2
SJ000784279	RG108	Epigenetic	DNMT	15	Inactive	Inactive	Inactive	Inactive	Inactive	Inactive	Inactive
SJ000312371	DECITABINE	Epigenetic	DNMT	0.001	9.6	6.95414	4.3	Inactive	Inactive	Inactive	0.314325
SJ000782349	ZEBULARINE	Epigenetic	DNMT	1.1	Inactive	8.9	Inactive	Inactive	Inactive	0.73	Inactive
SJ000285227	5-AZACYTIDINE	Epigenetic	DNMT	4.5	Inactive	Inactive	8	6.82715	Inactive	11.2916	14.2829
SJ000785906	SGI-1027	Epigenetic	DNMT	1.4	1.2	2.8	Inactive	9.9	1.6	2.6	0.75
SJ000785889	5-FLUORODEOXYCYTIDINE	Epigenetic	DNMT	0.449794	Inactive	3.1748	0.139852	Inactive	100	0.0089	Inactive
SJ000785894	SINEFUNGIN	Epigenetic	DNMT	Inactive	Inactive	Inactive	Inactive	Inactive	Inactive	Inactive	Inactive
SJ000784262	UNC0224	Epigenetic	G9a/GLP	Inactive	Inactive	Inactive	Inactive	Inactive	Inactive	Inactive	Inactive
SJ000572971	UNC0638 HYDRATE	Epigenetic	G9a/GLP	14	Inactive	13	Inactive	6	5	13	4.5
SJ000785901	UNC0321	Epigenetic	G9a/GLP	Inactive	Inactive	Inactive	Inactive	Inactive	Inactive	Inactive	Inactive
SJ000785900	ANACARDIC ACID	Epigenetic	HAT	Inactive	Inactive	Inactive	Inactive	Inactive	Inactive	Inactive	Inactive
SJ000025189	MC-1626	Epigenetic	HAT	Inactive	Inactive	Inactive	Inactive	Inactive	Inactive	Inactive	Inactive
SJ000784270	CPTH2	Epigenetic	HAT	Inactive	Inactive	Inactive	Inactive	Inactive	Inactive	Inactive	Inactive
SJ000784258	BUTYROLACTONE 3	Epigenetic	HAT, Gcn5	1.8	Inactive	Inactive	Inactive	Inactive	Inactive	Inactive	Inactive
SJ000785890	C 646	Epigenetic	HAT, p300	1.5	Inactive	4.9	Inactive	Inactive	Inactive	1.1	Inactive
SJ000785892	GARCINOL	Epigenetic	HAT, p300	5.1	Inactive	5.8	Inactive	Inactive	26	5.4	Inactive
SJ000784247	CTPB	Epigenetic	HAT, p300 activator	0.9	Inactive	Inactive	Inactive	Inactive	Inactive	Inactive	Inactive
SJ000784263	ABEXINOSTAT	Epigenetic	HDAC	Inactive	Inactive	0.0366606	0.012	0.0342929	0.0264953	0.0929516	0.0301662
SJ000785910	HC TOXIN	Epigenetic	HDAC	0.15	Inactive	0.05	Inactive	0.029	0.021	0.11	0.032
SJ000534770	TRICHOSTATIN A	Epigenetic	HDAC	0.0771362	0.042	0.0434281	0.047	0.0441588	0.09	0.114105	0.0363731
SJ000565185	DACINOSTAT	Epigenetic	HDAC	Inactive	Inactive	0.001	0.001	0.001	0.001	0.001	0.001
SJ000784246	TACEDINALINE	Epigenetic	HDAC	2.17945	Inactive	11.4891	6.8	8.97998	4.06571	14.2829	11.4891
SJ000784268	QUISINOSTAT	Epigenetic	HDAC	0.011	0.006	0.0088	0.018	0.001	0.0042	0.00387298	0.00519615
SJ000784281	PIVANEX	Epigenetic	HDAC	Inactive	Inactive	Inactive	Inactive	Inactive	Inactive	Inactive	Inactive
SJ000784266	CBHA	Epigenetic	HDAC	2.4	Inactive	11	Inactive	11	2.2	5.2	1.3
SJ000832934	CUDC-907	Epigenetic	HDAC	0.000447214	0.00021	0.00089	0.0019	0.001	0.0007	0.0017	0.0041
SJ000518939	VORINOSTAT	Epigenetic	HDAC	1.35818	0.791514	2.66824	0.702827	2.12948	9.996	3.09661	1.63295
SJ000784274	MS-344	Epigenetic	HDAC	1.78774	0.33	3.9	0.88	2.41868	0.766812	3.19374	1.05071
SJ000574277	BELINOSTAT	Epigenetic	HDAC	0.265182	Inactive	0.244778	0.014	0.250442	0.194356	0.349905	0.16671
SJ000784264	PANOBINOSTAT	Epigenetic	HDAC	0.184518	0.127563	0.0100199	0.00284605	0.028356	0.00463539	0.0116971	0.0124289
SJ000833834	ROMIDEPSIN	Epigenetic	HDAC	0.00067	0.0006	0.0065	0.0081	0.001	0.0017	0.0038	0.0032
SJ000016636	SCRIPTAID	Epigenetic	HDAC	Inactive	Inactive	1.7	0.2	0.6	0.33	4.1	0.68
SJ000801053	RESMINOSTAT	Epigenetic	HDAC	2	Inactive	4.7	1.7	3.1	1.1	5	3.5
SJ000833838	TMP269	Epigenetic	HDAC	Inactive	Inactive	Inactive	Inactive	Inactive	0.19	Inactive	Inactive
SJ000833840	MC 1293	Epigenetic	HDAC	21	Inactive	Inactive	8.7	15	0.45	15	Inactive
SJ000784242	CHIDAMIDE	Epigenetic	HDAC	Inactive	Inactive	Inactive	0.25	9.91968	1.48324	8.74986	Inactive
SJ000287008	VALPROATE SODIUM	Epigenetic	HDAC	0.0773305	Inactive	Inactive	Inactive	Inactive	Inactive	Inactive	Inactive
SJ000784245	DROXINOSTAT	Epigenetic	HDAC	Inactive	Inactive	0.37	Inactive	6.80882	13.0384	Inactive	Inactive
SJ000784254	OSU-HDAC-44	Epigenetic	HDAC	1.3	0.29	1.5	Inactive	0.48	0.35	1.4	0.49
SJ000785908	HDAC INHIBITOR VIII	Epigenetic	HDAC	0.96	0.45	1.2	Inactive	0.57	0.55	1.3	0.79
SJ000785907	OXAMFLATIN	Epigenetic	HDAC	0.46	0.21	1.2	Inactive	0.52	0.56	1.6	0.87
SJ000565182	ENTINOSTAT	Epigenetic	HDAC	Inactive	Inactive	4.0694	0.11	0.758947	1.02665	6.1709	5.59643
SJ000286569	SODIUM GAMMA-PHENYLBUTYRATE	Epigenetic	HDAC	2.2	Inactive	3.5	Inactive	Inactive	Inactive	14	Inactive
SJ000784240	PRACINOSTAT	Epigenetic	HDAC	Inactive	Inactive	0.253732	0.07	0.13975	0.128062	0.331662	0.218014
SJ000784273	SBHA	Epigenetic	HDAC	5.1	Inactive	Inactive	Inactive	Inactive	19	Inactive	Inactive
SJ000785888	(S)-HDAC-42	Epigenetic	HDAC	Inactive	Inactive	0.258341	0.038	0.219499	0.16	0.326803	0.220545
SJ000784253	SODIUM PHENYLACETATE	Epigenetic	HDAC	2.1	Inactive	Inactive	Inactive	Inactive	Inactive	Inactive	Inactive
SJ000784276	NCH 51	Epigenetic	HDAC	3.1	Inactive	3.6	Inactive	4.5	3.6	5.6	6.7
SJ000556678	MOCETINOSTAT	Epigenetic	HDAC	Inactive	Inactive	0.170235	0.039	0.11726	0.141421	0.406448	1.08536
SJ000785895	PYROXAMIDE	Epigenetic	HDAC	6	1.6	Inactive	Inactive	Inactive	8.2	11	5.8
SJ000784256	HNHA	Epigenetic	HDAC	11	Inactive	16	Inactive	Inactive	Inactive	8.5	Inactive
SJ000784239	PIMELIC DIPHENYLAMIDE 106	Epigenetic	HDAC	17	Inactive	19	Inactive	8.2	6.7	19	14
SJ000785903	GIVINOSTAT	Epigenetic	HDAC	Inactive	Inactive	0.0614003	0.0037	0.0855278	0.0305778	0.0704273	0.0550091
SJ000784269	MC1568	Epigenetic	HDAC	Inactive	Inactive	4.9	Inactive	Inactive	0.45607	4.3	3.4
SJ000142379	ITSA1	Epigenetic	HDAC, activator	5.3	Inactive	6.1	Inactive	Inactive	Inactive	6.2	Inactive
SJ000784255	APICIDIN	Epigenetic	HDAC, malarial	0.13	Inactive	0.41	Inactive	0.22	0.14	0.18	0.25
SJ000833837	RGFP966	Epigenetic	HDAC3	15	Inactive	7.3	6	9.3	9.8	11	15
SJ000836526	NA	Epigenetic	HDAC3	0.025	0.01	0.33	0.25	Inactive	0.056	0.1	0.041
SJ000833839	TASQUINIMOD	Epigenetic	HDAC4	Inactive	Inactive	Inactive	Inactive	Inactive	1.2	Inactive	Inactive
SJ000784280	TUBASTATIN A	Epigenetic	HDAC6	15.8745	Inactive	Inactive	Inactive	Inactive	Inactive	Inactive	Inactive
SJ000784244	TUBACIN	Epigenetic	HDAC6	11	Inactive	13	Inactive	Inactive	2.5	12	Inactive
SJ000833835	ROCILINOSTAT	Epigenetic	HDAC6	Inactive	Inactive	19	9.1	19	2.7	11	10
SJ000773155	CMLD005574	Epigenetic	HDAC8	2.6	0.33	1.3	Inactive0	0.44	0.32	1.7	0.57
SJ000833836	PCI 34051	Epigenetic	HDAC8	Inactive	Inactive	Inactive	Inactive	6.8	Inactive	Inactive	Inactive
SJ000784241	BIX 01294	Epigenetic	HMT	2.5	3	4.4	Inactive0	11	12	3.6	2
SJ000784275	IOX 1	Epigenetic	JMJD2	Inactive	Inactive	Inactive	Inactive0	Inactive	Inactive	Inactive	Inactive
SJ000832930	LSD1-C76	Epigenetic	LSD1	Inactive	0.001	Inactive	Inactive	Inactive	Inactive	Inactive	Inactive
SJ000785902	S2101	Epigenetic	LSD1	Inactive	Inactive	Inactive	Inactive0	Inactive	Inactive	Inactive	Inactive
SJ000286124	TRANYLCYPROMINE	Epigenetic	LSD1	Inactive	Inactive	Inactive	Inactive0	Inactive	Inactive	Inactive	Inactive
SJ000784275	IOX 1	Epigenetic	pan-2-OG	Inactive	Inactive	Inactive	Inactive0	Inactive	Inactive	Inactive	Inactive
SJ000784252	N-OXALYLGLYCINE	Epigenetic	PHD	2.3	Inactive	Inactive	Inactive0	Inactive	Inactive	Inactive	3.3
SJ000785904	3-DEAZANEPLANOCIN	Epigenetic	SAH Hydrolase	0.19	Inactive	1.8	Inactive0	Inactive	0.001	Inactive	Inactive
SJ000784248	NEPLANOCIN A	Epigenetic	SAH Hydrolase	0.36	Inactive	6.5	Inactive0	Inactive	Inactive	5.8	1.1
SJ000312287	PEMETREXED	Folate	Anti-folate	0.0480625	0.034641	0.0994485	Inactive	Inactive	Inactive	0.0663325	Inactive
SJ000574313	TRIMETREXATE	Folate	Anti-folate	0.17	1.8	7.6	4.2	1.7	10	2.9	16
SJ000520507	RALTITREXED	Folate	Anti-folate	0.068	0.027	0.095	Inactive	Inactive	Inactive	0.096	Inactive
SJ000286159	PYRIMETHAMINE	Folate	Anti-folate	4.5	21	Inactive	Inactive	Inactive	Inactive	Inactive	Inactive
SJ000285196	METHOTREXATE	Folate	Anti-folate	22.3607	Inactive	0.001	0.0045	Inactive	Inactive	0.001	Inactive
SJ000285272	FLOXURIDINE	Folate	Thymidylate Synthase	0.023	0.13	0.067	0.98	7.9	8.2	0.021	Inactive
SJ000285190	5-FLUOROURACIL	Folate	Thymidylate Synthase	Inactive	69.282	Inactive	Inactive	Inactive	Inactive	Inactive	Inactive
SJ000312330	ANASTROZOLE	HR	Aromatase	Inactive	Inactive	Inactive	Inactive	Inactive	Inactive	Inactive	Inactive
SJ000285798	AMINOGLUTETHIMIDE	HR	Aromatase	Inactive	Inactive	Inactive	Inactive	Inactive	Inactive	Inactive	Inactive
SJ000285592	TAMOXIFEN CITRATE	HR	ER	Inactive	Inactive	Inactive	Inactive	Inactive	Inactive	Inactive	Inactive
SJ000285692	BETAMETHASONE	HR	GR	Inactive	Inactive	Inactive	Inactive	Inactive	Inactive	Inactive	Inactive
SJ000286074	PIOGLITAZONE	HR	PPAR-gamma	Inactive	Inactive	Inactive	Inactive	Inactive	Inactive	Inactive	Inactive
SJ000561072	TAZAROTENE	HR	RAR	Inactive	Inactive	Inactive	Inactive	Inactive	Inactive	Inactive	Inactive
SJ000546517	TAMIBAROTENE	HR	RAR	Inactive	Inactive	Inactive	Inactive	Inactive	Inactive	Inactive	Inactive
SJ000285337	TRETINOIN	HR	RAR	Inactive	Inactive	Inactive	Inactive	Inactive	Inactive	Inactive	Inactive
SJ000312335	BEXAROTENE	HR	RXR	Inactive	2.12979	Inactive	8.12404	Inactive	Inactive	Inactive	Inactive
SJ000833885	VER-155008	HSP	HSP-70	Inactive	Inactive	Inactive	Inactive	5.9	Inactive	Inactive	Inactive
SJ000821566	KW-2478	HSP	Hsp90	0.11	0.071	6.3	4.4	Inactive	Inactive	0.16	Inactive
SJ000796058	NVP-AUY922	HSP	Hsp90	0.001	0.001	0.021	0.001	Inactive	Inactive	0.023	0.001
SJ000796035	GELDANOMYCIN	HSP	Hsp90	0.021	0.0098	Inactive	Inactive	Inactive	Inactive	18	20
SJ000786035	VER-63679	HSP	Hsp90	12	4.9	12	10	Inactive	Inactive	13	11
SJ000803697	RADICICOL	HSP	Hsp90	0.027	0.021	0.092	0.066	0.11	Inactive	0.061	0.015
SJ000784284	TANESPIMYCIN	HSP	Hsp90	0.08	0.12	1.3	0.28	0.18	Inactive	0.1	0.05
SJ000821567	AT13387	HSP	Hsp90	0.0094	0.008	0.039	0.011	0.034	Inactive	0.023	Inactive
SJ000821570	BIIB021	HSP	Hsp90	0.055	0.056	0.091	0.067	0.11	Inactive	0.083	0.03
SJ000534765	17-DMAG	HSP	Hsp90	0.039	0.044	0.52	0.75	0.092	2	0.046	0.025
SJ000821568	PU-H71	HSP	Hsp90	0.019	0.023	0.17	0.024	0.18	Inactive	0.082	Inactive
SJ000796085	NVP-BEP800	HSP	Hsp90	0.087	0.11	0.43	0.19	0.4	Inactive	0.21	0.15
SJ000821569	GANETESPIB	HSP	Hsp90	0.0024	0.001	0.0071	0.0023	0.0096	Inactive	0.0054	0.0016
SJ000784301	PERIFOSINE	Kinase	AKT	Inactive	Inactive	Inactive	Inactive	Inactive	Inactive	Inactive	Inactive
SJ000821585	GSK1838705A	Kinase	ALK	Inactive	Inactive	Inactive	5.8	Inactive	Inactive	Inactive	6.2
SJ000821574	ASP3026	Kinase	ALK	8	11	Inactive	9.5	Inactive	Inactive	15	Inactive
SJ000313027	CRIZOTINIB	Kinase	ALK	3.90508	3.88587	7.76128	4.16731	8.2743	86.5617	4.77599	267.773
SJ000821573	CH5424802	Kinase	ALK	Inactive	Inactive	Inactive	Inactive	Inactive	Inactive	Inactive	Inactive
SJ000565231	NVP-TAE684	Kinase	ALK	0.29	0.25	3.6	0.46	14	3.8	0.36	11
SJ000821576	AP26113	Kinase	ALK	0.26	0.6	6	6.5	Inactive	Inactive	4	7.8
SJ000834146	LDN-193189	Kinase	Alk2	0.19	0.19	0.36	1.1	0.53	0.62	0.18	0.19
SJ000784320	ENMD-2076	Kinase	AURK	0.0954987	0.124539	Inactive	0.11	3.18119	Inactive	Inactive	Inactive
SJ000560623	DANUSERTIB	Kinase	AURK	1.36798	0.483772	Inactive	50	Inactive	Inactive	0.61	3.8
SJ000574290	TOZASERTIB	Kinase	AURK	0.039	0.068	Inactive	1.4	Inactive	Inactive	21	18
SJ000784293	ALISERTIB	Kinase	AURKA	8.3	938.083	Inactive	0.0021	4	Inactive	Inactive	Inactive
SJ000821850	BARASERTIB	Kinase	AURKB	0.007	0.001	Inactive	0.0352278	Inactive	Inactive	0.001	0.001
SJ000518964	NILOTINIB	Kinase	Bcr-Abl	Inactive	Inactive	Inactive	Inactive	Inactive	17	Inactive	Inactive
SJ000791566	PONATINIB	Kinase	Bcr-Abl	0.0170294	0.011	0.984941	1.62986	6.69328	7.00209	5.26864	2.45962
SJ000518976	DASATINIB	Kinase	Bcr-Abl	Inactive	Inactive	8.35703	Inactive	Inactive	Inactive	14	Inactive
SJ000556672	BOSUTINIB	Kinase	Bcr-Abl	2.7	3.8	3.8	1.1	Inactive	4.8	10	3.8
SJ000806157	DABRAFENIB	Kinase	BRAF	Inactive	Inactive	Inactive	Inactive	Inactive	Inactive	Inactive	Inactive
SJ000784295	CHIR-265	Kinase	BRAF	Inactive	Inactive	6.8	Inactive	9.8	Inactive	15	Inactive
SJ000574274	VEMURAFENIB	Kinase	BRAF	Inactive	Inactive	Inactive	Inactive	Inactive	Inactive	Inactive	Inactive
SJ000784309	IBRUTINIB	Kinase	BTK	6.7	9.7	Inactive	12	15	Inactive	Inactive	9.8
SJ000556676	MASITINIB	Kinase	c-Kit	Inactive	17	Inactive	Inactive	Inactive	Inactive	Inactive	12
SJ000833881	Merestinib	Kinase	c-Met	0.0058	Inactive	Inactive	Inactive	Inactive	0.025	Inactive	Inactive
SJ000821848	MILCICLIB	Kinase	CDK	0.001	0.001	2.2	0.029	6.4	Inactive	5.6	5.3
SJ000821847	LY2835219	Kinase	CDK4	1.9	1.9	Inactive	Inactive	Inactive	Inactive	4	2
SJ000784215	PALBOCICLIB	Kinase	CDK4	Inactive	Inactive	Inactive	3.5	9.1	Inactive	Inactive	10
SJ000833857	GSK-923295	Kinase	CENP	Inactive	Inactive	Inactive	Inactive	0.011	0.14	0.0077	0.001
SJ000287883	GW 5074	Kinase	CRAF	Inactive	Inactive	Inactive	Inactive	Inactive	Inactive	Inactive	Inactive
SJ000312295	ERLOTINIB	Kinase	EGFR	11	13	Inactive	Inactive	Inactive	Inactive	Inactive	Inactive
SJ000520503	GEFITINIB	Kinase	EGFR	Inactive	Inactive	Inactive	10	Inactive	Inactive	Inactive	Inactive
SJ000518956	LAPATINIB	Kinase	EGFR	Inactive	Inactive	Inactive	Inactive	Inactive	Inactive	Inactive	Inactive
SJ000783705	CUDC-101	Kinase	EGFR	5.56776	Inactive	0.601662	0.073	0.781404	0.19073	0.0832034	0.14108
SJ000806156	AFATINIB	Kinase	EGFR	5.6	5.4	6.9	3.6	8.6	16	7	6.2
SJ000822451	NVP-TAE226	Kinase	Fak	0.7	Inactive	9.8	0.2	15	7.6	2.5	4.5
SJ000833883	PF-00562271	Kinase	Fak	Inactive	Inactive	Inactive	2.6	11	6.2	0.5	3.9
SJ000821578	NVP-BGJ398	Kinase	FGFR	Inactive	Inactive	Inactive	Inactive	Inactive	Inactive	Inactive	Inactive
SJ000821575	AZD4547	Kinase	FGFR	4.1	7.8	Inactive	12	Inactive	Inactive	Inactive	Inactive
SJ000821849	UNC2025A	Kinase	Flt3	0.021	0.001	6.4	4.6	13	8.2	5	8.1
SJ000784318	FEDRATINIB	Kinase	Flt3	0.0509902	0.0824621	0.763544	0.243926	0.703562	2.02929	2.92916	2.88444
SJ000571301	LINSITINIB	Kinase	IGF-1R	Inactive	20	Inactive	Inactive	Inactive	Inactive	Inactive	Inactive
SJ000784304	BMS-754807	Kinase	IGF-1R	8.4	9.9	Inactive	2	Inactive	Inactive	2	Inactive
SJ000806482	IKK 16	Kinase	IKK1	Inactive	Inactive	1	2.8	0.45	4.4	0.42	1.5
SJ000834153	PHA 408	Kinase	IKK2	Inactive	Inactive	16	Inactive	17	5.2	Inactive	9.2
SJ000786029	BMS-345541	Kinase	IKK2	Inactive	Inactive	3.8	4.7	5.9	6.1	2.2	2.3
SJ000834145	PS-1145	Kinase	IKK2	Inactive	Inactive	Inactive	Inactive	Inactive	Inactive	Inactive	Inactive
SJ000833886	AZD1480	Kinase	Jak, pan	Inactive	Inactive	Inactive	11	3.3	Inactive	Inactive	Inactive
SJ000784312	CYT-387	Kinase	Jak1	1.2	Inactive	3.8	1.8	0.34	0.27	12	7.6
SJ000574296	RUXOLITINIB	Kinase	Jak1	Inactive	Inactive	80.6226	8.23275	0.001	10	10	3.39739
SJ000821851	BARICITINIB	Kinase	Jak1	Inactive	Inactive	Inactive	0.0631664	0.0271662	Inactive	Inactive	Inactive
SJ000833890	GANDOTINIB	Kinase	Jak2	Inactive	Inactive	0.069	Inactive	0.36	3	9.3	0.94
SJ000833888	BMS-911543	Kinase	Jak2	Inactive	Inactive	Inactive	Inactive	5	8.7	Inactive	Inactive
SJ000833884	PACRITINIB	Kinase	Jak2	0.31	Inactive	2.4	5	2	6.7	0.13	0.28
SJ000574288	TOFACITINIB	Kinase	Jak3	Inactive	Inactive	Inactive	27.7489	0.418544	3.3	Inactive	Inactive
SJ000560624	AT9283	Kinase	Jak3	Inactive	Inactive	Inactive	0.19	0.187029	0.09	6.62495	6.13351
SJ000773193	JAK3 INHIBITOR VI	Kinase	Jak3	0.36	1.5	5.1	Inactive	Inactive	Inactive	Inactive	Inactive
SJ000833882	CC-292 (AVL-292)	Kinase	Jak3	Inactive	Inactive	Inactive	4	11	9.5	15	4.8
SJ000832516	Deltarasin (S)-6	Kinase	KRAS	Inactive	Inactive	Inactive	Inactive	Inactive	Inactive	11	Inactive
SJ000832517	Deltarasin (S)-4	Kinase	KRAS	Inactive	Inactive	6.1	1.6	8.4	Inactive	3	6.5
SJ000833861	ARRY-520	Kinase	KSP	Inactive	Inactive	0.001	Inactive	0.001	0.001	0.001	0.001
SJ000574275	Pimasertib	Kinase	Mek	Inactive	6.3	Inactive	11	Inactive	Inactive	0.001	Inactive
SJ000821579	PTEROSTILBENE	Kinase	Mek	20	Inactive	Inactive	1.4	Inactive	Inactive	17	11
SJ000821581	GDC-0937	Kinase	Mek	3.8	Inactive	Inactive	11	8.2	11	0.001	9.4
SJ000821584	PD 198306	Kinase	Mek	Inactive	Inactive	Inactive	Inactive	Inactive	Inactive	Inactive	Inactive
SJ000784289	PD-0325901	Kinase	Mek	0.92	Inactive	12	Inactive	Inactive	Inactive	0.001	Inactive
SJ000773182	FR 180204	Kinase	Mek	Inactive	Inactive	Inactive	Inactive	Inactive	Inactive	Inactive	Inactive
SJ000821582	1-NA-PP1	Kinase	Mek	Inactive	Inactive	Inactive	2.2	Inactive	Inactive	Inactive	Inactive
SJ000288250	U0126	Kinase	Mek	Inactive	Inactive	Inactive	Inactive	Inactive	Inactive	Inactive	Inactive
SJ000288145	PD 98059	Kinase	Mek	Inactive	Inactive	Inactive	Inactive	Inactive	Inactive	Inactive	Inactive
SJ000784300	REFAMETINIB	Kinase	Mek	1.2	Inactive	Inactive	8.6	11	Inactive	0.001	Inactive
SJ000574293	TRAMETINIB	Kinase	Mek	Inactive	Inactive	Inactive	Inactive	Inactive	Inactive	0.001	Inactive
SJ000821586	XMD 8-92	Kinase	Mek	9.3	3.2	Inactive	2	17	Inactive	Inactive	15
SJ000560618	LINIFANIB	Kinase	Mek	0.0068	0.003	Inactive	5.8	Inactive	12	14	6
SJ000833881	LY2801653	Kinase	Met	0.0058	Inactive	Inactive	Inactive	Inactive	0.025	Inactive	Inactive
SJ000784299	TIVANTINIB	Kinase	Met	Inactive	Inactive	3.6	0.075	1.5	0.77	0.055	0.061
SJ000287886	SALIRASIB	Kinase	mTor	Inactive	Inactive	Inactive	Inactive	Inactive	Inactive	Inactive	Inactive
SJ000821587	NVP-BGT226	Kinase	mTor	0.114816	0.0497588	0.0545907	0.0632456	0.0141421	0.245064	0.230835	0.0803113
SJ000571304	SAR245409	Kinase	mTor	Inactive	Inactive	Inactive	Inactive	Inactive	Inactive	Inactive	Inactive
SJ000784322	GSK-2126458	Kinase	mTor	0.94	0.001	1.3	0.001	0.04	5.6	0.001	0.001
SJ000784313	PF-04691502	Kinase	mTor	2.1	0.001	4.3	1.4	0.34	Inactive	0.23	0.6
SJ000784327	PF-05212384	Kinase	mTor	0.19	0.047	Inactive	7.7	Inactive	Inactive	Inactive	0.024
SJ000519021	SIROLIMUS	Kinase	mTor	21	0.001	Inactive	Inactive	17	Inactive	Inactive	0.001
SJ000518987	TEMSIROLIMUS	Kinase	mTor	1549.19	Inactive	Inactive	Inactive	Inactive	Inactive	Inactive	Inactive
SJ000821580	GDC-0980	Kinase	mTor	Inactive	Inactive	Inactive	0.52	Inactive	Inactive	Inactive	Inactive
SJ000518978	EVEROLIMUS	Kinase	mTor	Inactive	Inactive	Inactive	Inactive	Inactive	Inactive	Inactive	Inactive
SJ000571299	DACTOLISIB	Kinase	mTor	Inactive	Inactive	Inactive	0.066	Inactive	Inactive	Inactive	Inactive
SJ000784292	REGORAFENIB	Kinase	MultiKinase	1.51789	0.337639	Inactive	Inactive	Inactive	Inactive	Inactive	Inactive
SJ000574279	ALVOCIDIB	Kinase	MultiKinase	0.036	0.05	Inactive	Inactive	0.064	Inactive	0.047	0.029
SJ000287647	H-89	Kinase	MultiKinase	Inactive	21	Inactive	Inactive	Inactive	Inactive	Inactive	Inactive
SJ000288312	BIO	Kinase	MultiKinase	0.59	Inactive	Inactive	Inactive	0.48	Inactive	Inactive	Inactive
SJ000556675	LESTAURTINIB	Kinase	MultiKinase	Inactive	3.16228	0.107476	0.0033	0.00754983	0.001	0.321607	0.0412311
SJ000785982	CABOZANTINIB	Kinase	MultiKinase	0.05	0.001	Inactive	7.3	Inactive	Inactive	Inactive	Inactive
SJ000312350	SORAFENIB	Kinase	MultiKinase	0.0182165	0.0073	118.322	387.298	Inactive	Inactive	38.9601	32.3852
SJ000312357	SUNITINIB	Kinase	MultiKinase	0.0189737	0.0344238	0.489898	0.330454	10.9727	0.458258	0.265857	0.274955
SJ000791567	CRENOLANIB	Kinase	PDGFR	0.1	0.072	0.770714	6.57267	8.2	11.2294	3.60555	5.03786
SJ000571303	XL147	Kinase	PI3K	Inactive	Inactive	Inactive	Inactive	Inactive	Inactive	Inactive	Inactive
SJ000571308	IC-87114	Kinase	PI3K	Inactive	Inactive	Inactive	Inactive	Inactive	Inactive	Inactive	Inactive
SJ000773160	AZD6482	Kinase	PI3K	Inactive	Inactive	Inactive	Inactive	Inactive	Inactive	Inactive	Inactive
SJ000784327	Gedatolisib	Kinase	PI3K	0.19	0.047	Inactive	7.7	Inactive	Inactive	Inactive	0.024
SJ000796027	PICTILISIB	Kinase	PI3K	Inactive	Inactive	Inactive	2.3	Inactive	Inactive	Inactive	Inactive
SJ000574285	PIK 103	Kinase	PI3K	0.94	1.5	Inactive	3.2	Inactive	Inactive	Inactive	0.41
SJ000784322	Omipalisib	Kinase	PI3K	0.94	0.001	1.3	0.001	0.04	5.6	0.001	0.001
SJ000803731	TGX-221	Kinase	PI3K	8	12	Inactive	11	Inactive	Inactive	Inactive	Inactive
SJ000784325	7-HYDROXYSTAUROSPORINE	Kinase	PI3K	0.065	0.19	0.35	0.23	0.41	Inactive	0.25	0.26
SJ000821587	NVP-BGT226	Kinase	PI3K	0.114816	0.0497588	0.0545907	0.0632456	0.0141421	0.245064	0.230835	0.0803113
SJ000287985	LY-294002	Kinase	PI3K	Inactive	Inactive	Inactive	Inactive	18.9737	22	Inactive	Inactive
SJ000821571	ZSTK-474	Kinase	PI3K	Inactive	Inactive	Inactive	Inactive	Inactive	Inactive	Inactive	Inactive
SJ000784314	ENZASTAURIN	Kinase	PI3K	Inactive	Inactive	Inactive	Inactive	Inactive	Inactive	Inactive	Inactive
SJ000803723	GSK-2636771	Kinase	PI3K	Inactive	Inactive	Inactive	Inactive	Inactive	Inactive	Inactive	Inactive
SJ000821583	A66	Kinase	PI3K	Inactive	Inactive	Inactive	Inactive	Inactive	Inactive	Inactive	Inactive
SJ000821572	CH-5132799	Kinase	PI3K	2.5	3.9	9.4	1.5	Inactive	Inactive	6.9	4
SJ000773172	(5Z)-7-OXOZEAENOL	Kinase	PI3K	Inactive	Inactive	2.1	0.37	7.3	0.84	5.5	6.6
SJ000784283	IDELALISIB	Kinase	PI3K, delta	Inactive	Inactive	Inactive	Inactive	Inactive	Inactive	Inactive	Inactive
SJ000571304	Voxtalisib	Kinase	PI3K-alpha	Inactive	Inactive	Inactive	Inactive	Inactive	Inactive	Inactive	Inactive
SJ000571300	BUPARLISIB	Kinase	PI3K-alpha	1.5	1.8	5.7	4.1	1.6	Inactive	1.4	3
SJ000833848	ETP-46464	Kinase	PIKK	Inactive	Inactive	8.3	0.73	5.2	Inactive	3.6	14
SJ000804152	SGI-1776	Kinase	Pim	1.6	0.99	17	Inactive	17	17	16	10
SJ000833887	KP-372-1	Kinase	Pim	Inactive	Inactive	0.038	0.024	0.031	0.053	0.0059	0.01
SJ000833889	AZD1208	Kinase	Pim	Inactive	Inactive	18	Inactive	Inactive	Inactive	Inactive	Inactive
SJ000006739	SMI-4A	Kinase	Pim1	Inactive	Inactive	Inactive	Inactive	Inactive	Inactive	Inactive	Inactive
SJ000556677	MIDOSTAURIN	Kinase	PKC	0.065	0.055	0.06	0.034	Inactive	0.027	0.017	2.4
SJ000780468	GSK461364	Kinase	PLK1	0.17	0.59	Inactive	0.75	10	Inactive	0.059	0.09
SJ000780471	VOLASERTIB	Kinase	PLK1	0.0077	0.0082	3.2	0.015	1.4	Inactive	0.001	0.001
SJ000822452	TAK-960	Kinase	PLK1	Inactive	Inactive	Inactive	Inactive	Inactive	Inactive	Inactive	Inactive
SJ000796036	RIGOSERTIB	Kinase	PLK1	0.00611555	0.0123693	0.0169706	0.00360555	0.0111624	Inactive	0.015284	0.00494874
SJ000833881	Merestinib	Kinase	RON	0.0058	Inactive	Inactive	Inactive	Inactive	0.025	Inactive	Inactive
SJ000772392	R406	Kinase	Syk	0.14	0.057	Inactive	Inactive	0.9	Inactive	Inactive	Inactive
SJ000831523	279140	Kinase	Syk	Inactive	Inactive	Inactive	Inactive	Inactive	8.2	Inactive	Inactive
SJ000831090	GSK143	Kinase	Syk	Inactive	Inactive	Inactive	Inactive	Inactive	Inactive	Inactive	12
SJ000834140	ITD-1	Kinase	TGF-beta	Inactive	Inactive	Inactive	Inactive	16	Inactive	Inactive	Inactive
SJ000834157	SB-431542	Kinase	TGF-beta	Inactive	Inactive	Inactive	Inactive	Inactive	Inactive	Inactive	Inactive
SJ000834154	LY2157299	Kinase	TGF-beta	Inactive	Inactive	Inactive	Inactive	Inactive	Inactive	Inactive	Inactive
SJ000834150	LY2109761	Kinase	TGF-beta	Inactive	Inactive	Inactive	Inactive	Inactive	Inactive	Inactive	Inactive
SJ000834136	A83-01	Kinase	TGF-beta	Inactive	Inactive	Inactive	Inactive	Inactive	0.11	Inactive	Inactive
SJ000784277	XAV939	Kinase	Tnk1	Inactive	Inactive	Inactive	Inactive	Inactive	Inactive	2.8	Inactive
SJ000556685	ORANTINIB	Kinase	VEGFR	Inactive	Inactive	Inactive	Inactive	Inactive	Inactive	Inactive	Inactive
SJ000556670	AXITINIB	Kinase	VEGFR	9.1	1.1	Inactive	2.08327	Inactive	Inactive	Inactive	11
SJ000574278	TIVOZANIB	Kinase	VEGFR	Inactive	7.8	Inactive	Inactive	Inactive	Inactive	Inactive	Inactive
SJ000556680	PAZOPANIB	Kinase	VEGFR	Inactive	Inactive	Inactive	Inactive	Inactive	Inactive	Inactive	Inactive
SJ000574287	VANDETANIB	Kinase	VEGFR	10	Inactive	Inactive	5.8	Inactive	Inactive	Inactive	Inactive
SJ000287842	MIGALASTAT	Metabolic	alpha-Galactosidase	Inactive	Inactive	Inactive	Inactive	Inactive	Inactive	Inactive	Inactive
SJ000806126	CABAZITAXEL	Microtubule	Microtubule	0.001	0.00034	0.001	0.001	0.001	0.001	0.0005	0.001
SJ000285335	VINBLASTINE SULFATE	Microtubule	Microtubule	0.22	0.056	0.57	3.8	0.34	Inactive	0.57	0.16
SJ000312369	DOCETAXEL	Microtubule	Microtubule	0.001	0.001	0.5	0.001	0.0044	0.001	Inactive	0.001
SJ000288244	VINCRISTINE	Microtubule	Microtubule	0.0431961	0.0201594	0.386642	15.8114	0.232379	0.001	0.00787401	0.0347809
SJ000312363	VINORELBINE	Microtubule	Microtubule	0.029	0.032	2.1	Inactive	0.24	Inactive	0.04	0.032
SJ000831763	EVODIAMINE	NF-KB	NF-kB	Inactive	Inactive	Inactive	0.3	1.5	4.4	0.45	2.1
SJ000834149	5HPP-33	NF-KB	NF-kB	Inactive	Inactive	Inactive	Inactive	8.4	Inactive	5.7	6.7
SJ000796052	CAY10512	NF-KB	NF-kB	Inactive	Inactive	Inactive	Inactive	Inactive	32	47	Inactive
SJ000796046	QNZ	NF-KB	NF-kB	Inactive	Inactive	Inactive	Inactive	27	23	Inactive	0.001
SJ000834166	TRIPTOLIDE	NF-KB	NF-kB	0.12	0.23	Inactive	0.01	0.07	0.0098	0.061	0.1
SJ000786025	CID-2858522	NF-KB	NF-kB	Inactive	Inactive	Inactive	Inactive	40	38	37	37
SJ000834143	JSH-23	NF-KB	NF-kB	Inactive	Inactive	34	8.7	25	25	23	24
SJ000834139	SM-7368	NF-KB	NF-kB	Inactive	Inactive	Inactive	Inactive	94	21	54	6.8
SJ000831500	L-(+)-ERGOTHIONEINE	NF-KB	NF-kB	Inactive	Inactive	Inactive	Inactive	Inactive	3.2	Inactive	Inactive
SJ000784308	BG-12	NF-KB	NF-kB	Inactive	Inactive	Inactive	Inactive	Inactive	Inactive	Inactive	Inactive
SJ000834144	OXYMATRINE	NF-KB	NF-kB	Inactive	Inactive	Inactive	Inactive	Inactive	0.058	Inactive	Inactive
SJ000286080	OLMESARTAN MEDOXOMIL	NF-KB	NF-kB	Inactive	Inactive	Inactive	Inactive	Inactive	5.8	Inactive	Inactive
SJ000834156	METHYSTICIN	NF-KB	NF-kB	Inactive	Inactive	Inactive	Inactive	Inactive	Inactive	Inactive	Inactive
SJ000782384	MLN 4924	NF-KB	NF-kB	Inactive	Inactive	0.018	0.001	0.1	0.14	0.001	0.001
SJ000556697	GLIOTOXIN	NF-KB	NF-kB	Inactive	Inactive	0.024	0.016	0.026	0.13	0.025	0.012
SJ000286128	CELASTROL	NF-KB	NF-kB	Inactive	Inactive	0.075	0.069	0.064	0.94	0.067	0.079
SJ000834152	HELENALIN	NF-KB	NF-kB	Inactive	Inactive	0.17	0.19	0.21	0.34	0.13	0.17
SJ000834161	AUROTHIOMALATE	NF-KB	NF-kB	Inactive	Inactive	Inactive	Inactive	Inactive	12	11	Inactive
SJ000285423	PRISTIMERIN	NF-KB	NF-kB	Inactive	Inactive	0.24	0.24	1.5	4.6	0.12	0.8
SJ000287676	BAY 11-7085	NF-KB	NF-kB	1.5	1.4	1.4	3.9	3.1	3.2	1	0.93
SJ000285220	PARTHENOLIDE	NF-KB	NF-kB	Inactive	Inactive	1.6	2.1	1.2	10	0.92	2.1
SJ000834165	BAY 11-7082	NF-KB	NF-kB	1.3	1.8	1.8	4.5	3.6	3.3	0.68	0.5
SJ000834159	ISOHELENIN	NF-KB	NF-kB	5.9	Inactive	6.7	5.2	5.4	14	6.6	8.2
SJ000286830	ANDROGRAPHOLIDE	NF-KB	NF-kB	Inactive	Inactive	8.5	Inactive	5.8	10	3.8	1.7
SJ000042554	NODINITIB-1	NF-KB	NOD1	Inactive	Inactive	Inactive	Inactive	Inactive	Inactive	Inactive	Inactive
SJ000286901	SULINDAC	NSAID	COX	Inactive	Inactive	Inactive	Inactive	Inactive	Inactive	Inactive	Inactive
SJ000833856	HEB I 99	Other	ATX	0.032	Inactive	Inactive	Inactive	Inactive	Inactive	Inactive	Inactive
SJ000833863	HEB II 119	Other	ATX	0.002	Inactive	Inactive	Inactive	Inactive	Inactive	Inactive	Inactive
SJ000833853	HEB II 5	Other	ATX	0.005	Inactive	Inactive	Inactive	Inactive	Inactive	Inactive	Inactive
SJ000833866	HEB I 97	Other	ATX	10	Inactive	Inactive	Inactive	Inactive	Inactive	7.2	Inactive
SJ000833851	PF-8380	Other	ATX	0.0024	Inactive	Inactive	Inactive	Inactive	Inactive	Inactive	Inactive
SJ000833850	HEB II 104	Other	ATX	16	Inactive	Inactive	Inactive	Inactive	7.1	Inactive	Inactive
SJ000833847	HEB II 45	Other	ATX	0.0081	Inactive	Inactive	Inactive	Inactive	0.19	Inactive	Inactive
SJ000833846	HEB II 58	Other	ATX	17	Inactive	Inactive	Inactive	Inactive	Inactive	Inactive	Inactive
SJ000833843	HEB II 10	Other	ATX	0.0062	Inactive	Inactive	Inactive	Inactive	Inactive	Inactive	Inactive
SJ000833842	HEB II 8	Other	ATX	0.025	Inactive	Inactive	Inactive	Inactive	13	Inactive	Inactive
SJ000833860	HEB II 62	Other	ATX	0.0017	Inactive	11	Inactive	Inactive	Inactive	Inactive	Inactive
SJ000796016	DMH-1	Other	BMP	0.0063	Inactive	Inactive	Inactive	Inactive	Inactive	Inactive	Inactive
SJ000782322	ABIRATERONE ACETATE	Other	CYP17	Inactive	Inactive	Inactive	5.3	Inactive	Inactive	Inactive	Inactive
SJ000796025	FTASE INHIBITOR III	Other	FTI	Inactive	Inactive	Inactive	3.1	Inactive	Inactive	Inactive	Inactive
SJ000796019	FPT INHIBITOR III	Other	FTI	Inactive	Inactive	Inactive	Inactive	Inactive	Inactive	Inactive	Inactive
SJ000803701	LB 42708	Other	FTI	2.5	5	Inactive	Inactive	3.4	Inactive	2.3	Inactive
SJ000803709	FTI-2628	Other	FTI	Inactive	Inactive	Inactive	Inactive	Inactive	Inactive	Inactive	2
SJ000803712	TIPIFARNIB	Other	FTI	Inactive	Inactive	Inactive	1.4	Inactive	Inactive	Inactive	0.54
SJ000803714	H-CYS-4-ABZ-MET-OH	Other	FTI	Inactive	Inactive	Inactive	Inactive	Inactive	Inactive	Inactive	2.7
SJ000803699	FTI-277	Other	FTI	Inactive	Inactive	Inactive	Inactive	Inactive	Inactive	Inactive	Inactive
SJ000803726	FTASE INHIBITOR I	Other	FTI	Inactive	Inactive	Inactive	Inactive	Inactive	Inactive	Inactive	Inactive
SJ000285770	FLURBIPROFEN	Other	Gamma-Secretase	Inactive	Inactive	Inactive	Inactive	Inactive	Inactive	Inactive	Inactive
SJ000784324	RO-4929097	Other	Gamma-Secretase	Inactive	Inactive	Inactive	Inactive	Inactive	Inactive	Inactive	Inactive
SJ000786027	BMS-708163	Other	Gamma-Secretase	Inactive	19	Inactive	Inactive	Inactive	Inactive	Inactive	Inactive
SJ000821577	MK-0752	Other	Gamma-Secretase	Inactive	Inactive	Inactive	Inactive	Inactive	Inactive	Inactive	Inactive
SJ000803715	GGTI-2147	Other	GTI	1.1	Inactive	Inactive	Inactive	Inactive	Inactive	Inactive	Inactive
SJ000821624	GGTI 298	Other	GTI	6.4	6.4	Inactive	Inactive	Inactive	Inactive	Inactive	6.5
SJ000312339	ITRACONAZOLE	Other	Hedgehog Signaling	Inactive	Inactive	Inactive	6.4	Inactive	Inactive	Inactive	Inactive
SJ000286025	LOVASTATIN	Other	HMG-CoA	16	Inactive	6.3	Inactive	Inactive	Inactive	Inactive	Inactive
SJ000782366	PITAVASTATIN	Other	HMG-CoA	5.3	7.6	2.2	Inactive	Inactive	Inactive	5.1	8.5
SJ000287055	MEVASTATIN	Other	HMG-CoA	8.9	Inactive	6.6	Inactive	Inactive	Inactive	Inactive	Inactive
SJ000286063	SIMVASTATIN	Other	HMG-CoA	15	Inactive	4.1	Inactive	Inactive	Inactive	22	Inactive
SJ000287209	FLUVASTATIN	Other	HMG-CoA	Inactive	Inactive	Inactive	Inactive	Inactive	Inactive	Inactive	Inactive
SJ000518948	ATORVASTATIN	Other	HMG-CoA	19	16	12	Inactive	Inactive	Inactive	Inactive	20
SJ000287068	ROSUVASTATIN	Other	HMG-CoA	Inactive	Inactive	Inactive	Inactive	Inactive	Inactive	Inactive	Inactive
SJ000312389	CERIVASTATIN	Other	HMG-CoA	0.89	0.34	0.049	0.16	6.8	Inactive	1.6	2.3
SJ000833854	AM-095	Other	LPA	0.0068	Inactive	Inactive	Inactive	Inactive	11	Inactive	Inactive
SJ000833864	AM-966	Other	LPA	0.018	Inactive	Inactive	Inactive	Inactive	Inactive	Inactive	Inactive
SJ000313027	(S)-CRIZOTINIB	Other	MTH1	3.90508	3.88587	7.76128	4.16731	8.2743	86.5617	4.77599	Inactive
SJ000285199	OUABAIN	Other	Na/K-ATPase	0.03	0.038	0.043	0.18	0.046	0.064	0.031	0.041
SJ000796007	DAPORINAD	Other	NAMPT	0.001	0.001	0.012	0.001	Inactive	0.001	0.001	0.001
SJ000804153	GMX-1778	Other	NAMPT	0.0036	0.0011	0.00048	0.0056	Inactive	0.00052	0.00035	0.0051
SJ000803897	SDS-I-021P	Other	Negctrl	0.0381576	0.00059	0.002498	0.0163095	0.016	0.00057	0.00664831	0.0295635
SJ000834162	(5Z)-ZEAENOL	Other	Negctrl	Inactive	Inactive	Inactive	Inactive	Inactive	Inactive	Inactive	Inactive
SJ000285465	MEMANTINE	Other	NMDA Glutamate	Inactive	Inactive	Inactive	Inactive	Inactive	21	Inactive	Inactive
SJ000832935	SCH 51344	Other	Ras/Rac	Inactive	21	Inactive	Inactive	Inactive	Inactive	Inactive	Inactive
SJ000285668	NOSCAPINE HYDROCHLORIDE	Other	Sigma Receptor	Inactive	Inactive	Inactive	Inactive	Inactive	Inactive	Inactive	Inactive
SJ000784267	SELISISTAT	Other	Sirt1	Inactive	Inactive	Inactive	Inactive	Inactive	Inactive	Inactive	Inactive
SJ000784249	SALERMIDE	Other	Sirt1	7	Inactive	Inactive	Inactive	Inactive	Inactive	Inactive	6.6
SJ000479457	CAY10591	Other	Sirt1, activator	Inactive	Inactive	Inactive	Inactive	Inactive	Inactive	Inactive	Inactive
SJ000784238	SRT1720	Other	Sirt1, activator	16	Inactive	5.6	Inactive	11	4.4	17	1.5
SJ000784250	AGK 2	Other	Sirt2	Inactive	Inactive	Inactive	Inactive	13	17	Inactive	11
SJ000013072	AK-1	Other	Sirt2	0.93	Inactive	22	Inactive	Inactive	0.001	0.73	7.7
SJ000806158	VISMODEGIB	Other	Smo	Inactive	Inactive	Inactive	Inactive	Inactive	Inactive	Inactive	Inactive
SJ000795988	GOLOTIMOD	Other	STAT3	Inactive	Inactive	Inactive	Inactive	Inactive	Inactive	Inactive	Inactive
SJ000833858	TERAMEPROCOL	Other	Tat	23	Inactive	Inactive	Inactive	Inactive	Inactive	16	11
SJ000785893	SPAUTIN-1	Other	USP10/13	Inactive	Inactive	Inactive	Inactive	Inactive	Inactive	Inactive	3
SJ000796024	ERASTIN	Other	Vdac2/Ras	Inactive	Inactive	0.19	Inactive	9.5	7.5	0.54	Inactive
SJ000518968	BORTEZOMIB	Proteosome	Proteosome	0.0017	0.0023	0.0021	0.0076	0.001	0.0015	0.0012	0.021
SJ000834155	DELANZOMIB	Proteosome	Proteosome	0.0021	Inactive	0.0027	0.0015	0.001	0.001	0.001	0.0028
SJ000782379	IXAZOMIB	Proteosome	Proteosome	0.0067	Inactive	0.01	0.0072	0.0056	0.011	0.0052	0.01
SJ000833869	OPROZOMIB	Proteosome	Proteosome	0.01	0.0086	0.025	0.0076	0.001	0.0063	0.005	0.011
SJ000834147	ONX-0914	Proteosome	Proteosome	0.0726636	0.046	0.169115	0.229783	0.11	0.078943	0.0425793	0.133866
SJ000782378	CARFILZOMIB	Proteosome	Proteosome	0.00544237	0.0011	0.0191802	0.006	0.001	0.0014	0.0029	0.0101928
SJ000796012	FM19G11	Redox	HIF	Inactive	Inactive	Inactive	Inactive	Inactive	Inactive	Inactive	Inactive
SJ000833859	FG-4592	Redox	HIF	0.002	Inactive	Inactive	Inactive	Inactive	Inactive	Inactive	Inactive
SJ000833852	HIF-C2	Redox	HIF	0.013	Inactive	Inactive	Inactive	Inactive	Inactive	Inactive	Inactive
SJ000803706	PX-478	Redox	HIF	0.0027	Inactive	Inactive	Inactive	Inactive	Inactive	Inactive	Inactive
SJ000285246	ACRIFLAVINIUM	Redox	HIF	Inactive	Inactive	Inactive	Inactive	Inactive	Inactive	7.7	Inactive
SJ000806159	BARDOXOLONE METHYL	Redox	Nrf2, activator	Inactive	Inactive	0.942338	1.11131	1.05357	3.97995	0.883176	1.01193
SJ000833841	OLTIPRAZ	Redox	Nrf2, activator	37	Inactive	17	Inactive	9.8	20	3.1	5.8
SJ000833849	ZERUMBONE	Redox	Nrf2, activator	10	Inactive	8.6	7.2	7.3	Inactive	6.9	9.9
SJ000833845	SULFORAPHANE	Redox	Nrf2, activator	Inactive	Inactive	32	Inactive	25	40	21	14
SJ000834148	TH-302	Redox	Redox	Inactive	Inactive	Inactive	Inactive	Inactive	Inactive	Inactive	Inactive
SJ000784243	INIPARIB	Unknown	Unknown	17	Inactive	Inactive	Inactive0	Inactive	Inactive	Inactive	Inactive
SJ000833862	(-)-CURVULARIN	Unknown	Unknown	Inactive	Inactive	4.7	1.5	0.32	Inactive	0.001	0.82
SJ000833865	CURVULARIN DIMER	Unknown	Unknown	0.0032	Inactive	Inactive	Inactive	Inactive	Inactive	Inactive	Inactive
SJ000833867	(+)-XESTODECLACTONE A	Unknown	Unknown	0.043	Inactive	Inactive	Inactive	Inactive	Inactive	Inactive	Inactive
