# Supplementary material for: A high-throughput screen indicates gemcitabine and JAK inhibitors may be useful for treating pediatric AML
Source: Nat Commun. 2019 May 16;10:2189. doi: 10.1038/s41467-019-09917-0 (PMC6522510; doi:10.1038/s41467-019-09917-0)
Supplement: Supplementary file 6 — Supplementary Software [file 41467_2019_9917_MOESM6_ESM.zip]

Archive with 1 entries (1 files):
- Supplementary Code_RISE_2007.ppxml
