# Supplementary material for: A high-throughput screen indicates gemcitabine and JAK inhibitors may be useful for treating pediatric AML
Source: Nat Commun. 2019 May 16;10:2189. doi: 10.1038/s41467-019-09917-0 (PMC6522510; doi:10.1038/s41467-019-09917-0)
Supplement: Supplementary file 6 — Supplementary Software [file 41467_2019_9917_MOESM6_ESM.zip › Supplementary Code_RISE_2007.ppxml]

<?xml version="1.0" encoding="UTF-8"?>
<sci:data xmlns:sci="http://www.SciTegic.com/" object="SciTegic.Protocol.1" format="8.0.0">
	<sci:dbitem>
		<sci:component name="RISE_2007" version="2">
			<sci:arg name="ScreenRun_ID" type="StringType" required="true" visibility="visible" multi="false" expanded="true">
				<sci:help>Enter &apos;NA&apos; for assays that are not registered, otherwise enter the ScreenRun_ID following HTS naming conventions.</sci:help>
			</sci:arg>
			<sci:arg name="ScreenRun_Comment" type="TextType" required="true" visibility="visible" multi="false"/>
			<sci:arg name="Input_Files" type="GroupType" required="false" visibility="visible" multi="false" expanded="true">
				<sci:member>Cellario_Source</sci:member>
				<sci:member>Data_Source</sci:member>
				<sci:member>Barcode_Source</sci:member>
			</sci:arg>
			<sci:arg name="Data_Source" type="URLType" required="false" visibility="visible" multi="false" expanded="true">
				<sci:help>Paths to raw assay data files (not required for CELLARIO_ONLY mode)</sci:help>
			</sci:arg>
			<sci:arg name="Cellario_Source" type="URLType" required="false" visibility="visible" multi="false">
				<sci:help>Tab-delimited text file extracted from Cellario Access database using the RISE_Query </sci:help>
			</sci:arg>
			<sci:arg name="Barcode_Source" type="URLType" required="false" visibility="visible" multi="false">
				<sci:help>Excel-template file containing scanned barcodes for assay and compounds plates, as well as additional information (not required for EXCEL_GENERIC_SP assay type)</sci:help>
			</sci:arg>
			<sci:arg name="Processing_Directives" type="GroupType" required="false" visibility="visible" multi="false" expanded="true">
				<sci:member>Assay_Readout</sci:member>
				<sci:member>Endpoint_Transform</sci:member>
				<sci:member>Endpoint_Normalization</sci:member>
				<sci:member>VARCMPD_DR</sci:member>
				<sci:member>Alternative_Endpoint</sci:member>
				<sci:member>Activity_Measure</sci:member>
			</sci:arg>
			<sci:arg name="Assay_Readout" type="StringType" required="true" visibility="visible" multi="false">
				<sci:help>Select how raw data files should be interpreted (see wiki page &quot;RISE File Formats&quot; for more details):

&lt;ul&gt;
&lt;li&gt;CELLARIO_ONLY: perform Cellario time analysis only
&lt;li&gt;CWORX_SP: Cellworx-based single-point image analysis measurement (e.g., nuclear localization)
&lt;li&gt;ENV_ABSORPTION_KL: Envision-based absorption kinetic linear assay
&lt;li&gt;ENV_ALPHASCREEN1_SP: Envision-based alphascreen single-point assay (cross-talk corrected; 2nd plate block read)
&lt;li&gt;ENV_ALPHASCREEN2_SP: Envision-based alphascreen single-point assay (NOT cross-talk corrected; 1st plate block read)
&lt;li&gt;ENV_FINT_SP: Envision-based fluorescence intensity
&lt;li&gt;ENV_FPOLAR_SP: Envision-based fluorescence polarization single-point assay
&lt;li&gt;ENV_LUMINESCENCE_SP: Envision-based luminescence single-point assay (cross-talk corrected; 2nd plate block read)
&lt;li&gt;ENV_LUMINESCENCE2_SP: Envision-based luminescence single-point assay (NOT cross-talk corrected; 1st plate block read)
&lt;li&gt;EXCEL_GENERIC_SP: Excel template-based generic single-point assay
&lt;/ul&gt;</sci:help>
				<sci:legalval/>
				<sci:legalval>CELLARIO_ONLY</sci:legalval>
				<sci:legalval>CWORX_SP</sci:legalval>
				<sci:legalval>ENV_ABSORPTION_KL</sci:legalval>
				<sci:legalval>ENV_ALPHASCREEN1_SP</sci:legalval>
				<sci:legalval>ENV_ALPHASCREEN2_SP</sci:legalval>
				<sci:legalval>ENV_FINT_SP</sci:legalval>
				<sci:legalval>ENV_FPOLAR_SP</sci:legalval>
				<sci:legalval>ENV_FRET_SP</sci:legalval>
				<sci:legalval selected="true">ENV_LUMINESCENCE_SP</sci:legalval>
				<sci:legalval>ENV_LUMINESCENCE2_SP</sci:legalval>
				<sci:legalval>EXCEL_GENERIC_SP</sci:legalval>
			</sci:arg>
			<sci:arg name="Activity_Measure" type="StringType" required="false" visibility="visible" multi="false">
				<sci:help>Select whether the raw values of positive controls are greater than or less than the raw values of negative controls.</sci:help>
				<sci:legalval/>
				<sci:legalval selected="true">POSCTRLs &lt; NEGCTRLs</sci:legalval>
				<sci:legalval>NEGCTRLs &lt; POSCTRLs</sci:legalval>
			</sci:arg>
			<sci:arg name="Endpoint_Transform" type="StringType" required="false" visibility="visible" multi="false">
				<sci:help>Select the mathematical transform to perform on the raw endpoint value prior to normalization (the endpoint is the assay readout that determines assay activity).  Default is NONE.</sci:help>
				<sci:legalval/>
				<sci:legalval>NONE</sci:legalval>
				<sci:legalval selected="true">LOG10</sci:legalval>
				<sci:legalval>LOG2</sci:legalval>
				<sci:legalval>SQRT</sci:legalval>
			</sci:arg>
			<sci:arg name="Endpoint_Normalization" type="StringType" required="false" visibility="visible" multi="false">
				<sci:help>Select the type of normalization to perform:
- PRCACT: all samples normalized to percent activity relative to POSCTRL_NormWells and NEGCTRL_NormWells  
- NEGCTRL: all samples normalized to the NEGCTRL_NormWells mean
- POSCTRL: all samples normalized to the POSCTRL_NormWells mean
- RAW: no normalization</sci:help>
				<sci:legalval/>
				<sci:legalval selected="true">NEGCENT</sci:legalval>
				<sci:legalval>NEGFOLD</sci:legalval>
				<sci:legalval>NEGZSCORE</sci:legalval>
				<sci:legalval>PRCACT</sci:legalval>
				<sci:legalval>RAW</sci:legalval>
				<sci:legalval>VARZSCORE</sci:legalval>
			</sci:arg>
			<sci:arg name="VARCMPD_DR" type="StringType" required="false" visibility="visible" multi="false" expanded="true">
				<sci:help>Select TRUE to calculate VARCMPD dose-response curves.</sci:help>
				<sci:legalval>FALSE</sci:legalval>
				<sci:legalval selected="true">TRUE</sci:legalval>
			</sci:arg>
			<sci:arg name="Alternative_Endpoint" type="StringType" required="false" visibility="visible" multi="false">
				<sci:help>Select an alternative endpoint with which to calculate the dose response curve.
- NO: use original endpoint
- FINT_FP: calculate a FINT DR for FP assays.</sci:help>
				<sci:legalval selected="true">NO</sci:legalval>
				<sci:legalval>FPOLAR_FINT</sci:legalval>
			</sci:arg>
			<sci:arg name="Plate_Layout" type="GroupType" required="false" visibility="visible" multi="false" expanded="true">
				<sci:member>Plate_Format</sci:member>
				<sci:member>BLANK_Wells</sci:member>
				<sci:member>REFWELL_Wells</sci:member>
				<sci:member>POSCTRL_Wells</sci:member>
				<sci:member>NEGCTRL_Wells</sci:member>
				<sci:member>POSCTRL_NormWells</sci:member>
				<sci:member>NEGCTRL_NormWells</sci:member>
			</sci:arg>
			<sci:arg name="Plate_Format" type="StringType" required="false" visibility="visible" multi="false">
				<sci:help>96-well or 384-well plate format</sci:help>
				<sci:legalval>96_WELL</sci:legalval>
				<sci:legalval selected="true">384_WELL</sci:legalval>
			</sci:arg>
			<sci:arg name="BLANK_Wells" type="StringType" required="false" visibility="visible" multi="true" expanded="true">
				<sci:help>Select BLANK wells from the drop-down list.  These wells will be excluded from some statistical calculations.  &lt;b&gt;NOTE: Any well defined as both a Blank AND another well-type will be interpreted as the other well-type; in other words, BLANK well-type has lowest precedence.&lt;/b&gt;</sci:help>
				<sci:legalvalscript>/* define inverse row hash */
@inverse_row_hash := HASHCREATE();
HASHADD(@inverse_row_hash,&apos;1&apos;,&apos;A&apos;);
HASHADD(@inverse_row_hash,&apos;2&apos;,&apos;B&apos;);
HASHADD(@inverse_row_hash,&apos;3&apos;,&apos;C&apos;);
HASHADD(@inverse_row_hash,&apos;4&apos;,&apos;D&apos;);
HASHADD(@inverse_row_hash,&apos;5&apos;,&apos;E&apos;);
HASHADD(@inverse_row_hash,&apos;6&apos;,&apos;F&apos;);
HASHADD(@inverse_row_hash,&apos;7&apos;,&apos;G&apos;);
HASHADD(@inverse_row_hash,&apos;8&apos;,&apos;H&apos;);
HASHADD(@inverse_row_hash,&apos;9&apos;,&apos;I&apos;);
HASHADD(@inverse_row_hash,&apos;10&apos;,&apos;J&apos;);
HASHADD(@inverse_row_hash,&apos;11&apos;,&apos;K&apos;);
HASHADD(@inverse_row_hash,&apos;12&apos;,&apos;L&apos;);
HASHADD(@inverse_row_hash,&apos;13&apos;,&apos;M&apos;);
HASHADD(@inverse_row_hash,&apos;14&apos;,&apos;N&apos;);
HASHADD(@inverse_row_hash,&apos;15&apos;,&apos;O&apos;);
HASHADD(@inverse_row_hash,&apos;16&apos;,&apos;P&apos;);

#plate_format := PARAMETER(&apos;Plate_Format&apos;);
/* define maxrow and maxcol variables according to param Plate_Format */
if (#plate_format eq &apos;96_WELL&apos;) then
  #numrow := 8;
  #numcol := 12;
elsif (#plate_format eq &apos;384_WELL&apos;) then
  #numrow := 16;
  #numcol := 24;
end if;

/* define well array */
resize(#well_arr,0);
for #i in 1 .. #numcol loop
	for #j in 1 .. #numrow loop
		append(#well_arr,format(&quot;%s%02d&quot;,HASHFIND(@inverse_row_hash,#j),#i));
	end loop;
end loop;

HASHDESTROY(@inverse_row_hash);
SetLegalValues(#well_arr);</sci:legalvalscript>
			</sci:arg>
			<sci:arg name="REFWELL_Wells" type="StringType" required="false" visibility="visible" multi="true" expanded="true">
				<sci:help>Select REFWELL wells (reference compounds) from the drop-down list.  Reference compounds are mid-level known actives or secondary controls.  These compounds are displayed for reference only, and are not included in most statistics (e.g, hit rate, z-factor, etc.).  &lt;b&gt; NOTE: Any well defined as both a REFWELL AND either POSCTRL or NEGCTRL will be interpreted as POSCTRL or NEGCTRL. &lt;/b&gt;</sci:help>
				<sci:legalvalscript>/* define inverse row hash */
@inverse_row_hash := HASHCREATE();
HASHADD(@inverse_row_hash,&apos;1&apos;,&apos;A&apos;);
HASHADD(@inverse_row_hash,&apos;2&apos;,&apos;B&apos;);
HASHADD(@inverse_row_hash,&apos;3&apos;,&apos;C&apos;);
HASHADD(@inverse_row_hash,&apos;4&apos;,&apos;D&apos;);
HASHADD(@inverse_row_hash,&apos;5&apos;,&apos;E&apos;);
HASHADD(@inverse_row_hash,&apos;6&apos;,&apos;F&apos;);
HASHADD(@inverse_row_hash,&apos;7&apos;,&apos;G&apos;);
HASHADD(@inverse_row_hash,&apos;8&apos;,&apos;H&apos;);
HASHADD(@inverse_row_hash,&apos;9&apos;,&apos;I&apos;);
HASHADD(@inverse_row_hash,&apos;10&apos;,&apos;J&apos;);
HASHADD(@inverse_row_hash,&apos;11&apos;,&apos;K&apos;);
HASHADD(@inverse_row_hash,&apos;12&apos;,&apos;L&apos;);
HASHADD(@inverse_row_hash,&apos;13&apos;,&apos;M&apos;);
HASHADD(@inverse_row_hash,&apos;14&apos;,&apos;N&apos;);
HASHADD(@inverse_row_hash,&apos;15&apos;,&apos;O&apos;);
HASHADD(@inverse_row_hash,&apos;16&apos;,&apos;P&apos;);

#plate_format := PARAMETER(&apos;Plate_Format&apos;);
/* define maxrow and maxcol variables according to param Plate_Format */
if (#plate_format eq &apos;96_WELL&apos;) then
  #numrow := 8;
  #numcol := 12;
elsif (#plate_format eq &apos;384_WELL&apos;) then
  #numrow := 16;
  #numcol := 24;
end if;

/* define well array */
resize(#well_arr,0);
for #i in 1 .. #numcol loop
	for #j in 1 .. #numrow loop
		append(#well_arr,format(&quot;%s%02d&quot;,HASHFIND(@inverse_row_hash,#j),#i));
	end loop;
end loop;

HASHDESTROY(@inverse_row_hash);
SetLegalValues(#well_arr);</sci:legalvalscript>
			</sci:arg>
			<sci:arg name="POSCTRL_Wells" type="StringType" required="false" visibility="visible" multi="true">
				<sci:help>Select POSCTRL wells (positive controls) from the drop-down list.  &lt;b&gt;NOTE: Any well defined as both a POSCTRL AND NEGCTRL will be interpreted as a NEGCTRL control.&lt;/b&gt;</sci:help>
				<sci:legalvalscript>/* define inverse row hash */
@inverse_row_hash := HASHCREATE();
HASHADD(@inverse_row_hash,&apos;1&apos;,&apos;A&apos;);
HASHADD(@inverse_row_hash,&apos;2&apos;,&apos;B&apos;);
HASHADD(@inverse_row_hash,&apos;3&apos;,&apos;C&apos;);
HASHADD(@inverse_row_hash,&apos;4&apos;,&apos;D&apos;);
HASHADD(@inverse_row_hash,&apos;5&apos;,&apos;E&apos;);
HASHADD(@inverse_row_hash,&apos;6&apos;,&apos;F&apos;);
HASHADD(@inverse_row_hash,&apos;7&apos;,&apos;G&apos;);
HASHADD(@inverse_row_hash,&apos;8&apos;,&apos;H&apos;);
HASHADD(@inverse_row_hash,&apos;9&apos;,&apos;I&apos;);
HASHADD(@inverse_row_hash,&apos;10&apos;,&apos;J&apos;);
HASHADD(@inverse_row_hash,&apos;11&apos;,&apos;K&apos;);
HASHADD(@inverse_row_hash,&apos;12&apos;,&apos;L&apos;);
HASHADD(@inverse_row_hash,&apos;13&apos;,&apos;M&apos;);
HASHADD(@inverse_row_hash,&apos;14&apos;,&apos;N&apos;);
HASHADD(@inverse_row_hash,&apos;15&apos;,&apos;O&apos;);
HASHADD(@inverse_row_hash,&apos;16&apos;,&apos;P&apos;);

#plate_format := PARAMETER(&apos;Plate_Format&apos;);
/* define maxrow and maxcol variables according to param Plate_Format */
if (#plate_format eq &apos;96_WELL&apos;) then
  #numrow := 8;
  #numcol := 12;
elsif (#plate_format eq &apos;384_WELL&apos;) then
  #numrow := 16;
  #numcol := 24;
end if;

/* define well array */
resize(#well_arr,0);
for #i in 1 .. #numcol loop
	for #j in 1 .. #numrow loop
		append(#well_arr,format(&quot;%s%02d&quot;,HASHFIND(@inverse_row_hash,#j),#i));
	end loop;
end loop;

HASHDESTROY(@inverse_row_hash);
SetLegalValues(#well_arr);</sci:legalvalscript>
			</sci:arg>
			<sci:arg name="POSCTRL_NormWells" type="StringType" required="false" visibility="visible" multi="true">
				<sci:help>Normalize samples to these POSCTRL wells.</sci:help>
				<sci:legalvalscript>/* define inverse row hash */
@inverse_row_hash := HASHCREATE();
HASHADD(@inverse_row_hash,&apos;1&apos;,&apos;A&apos;);
HASHADD(@inverse_row_hash,&apos;2&apos;,&apos;B&apos;);
HASHADD(@inverse_row_hash,&apos;3&apos;,&apos;C&apos;);
HASHADD(@inverse_row_hash,&apos;4&apos;,&apos;D&apos;);
HASHADD(@inverse_row_hash,&apos;5&apos;,&apos;E&apos;);
HASHADD(@inverse_row_hash,&apos;6&apos;,&apos;F&apos;);
HASHADD(@inverse_row_hash,&apos;7&apos;,&apos;G&apos;);
HASHADD(@inverse_row_hash,&apos;8&apos;,&apos;H&apos;);
HASHADD(@inverse_row_hash,&apos;9&apos;,&apos;I&apos;);
HASHADD(@inverse_row_hash,&apos;10&apos;,&apos;J&apos;);
HASHADD(@inverse_row_hash,&apos;11&apos;,&apos;K&apos;);
HASHADD(@inverse_row_hash,&apos;12&apos;,&apos;L&apos;);
HASHADD(@inverse_row_hash,&apos;13&apos;,&apos;M&apos;);
HASHADD(@inverse_row_hash,&apos;14&apos;,&apos;N&apos;);
HASHADD(@inverse_row_hash,&apos;15&apos;,&apos;O&apos;);
HASHADD(@inverse_row_hash,&apos;16&apos;,&apos;P&apos;);

#plate_format := PARAMETER(&apos;Plate_Format&apos;);
/* define maxrow and maxcol variables according to param Plate_Format */
if (#plate_format eq &apos;96_WELL&apos;) then
  #numrow := 8;
  #numcol := 12;
elsif (#plate_format eq &apos;384_WELL&apos;) then
  #numrow := 16;
  #numcol := 24;
end if;

/* define well array */
resize(#well_arr,0);
append(#well_arr,&apos;Same as POSCTRL_Wells&apos;);
for #i in 1 .. #numcol loop
	for #j in 1 .. #numrow loop
		append(#well_arr,format(&quot;%s%02d&quot;,HASHFIND(@inverse_row_hash,#j),#i));
	end loop;
end loop;

HASHDESTROY(@inverse_row_hash);
SetLegalValues(#well_arr);</sci:legalvalscript>
				<sci:value>Same as POSCTRL_Wells</sci:value>
			</sci:arg>
			<sci:arg name="NEGCTRL_Wells" type="StringType" required="false" visibility="visible" multi="true" expanded="true">
				<sci:help>Select NEGCTRL wells (negative controls) from the drop-down list.  &lt;b&gt;NOTE: Any well defined as both another well-type AND NEGCTRL will be interpreted as a NEGCTRL: NEGCTRL well-type has highest precedence.&lt;/b&gt;</sci:help>
				<sci:legalvalscript>/* define inverse row hash */
@inverse_row_hash := HASHCREATE();
HASHADD(@inverse_row_hash,&apos;1&apos;,&apos;A&apos;);
HASHADD(@inverse_row_hash,&apos;2&apos;,&apos;B&apos;);
HASHADD(@inverse_row_hash,&apos;3&apos;,&apos;C&apos;);
HASHADD(@inverse_row_hash,&apos;4&apos;,&apos;D&apos;);
HASHADD(@inverse_row_hash,&apos;5&apos;,&apos;E&apos;);
HASHADD(@inverse_row_hash,&apos;6&apos;,&apos;F&apos;);
HASHADD(@inverse_row_hash,&apos;7&apos;,&apos;G&apos;);
HASHADD(@inverse_row_hash,&apos;8&apos;,&apos;H&apos;);
HASHADD(@inverse_row_hash,&apos;9&apos;,&apos;I&apos;);
HASHADD(@inverse_row_hash,&apos;10&apos;,&apos;J&apos;);
HASHADD(@inverse_row_hash,&apos;11&apos;,&apos;K&apos;);
HASHADD(@inverse_row_hash,&apos;12&apos;,&apos;L&apos;);
HASHADD(@inverse_row_hash,&apos;13&apos;,&apos;M&apos;);
HASHADD(@inverse_row_hash,&apos;14&apos;,&apos;N&apos;);
HASHADD(@inverse_row_hash,&apos;15&apos;,&apos;O&apos;);
HASHADD(@inverse_row_hash,&apos;16&apos;,&apos;P&apos;);

#plate_format := PARAMETER(&apos;Plate_Format&apos;);
/* define maxrow and maxcol variables according to param Plate_Format */
if (#plate_format eq &apos;96_WELL&apos;) then
  #numrow := 8;
  #numcol := 12;
elsif (#plate_format eq &apos;384_WELL&apos;) then
  #numrow := 16;
  #numcol := 24;
end if;

/* define well array */
resize(#well_arr,0);
for #i in 1 .. #numcol loop
	for #j in 1 .. #numrow loop
		append(#well_arr,format(&quot;%s%02d&quot;,HASHFIND(@inverse_row_hash,#j),#i));
	end loop;
end loop;

HASHDESTROY(@inverse_row_hash);
SetLegalValues(#well_arr);</sci:legalvalscript>
			</sci:arg>
			<sci:arg name="NEGCTRL_NormWells" type="StringType" required="false" visibility="visible" multi="true" expanded="true">
				<sci:help>Normalize samples to these NEGCTRL wells.</sci:help>
				<sci:legalvalscript>/* define inverse row hash */
@inverse_row_hash := HASHCREATE();
HASHADD(@inverse_row_hash,&apos;1&apos;,&apos;A&apos;);
HASHADD(@inverse_row_hash,&apos;2&apos;,&apos;B&apos;);
HASHADD(@inverse_row_hash,&apos;3&apos;,&apos;C&apos;);
HASHADD(@inverse_row_hash,&apos;4&apos;,&apos;D&apos;);
HASHADD(@inverse_row_hash,&apos;5&apos;,&apos;E&apos;);
HASHADD(@inverse_row_hash,&apos;6&apos;,&apos;F&apos;);
HASHADD(@inverse_row_hash,&apos;7&apos;,&apos;G&apos;);
HASHADD(@inverse_row_hash,&apos;8&apos;,&apos;H&apos;);
HASHADD(@inverse_row_hash,&apos;9&apos;,&apos;I&apos;);
HASHADD(@inverse_row_hash,&apos;10&apos;,&apos;J&apos;);
HASHADD(@inverse_row_hash,&apos;11&apos;,&apos;K&apos;);
HASHADD(@inverse_row_hash,&apos;12&apos;,&apos;L&apos;);
HASHADD(@inverse_row_hash,&apos;13&apos;,&apos;M&apos;);
HASHADD(@inverse_row_hash,&apos;14&apos;,&apos;N&apos;);
HASHADD(@inverse_row_hash,&apos;15&apos;,&apos;O&apos;);
HASHADD(@inverse_row_hash,&apos;16&apos;,&apos;P&apos;);

#plate_format := PARAMETER(&apos;Plate_Format&apos;);
/* define maxrow and maxcol variables according to param Plate_Format */
if (#plate_format eq &apos;96_WELL&apos;) then
  #numrow := 8;
  #numcol := 12;
elsif (#plate_format eq &apos;384_WELL&apos;) then
  #numrow := 16;
  #numcol := 24;
end if;

/* define well array */
resize(#well_arr,0);
append(#well_arr,&apos;Same as NEGCTRL_Wells&apos;);
for #i in 1 .. #numcol loop
	for #j in 1 .. #numrow loop
		append(#well_arr,format(&quot;%s%02d&quot;,HASHFIND(@inverse_row_hash,#j),#i));
	end loop;
end loop;

HASHDESTROY(@inverse_row_hash);
SetLegalValues(#well_arr);</sci:legalvalscript>
				<sci:value>Same as NEGCTRL_Wells</sci:value>
			</sci:arg>
			<sci:arg name="Fitting_Parameters" type="GroupType" required="false" visibility="visible" multi="false" expanded="true">
				<sci:help>These parameters are ignored by default, but are important for certain processing applications.</sci:help>
				<sci:member>DR_DilutionFactor</sci:member>
			</sci:arg>
			<sci:arg name="DR_DilutionFactor" type="DoubleType" required="false" visibility="visible" multi="false"/>
			<sci:arg name="Hit_Criteria" type="GroupType" required="false" visibility="visible" multi="false">
				<sci:member>SinglePoint_Specific</sci:member>
				<sci:member>DR_Specific</sci:member>
			</sci:arg>
			<sci:arg name="SinglePoint_Specific" type="GroupType" required="false" visibility="visible" multi="false">
				<sci:member>Outlier_Rules</sci:member>
				<sci:member>MIN_Hit_Activity</sci:member>
				<sci:member>Hit_Type</sci:member>
			</sci:arg>
			<sci:arg name="Outlier_Rules" type="StringType" required="false" visibility="visible" multi="true" expanded="true">
				<sci:help>Select whether the following outlier rules apply to hits on a plate:
  --is_nout (outlier from population of negative ctrls)
  --is_vout (outlier from population of variable cmpds)
&lt;b&gt;NOTE: Hit criteria is a logical AND over Outlier_Rules, MIN_Hit_Activity, and MIN_Hit_ZVAR.&lt;/b&gt;</sci:help>
				<sci:legalval selected="true">is_nout</sci:legalval>
				<sci:legalval selected="true">is_vout</sci:legalval>
			</sci:arg>
			<sci:arg name="MIN_Hit_Activity" type="DoubleType" required="false" visibility="visible" multi="false">
				<sci:help>Minimum %activity required to be considered a hit.  &lt;b&gt;NOTE: Hit criteria is a logical AND over Outlier_Rules, MIN_Hit_Activity, and MIN_Hit_ZVAR.&lt;/b&gt;</sci:help>
				<sci:value>90</sci:value>
			</sci:arg>
			<sci:arg name="Hit_Type" type="StringType" required="false" visibility="visible" multi="false">
				<sci:help>Hit_Type determines whether a hit should have higher (normal) or lower (inverse) activity than the cuttoff criteria.  For example, an Inverse type finds agonists in an antagonist assay.  The outlier rules are applied the same for either type: a compound is a hit if it exceeds the hit cuttoffs and is an outlier for the variable and/or negative control population(s).</sci:help>
				<sci:legalval selected="true">NORMAL</sci:legalval>
				<sci:legalval>INVERSE</sci:legalval>
			</sci:arg>
			<sci:arg name="DR_Specific" type="GroupType" required="false" visibility="visible" multi="false">
				<sci:member>MinMax_Hillslope</sci:member>
				<sci:member>MinMax_Fold_EC50CI</sci:member>
				<sci:member>MinMax_Endslope</sci:member>
				<sci:member>MinMinMax_Range</sci:member>
			</sci:arg>
			<sci:arg name="MinMinMax_Range" type="DoubleType" required="false" visibility="visible" multi="true">
				<sci:help>Absolute value of the minimum range allowed for a passing (not D1) DR curve.</sci:help>
				<sci:value>25</sci:value>
				<sci:value>50</sci:value>
				<sci:value>150</sci:value>
			</sci:arg>
			<sci:arg name="MinMax_Hillslope" type="DoubleType" required="false" visibility="visible" multi="true">
				<sci:help>Absolute value of the minimum Hill slope allowed for a passing (not D1) DR curve.</sci:help>
				<sci:value>0.50</sci:value>
				<sci:value>25.0</sci:value>
			</sci:arg>
			<sci:arg name="MinMax_Endslope" type="DoubleType" required="false" visibility="visible" multi="true">
				<sci:value>0.20</sci:value>
				<sci:value>0.75</sci:value>
			</sci:arg>
			<sci:arg name="MinMax_Fold_EC50CI" type="LongType" required="false" visibility="visible" multi="true">
				<sci:value>5</sci:value>
				<sci:value>10</sci:value>
			</sci:arg>
			<sci:arg name="Structure_Directives" type="GroupType" required="false" visibility="visible" multi="false">
				<sci:member>Retrieve_Structure</sci:member>
				<sci:member>Generate_Platemaps</sci:member>
			</sci:arg>
			<sci:arg name="Retrieve_Structure" type="StringType" required="true" visibility="visible" multi="false" expanded="true">
				<sci:help>If YES, RISE will attempt to lookup the contents of the plate from the REMP database.  If present, the Barcode_Source file defines the relationship between assay plates and compound plates.  For Excel_Template based data, the plateid present on the Excel worksheets will be used to query the REMP database.</sci:help>
				<sci:legalval>NO</sci:legalval>
				<sci:legalval selected="true">YES</sci:legalval>
			</sci:arg>
			<sci:arg name="Generate_Platemaps" type="StringType" required="false" visibility="visible" multi="false">
				<sci:help>Chose YES if you want to generate assay plate heatmaps.  This operation will increase protocol run time.</sci:help>
				<sci:legalval selected="true">NO</sci:legalval>
				<sci:legalval>YES</sci:legalval>
			</sci:arg>
			<sci:arg name="Tempfiles" type="StringType" required="false" visibility="hidden" multi="false" implbase="{7B3502D7-FA57-4EB5-838B-FE6AB0BF0E69}">
				<sci:help>Lists the set of temporary files which will be converted by the network to true temporary file names</sci:help>
			</sci:arg>
			<sci:arg name="Reporting" type="GroupType" required="false" visibility="visible" multi="false" expanded="true" uimpl="true">
				<sci:help>This group contains parameters specific to protocols containing Reporting components.</sci:help>
				<sci:member>Reporting Stylesheet</sci:member>
			</sci:arg>
			<sci:arg name="Reporting Stylesheet" type="StylesheetType" required="false" visibility="visible" multi="false" expanded="true" uimpl="true">
				<sci:help>Specifies the name of a Stylesheet to be used by this protocol if any of the Reporting components have a Style selected in the &lt;i&gt;Format&lt;/i&gt; and &lt;i&gt;Position&lt;/i&gt; parameters.</sci:help>
				<sci:value>{42691EC8-0CE0-4DB9-8B3C-5379CBB967A7}</sci:value>
			</sci:arg>
			<sci:arg name="ComponentAttributes" type="StringType" required="false" visibility="hidden" multi="true">
				<sci:help>Component Attributes</sci:help>
				<sci:legalval>ComponentTakesInput</sci:legalval>
				<sci:legalval>ComponentReturnsPass</sci:legalval>
				<sci:legalval>ComponentReturnsFail</sci:legalval>
				<sci:legalval>ComponentRunsLocal</sci:legalval>
			</sci:arg>
			<sci:arg name="OnDataTypeError" type="StringType" required="true" visibility="hidden" multi="false">
				<sci:legalval selected="true">Halt</sci:legalval>
				<sci:legalval>Fail</sci:legalval>
				<sci:legalval>Pass</sci:legalval>
			</sci:arg>
			<sci:arg name="OnGeneralError" type="StringType" required="true" visibility="hidden" multi="false">
				<sci:legalval selected="true">Halt</sci:legalval>
				<sci:legalval>Fail</sci:legalval>
				<sci:legalval>Pass</sci:legalval>
			</sci:arg>
			<sci:arg name="CustomErrorText" type="StringType" required="false" visibility="nevershow" multi="false"/>
			<sci:arg name="WebExports" type="StringType" required="false" visibility="nevershow" multi="false" implbase="{7B3502D7-FA57-4EB5-838B-FE6AB0BF0E69}">
				<sci:help>A comma separated list of global properties which will be automatically 
exported if this protocol is published as a web service.</sci:help>
			</sci:arg>
			<sci:arg name="DerivedFrom" type="StringType" required="false" visibility="nevershow" multi="false">
				<sci:help>The component this component is based upon.</sci:help>
				<sci:value>EmptyProtocol</sci:value>
			</sci:arg>
			<sci:arg name="Registrant" type="StringType" required="false" visibility="nevershow" multi="false">
				<sci:help>The user who registered this component.</sci:help>
				<sci:value>ashelat</sci:value>
			</sci:arg>
			<sci:arg name="RegistrationDate" type="StringType" required="false" visibility="nevershow" multi="false">
				<sci:help>The date this component was registered.</sci:help>
				<sci:value>Mon Apr 01 16:20:24 2019</sci:value>
			</sci:arg>
			<sci:arg name="ComponentComment" type="StringType" required="false" visibility="nevershow" multi="false">
				<sci:help>Component Comment</sci:help>
				<sci:value>A top-level component for building protocols.</sci:value>
			</sci:arg>
			<sci:arg name="ComponentUsage" type="StringType" required="false" visibility="nevershow" multi="false">
				<sci:help>Component Usage</sci:help>
				<sci:value>The user should customize this description and usage to describe 
the functioning of their derived protocol.</sci:value>
			</sci:arg>
			<sci:arg name="ComponentDisplayName" type="StringType" required="false" visibility="nevershow" multi="false">
				<sci:value>RISE</sci:value>
			</sci:arg>
			<sci:arg name="ProtocolAutoLayout" type="BoolType" required="false" visibility="nevershow" multi="false">
				<sci:help>Protocol AutoLayout</sci:help>
				<sci:value>1</sci:value>
			</sci:arg>
			<sci:arg name="ProtocolShowComment" type="BoolType" required="false" visibility="nevershow" multi="false">
				<sci:help>Protocol ShowComment</sci:help>
				<sci:value>true</sci:value>
			</sci:arg>
			<sci:arg name="ProtocolComment" type="StringType" required="false" visibility="nevershow" multi="false">
				<sci:help>Add Protocol Comment Here</sci:help>
				<sci:value>Add Protocol Comment Here</sci:value>
			</sci:arg>
			<sci:arg name="ComponentIcon" type="StringType" required="true" visibility="nevershow" multi="false">
				<sci:value>PROTOCOLNODE</sci:value>
			</sci:arg>
			<sci:arg name="ComponentRevision" type="LongType" required="true" visibility="nevershow" multi="false">
				<sci:help>Component Revision</sci:help>
				<sci:value>100</sci:value>
			</sci:arg>
			<sci:arg name="ComponentDisabled" type="LongType" required="false" visibility="nevershow" multi="false">
				<sci:value>0</sci:value>
			</sci:arg>
			<sci:arg name="ComponentGUID" type="StringType" required="false" visibility="nevershow" multi="false">
				<sci:value>{8D714244-6D3F-684C-A886-442F51880536}</sci:value>
			</sci:arg>
			<sci:arg name="ComponentPoint" type="StringType" required="false" visibility="nevershow" multi="false">
				<sci:value>70 -50</sci:value>
			</sci:arg>
			<sci:arg name="ByReference" type="BoolType" required="false" visibility="nevershow" multi="false">
				<sci:help>By Ref</sci:help>
				<sci:value>0</sci:value>
			</sci:arg>
			<sci:arg name="ComponentHelp" type="StringType" required="false" visibility="nevershow" multi="true">
				<sci:value>100</sci:value>
				<sci:value>Parse raw plate data file and perform quality control statistical analysis.</sci:value>
				<sci:value>&lt;table style=&quot;font-size:14px;color:green;width:250px&quot;&gt;
&lt;tr&gt;&lt;td&gt;version:&lt;/td&gt;&lt;td&gt;3.31&lt;/td&gt;&lt;/tr&gt;
&lt;tr&gt;&lt;td&gt;primary author:&lt;/td&gt;&lt;td&gt;Anang Shelat&lt;/td&gt;&lt;/tr&gt;
&lt;tr&gt;&lt;td&gt;update date:&lt;/td&gt;&lt;td&gt;2016-09-08&lt;/td&gt;&lt;/tr&gt;
&lt;/table&gt;&lt;br /&gt;

Change Log
&lt;ul&gt;
&lt;li&gt;3.31 (20160908): Made correction to RISE-MOSAIC DB interface
&lt;li&gt;3.30 (20160815): switched to Mosaic DB
&lt;li&gt;3.21 (20160801): Added log2 transformation option
&lt;li&gt;3.20 (20150317): Updated to CBOE v12
&lt;li&gt;3.10 (20140507): Corrected Remp concentration bug
&lt;li&gt;3.09 (20131103): Updated Excel readers to current spec
&lt;li&gt;3.08 (20120806): Fixed infinite number checks in DR calculation
&lt;li&gt;3.07 (20111122): Added ENV_LUMINESCENCE2_SP option for parsing the 1st plate block for Envision luminscence assays
&lt;li&gt;3.06 (20111104): Corrected bug related to is_vout flag
&lt;li&gt;3.05 (20110810): Fixed additional bugs related to PP8.5 migration
&lt;li&gt;3.04 (20110721): Fixed bug related to R upgrade to 2.10.1
&lt;li&gt;3.03 (20091020): Added Cellario assay and plate output html links from the plate reconciliation page to aide interpretation of reconciliation errors.
&lt;li&gt;3.02 (20090723): Added ENV_ALPHASCREEN1_SP (cross-talk corrected) and ENV_ALPHASCREEN2_SP (uncorrected) assay readout options.  See the wiki page &quot;Rise File Formats&quot; for all file formats.
&lt;li&gt;3.01 (20090709):
&lt;ul&gt;
&lt;li&gt;Bugfix at 626 (actymax &lt;- ifelse((end_norm==&quot;NEGCTRL&quot;),max(10,actymax),actymax))
&lt;li&gt;Added sanity check on ScreenRun_ID input parameter
&lt;li&gt;Modified CONSENSUS summary output
&lt;li&gt;Fixed min/max conc error for Consensus Summary: needed to use NUMBERSORT, not SORT
&lt;/ul&gt;
&lt;li&gt;2.5 (20080605) NOT TESTED:
&lt;ul&gt;
&lt;li&gt;Cambridgesoft BioAssay integration
&lt;/ul&gt;
&lt;li&gt;2.11 (20080225): added check for Inf/NaN values in endpoint analysis; endpoint error message now reports plates with such bad data
&lt;li&gt;2.10 (20080210):
&lt;ul&gt; 
&lt;li&gt;bugfix in Cellario analysis: requires use of RISE_Query_v3 (adds pre-sorting); new algorithm and modified R code will not break if replicate compound plates present
&lt;li&gt;RISE now performs two distinct plate order checks: Barcode Source vs Cellario and Barcode Source vs plate order present in assay data.  The plate order in the data is determined by Envision timestamps (for Envision-based data), the order of appearance in the CWORX source, or the order plates were defined in the Excel Template.  NOTE: Excel template input does not require a Barcode Source.  
&lt;li&gt;proper handling of statistics that are undefined (e.g., zscore when variance=0), or for single-plate runs
&lt;/ul&gt;
&lt;li&gt;2.02 (20080121):
&lt;ul&gt;
&lt;li&gt;added SJNUM field to ASSAYDATA.txt output file
&lt;li&gt;added Excel template processing ability
&lt;li&gt;wew warnings window on RISE Home page for discrapancies that need to be acknoledged, but that are not bad enough to halt the protocol
&lt;/ul&gt;
&lt;li&gt;2.01 (20080109):
&lt;ul&gt;
&lt;li&gt;added ability to transform raw data with log, sqrt function =&gt; see Data_Transformation parameters
&lt;/ul&gt;
&lt;ul&gt;</sci:value>
				<sci:value>None</sci:value>
				<sci:value/>
				<sci:value>None</sci:value>
				<sci:value/>
				<sci:value>None</sci:value>
				<sci:value/>
			</sci:arg>
			<sci:arg name="RegistrationVersion" type="StringType" required="false" visibility="nevershow" multi="false">
				<sci:help>The server version when this component was registered</sci:help>
				<sci:value>17.2.0.1361</sci:value>
			</sci:arg>
			<sci:arg name="Component Sticky Notes" type="StringType" required="false" visibility="nevershow" multi="false"/>
			<sci:arg name="Protocol Options" type="StringType" required="false" visibility="nevershow" multi="false">
				<sci:help>Protocol Options</sci:help>
				<sci:legalval>Make Shortcut by Default</sci:legalval>
				<sci:legalval>Owner Access Only</sci:legalval>
			</sci:arg>
			<sci:arg name="Protocol Sticky Notes" type="StringType" required="false" visibility="nevershow" multi="false">
				<sci:help>Protocol Sticky Notes</sci:help>
			</sci:arg>
			<sci:arg name="ProtocolScale2" type="LongType" required="false" visibility="nevershow" multi="false">
				<sci:help>Protocol Scale</sci:help>
				<sci:value>100</sci:value>
			</sci:arg>
			<sci:arg name="ComponentLocalID" type="LongType" required="false" visibility="nevershow" multi="false">
				<sci:help>Local Component Identifier</sci:help>
				<sci:value>-1</sci:value>
			</sci:arg>
			<sci:arg name="Component Path" type="StringType" required="false" visibility="nevershow" multi="false">
				<sci:help>The original path within the database of this component.</sci:help>
				<sci:value>Protocols\SJCRH_Webport\AssayAnalysis\RISE_2007</sci:value>
			</sci:arg>
		</sci:component>
		<sci:protocol>
			<sci:data object="SciTegic.Protocol.1">
				<sci:component name="Subprotocol" version="2">
					<sci:arg name="Tempfiles" type="StringType" required="false" visibility="hidden" multi="false" implbase="{17001C74-63CE-4B4B-B37C-F0EAA19CE4AA}">
						<sci:help>Temporary files converted by the network to true temporary filenames</sci:help>
					</sci:arg>
					<sci:arg name="DeclareLocal" type="StringType" required="false" visibility="hidden" multi="false" implbase="{17001C74-63CE-4B4B-B37C-F0EAA19CE4AA}">
						<sci:help>Lists a set of properties (without the @) to create on the property list for this protocol. Other properties are created on the global property list and are accessible from all protocols.</sci:help>
						<sci:value>tmpstr,i,j,letter,letter_arr,tmpblank_arr,allwellstr,pass,error_msg</sci:value>
					</sci:arg>
					<sci:arg name="RunToCompletion" type="BoolType" required="false" visibility="hidden" multi="false" implbase="{17001C74-63CE-4B4B-B37C-F0EAA19CE4AA}">
						<sci:help>When the network runs, processes once or until done for each process call</sci:help>
						<sci:legalval>True</sci:legalval>
						<sci:legalval selected="true">False</sci:legalval>
					</sci:arg>
					<sci:arg name="ComponentAttributes" type="StringType" required="false" visibility="hidden" multi="true">
						<sci:help>Component Attributes</sci:help>
						<sci:legalval>ComponentTakesInput</sci:legalval>
						<sci:legalval>ComponentReturnsPass</sci:legalval>
						<sci:legalval>ComponentReturnsFail</sci:legalval>
						<sci:legalval>ComponentRunsLocal</sci:legalval>
					</sci:arg>
					<sci:arg name="OnDataTypeError" type="StringType" required="true" visibility="hidden" multi="false">
						<sci:legalval selected="true">Halt</sci:legalval>
						<sci:legalval>Fail</sci:legalval>
						<sci:legalval>Pass</sci:legalval>
					</sci:arg>
					<sci:arg name="OnGeneralError" type="StringType" required="true" visibility="hidden" multi="false">
						<sci:legalval selected="true">Halt</sci:legalval>
						<sci:legalval>Fail</sci:legalval>
						<sci:legalval>Pass</sci:legalval>
					</sci:arg>
					<sci:arg name="CustomErrorText" type="StringType" required="false" visibility="nevershow" multi="false"/>
					<sci:arg name="Registrant" type="StringType" required="false" visibility="nevershow" multi="false">
						<sci:help>The user who registered this component.</sci:help>
						<sci:value>scitegic/core</sci:value>
					</sci:arg>
					<sci:arg name="RegistrationDate" type="StringType" required="false" visibility="nevershow" multi="false">
						<sci:help>The date this component was registered.</sci:help>
						<sci:value>Mon Jan 30 21:14:47 2006</sci:value>
					</sci:arg>
					<sci:arg name="ComponentComment" type="StringType" required="false" visibility="nevershow" multi="false">
						<sci:help>Component Comment</sci:help>
						<sci:value>Defines a subprotocol in a pipeline. When you are creating a pipeline that requires a subprotocol as a component, drag this component into the pipeline, open it, and add components to it.</sci:value>
					</sci:arg>
					<sci:arg name="ComponentUsage" type="StringType" required="false" visibility="nevershow" multi="false">
						<sci:help>Component Usage</sci:help>
						<sci:value>When you are creating a pipeline which requires a subprotocol as 
a component, you can drag this SubProtocol component into the 
pipeline, open it, and add components into it.</sci:value>
					</sci:arg>
					<sci:arg name="ComponentDisplayName" type="StringType" required="false" visibility="nevershow" multi="false">
						<sci:value>Set up protocol level globals </sci:value>
					</sci:arg>
					<sci:arg name="ProtocolAutoLayout" type="BoolType" required="false" visibility="nevershow" multi="false">
						<sci:help>Protocol AutoLayout</sci:help>
						<sci:value>true</sci:value>
					</sci:arg>
					<sci:arg name="ProtocolShowComment" type="BoolType" required="false" visibility="nevershow" multi="false">
						<sci:help>Protocol ShowComment</sci:help>
						<sci:value>true</sci:value>
					</sci:arg>
					<sci:arg name="ProtocolComment" type="StringType" required="false" visibility="nevershow" multi="false">
						<sci:help>Add Protocol Comment Here</sci:help>
						<sci:value>Add Protocol Comment Here</sci:value>
					</sci:arg>
					<sci:arg name="ComponentDisabled" type="LongType" required="false" visibility="nevershow" multi="false">
						<sci:value>0</sci:value>
					</sci:arg>
					<sci:arg name="ComponentIcon" type="StringType" required="true" visibility="nevershow" multi="false">
						<sci:value>SubProtocolNode</sci:value>
					</sci:arg>
					<sci:arg name="ComponentRevision" type="LongType" required="true" visibility="nevershow" multi="false">
						<sci:help>Component Revision</sci:help>
						<sci:value>100</sci:value>
					</sci:arg>
					<sci:arg name="DerivedFrom" type="StringType" required="false" visibility="nevershow" multi="false">
						<sci:help>The component this component is based upon.</sci:help>
						<sci:value>SubProtocol</sci:value>
					</sci:arg>
					<sci:arg name="ComponentGUID" type="StringType" required="false" visibility="nevershow" multi="false">
						<sci:value>{17001C74-63CE-4B4B-B37C-F0EAA19CE4AA}</sci:value>
					</sci:arg>
					<sci:arg name="ComponentPoint" type="StringType" required="false" visibility="nevershow" multi="false">
						<sci:value>90 -95</sci:value>
					</sci:arg>
					<sci:arg name="ByReference" type="BoolType" required="false" visibility="nevershow" multi="false">
						<sci:help>By Ref</sci:help>
						<sci:value>0</sci:value>
					</sci:arg>
					<sci:arg name="ComponentHelp" type="StringType" required="false" visibility="nevershow" multi="true">
						<sci:value>100</sci:value>
						<sci:value>Builds subprotocols in Pipeline Pilot.</sci:value>
						<sci:value>Use a subprotocol to collapse one or more components into a single item. Open a subprotocol to view or edit its contents. 

To define input and output ports, right-click and select Edit. You can save subprotocols and reuse them. For more information, see the User Guide help for &lt;a href=&quot;javascript:DoLink(&apos;scihelpdocs/user/subprots/subprot_overview.htm &apos;)&quot;&gt;Subprotocols Overview&lt;/a&gt;.

Tip: Any component can be made into a shortcut, so that the latest version is always used. For more information, see &lt;a href=&quot;javascript:DoLink(&apos;scihelpdocs/user/subprots/shortcuts.htm &apos;)&quot;&gt;Creating Shortcuts&lt;/a&gt;.</sci:value>
						<sci:value>None</sci:value>
						<sci:value/>
						<sci:value>None</sci:value>
						<sci:value>Records passing out of any unconnected pass ports of components inside the subprotocol</sci:value>
						<sci:value>None</sci:value>
						<sci:value>Records passing out of any unconnected fail ports of components inside the subprotocol</sci:value>
					</sci:arg>
					<sci:arg name="RegistrationVersion" type="StringType" required="false" visibility="nevershow" multi="false">
						<sci:help>The server version when this component was registered</sci:help>
						<sci:value>5.1.0.100</sci:value>
					</sci:arg>
					<sci:arg name="Component Sticky Notes" type="StringType" required="false" visibility="nevershow" multi="false"/>
					<sci:arg name="Protocol Sticky Notes" type="StringType" required="false" visibility="nevershow" multi="false">
						<sci:help>Protocol Sticky Notes</sci:help>
						<sci:value>%VERSION 3%</sci:value>
						<sci:value>950 -251 1122 702</sci:value>
						<sci:value>0 255 0 NoGradient</sci:value>
						<sci:value>First Pipeline
  Copy default CSS file to the RunDirectory, define header and footer HTML, and parse some user defined parameters to globals.

Second Pipeline
  Define protocol specific global variables and translate some user parameters
  - Initialized @RISE_warnings: variable will contain info on errors that are not serious enough to terminate the protocol, but that should be reported on the main page
  - Initialized @RISE_exclude for excluded plates

Third Pipeline and Fourth Pipelines
  - QC parameters</sci:value>
					</sci:arg>
					<sci:arg name="Protocol Options" type="StringType" required="false" visibility="nevershow" multi="false">
						<sci:help>Protocol Options</sci:help>
						<sci:legalval>Make Shortcut by Default</sci:legalval>
						<sci:legalval>Owner Access Only</sci:legalval>
					</sci:arg>
					<sci:arg name="ProtocolScale2" type="LongType" required="false" visibility="nevershow" multi="false">
						<sci:help>Protocol Scale</sci:help>
						<sci:value>100</sci:value>
					</sci:arg>
					<sci:arg name="ComponentLocalID" type="LongType" required="false" visibility="nevershow" multi="false">
						<sci:help>Local Component Identifier</sci:help>
						<sci:value>0</sci:value>
					</sci:arg>
					<sci:arg name="Component Path" type="StringType" required="false" visibility="nevershow" multi="false">
						<sci:help>The original path within the database of this component.</sci:help>
						<sci:value>Components\Data Access and Manipulation\Utilities\Subprotocol Utilities\Subprotocol</sci:value>
					</sci:arg>
				</sci:component>
				<sci:protocol>
					<sci:data object="SciTegic.EvaluateExpression.1">
						<sci:component name="Custom Manipulator (PilotScript)" version="2">
							<sci:arg name="Expression" type="ExpressionType" required="true" visibility="visible" multi="false" implbase="{0995D675-7EE2-432C-95DF-E91C14052B22}">
								<sci:help>Expression (or list of expressions separated by semi-colons) to evaluate</sci:help>
								<sci:member>Initial Expression</sci:member>
								<sci:member>Final Expression</sci:member>
								<sci:member>Keep Calculated Properties</sci:member>
								<sci:value>/* ######################################################################################################### */
/* Protocol independent code */
/* ######################################################################################################### */
/* define general housekeeping globals */ 
@CSSPath := @PPROOT . &apos;/web/CSS/&apos;;
@CSSFile := &apos;RISE.css&apos;;
timestamp := DateTimeCurrent();
DateSetFormat(timestamp,&apos;%Y%m%d.%H%M%S&apos;);
@timestamp := timestamp;
@timestamp2 := STRREPLACE(@timestamp,&apos;.&apos;,&apos;&apos;);

/* paths to auxillary programs */
@convertPath := &quot;&lt;path to imajick convert&gt;&quot;;

/* define html header info string */
@html_header := 
&apos;
&lt;!DOCTYPE HTML PUBLIC &quot;-//W3C//DTD HTML 4.01 Transitional//EN&quot; &quot;http://www.w3.org/TR/html4/loose.dtd&quot;&gt;
&lt;html lang=&quot;en&quot;&gt;
&lt;head&gt;
&lt;meta http-equiv=&quot;Content-Type&quot; content=&quot;text/html; charset=utf-8&quot;&gt;
&lt;link type=&quot;text/css&quot; rel=&quot;stylesheet&quot; href=&quot;.XXX/&apos; . @CSSFile . &apos;&quot;&gt;
&lt;/head&gt;

&apos;;

/* define html for the brand header */
@html_brand_top :=
&apos;
&lt;body class=&quot;body&quot;&gt;
&lt;!-- ImageReady Slices (chemBioHead.psd) --&gt;
&lt;table id=&quot;table_01&quot; width=100% height=143 border=0 cellpadding=0 cellspacing=0&gt;&lt;tr&gt;
&lt;td width=&quot;187&quot; height=&quot;143&quot;&gt;
&lt;a href=&quot;http://www.stjude.org&quot;&gt;&lt;img src=&quot;.XXX/cssimages/chemBioHead_01.png&quot; alt=&quot;St. Jude&quot; width=187 height=143 border=&quot;0&quot;&gt;&lt;/a&gt;&lt;/td&gt;
&lt;td width=&quot;213&quot; height=&quot;143&quot;&gt;&lt;img src=&quot;.XXX/cssimages/chemBioHead_02.png&quot; width=213 height=143 alt=&quot;&quot;&gt;&lt;/td&gt;
&lt;td width=&quot;100%&quot; background=&quot;.XXX/cssimages/chemBioHead_03.png&quot;&gt;&lt;/td&gt;
&lt;td width=&quot;393&quot; height=&quot;143&quot;&gt;&lt;img src=&quot;.XXX/cssimages/chemBioHead_04.png&quot; width=393 height=143 alt=&quot;&quot;&gt;&lt;/td&gt;&lt;/tr&gt;
&lt;/table&gt;
&lt;!-- End ImageReady Slices --&gt;

&apos;;

/* define html for the brand bottom */
@html_brand_bottom := 
&apos;
&lt;!-- SJCH Footer --&gt;
&lt;table width=&quot;100%&quot;  border=&quot;0&quot; cellpadding=&quot;0&quot; cellspacing=&quot;0&quot;&gt;
&lt;tr&gt;&lt;td height=&quot;50&quot;&gt;&amp;nbsp;&lt;/td&gt;&lt;/tr&gt;
&lt;tr&gt;&lt;td&gt;&lt;div align=&quot;center&quot;&gt;&lt;img src=&quot;.XXX/cssimages/footer.gif&quot; width=&quot;400&quot; height=&quot;10&quot;&gt;
&lt;table width=&quot;450&quot;  border=&quot;0&quot; cellpadding=&quot;0&quot; cellspacing=&quot;0&quot;&gt;
  &lt;tr&gt;&lt;td&gt;&lt;div align=&quot;center&quot; class=&quot;style3&quot;&gt;&lt;span class=&quot;style4&quot;&gt;
    &lt;a class=&quot;sjch&quot; href=&quot;http://home.web.stjude.org/chemical_biology/facilityCheminformatics.shtml&quot;&gt;Cheminformatics Home&lt;/a&gt; | 
    &lt;a class=&quot;sjch&quot; href=&quot;http://www.hartwellcenter.org&quot;&gt;Hartwell Center&lt;/a&gt; |
    &lt;a class=&quot;sjch&quot; href=&quot;http://www.stjude.org&quot;&gt;St. Jude Home&lt;/a&gt; | 
    &lt;a class=&quot;sjch&quot; href=&quot;http://home.web.stjude.org&quot;&gt;St. Jude Intranet&lt;/a&gt;&lt;br /&gt;
      Site development by the CBT Cheminformatics Core | 
    &lt;a class=&quot;sjch&quot; href=&quot;mailto:anang.shelat@stjude.org&quot;&gt;Contact Us&lt;/a&gt;&lt;br /&gt;
    Copyright 2006. St. Jude Children&apos;&apos;s Research Hospital.&lt;/span&gt;&lt;br /&gt;&lt;br /&gt;
    &lt;a class=&quot;sjch&quot; href=&quot;http://www.stjude.org/legal/0,2621,588_3177,00.html&quot;&gt;Disclaimer / Copyright Statement&lt;br /&gt;
    &lt;a class=&quot;sjch&quot; href=&quot;http://www.stjude.org/legal/0,2621,588_3178,00.html&quot;&gt;Privacy Policy&lt;/a&gt;&amp;nbsp;&amp;nbsp;
      &lt;a class=&quot;sjch&quot; href=&quot;http://www.stjude.org/legal/0,2621,588_3791,00.html&quot;&gt;Notice of Privacy Practices&lt;/a&gt;&amp;nbsp;&amp;nbsp;
      &lt;a class=&quot;sjch&quot; href=&quot;http://www.stjude.org/legal/0,2621,588_4400,00.html&quot;&gt;Linking Policy&lt;/a&gt;
    &lt;/span&gt;&lt;/div&gt;&lt;/td&gt;&lt;/tr&gt;
&lt;/table&gt;
&lt;/div&gt;&lt;/td&gt;&lt;/tr&gt;
&lt;/table&gt;
&lt;!-- END SJCH Footer --!&gt;

&lt;/body&gt;
&lt;/html&gt;
&apos;;

/* define html for archive section */
@html_archive_instructions := &apos;
&lt;div class=&quot;archive&quot;&gt;Archival Instructions: Instructions for extracting the CHEMBIO archive file are 
&lt;a target=&quot;_blank&quot; href=&quot;http://is-wiki.stjude.org/display/chemBT/Extracting+Webport+Archive+Files&quot;&gt;HERE&lt;/a&gt;. Please download and extract 
the CHEMBIO archive file, then copy the extract folder to the appropriate Target folder on \\linux-file1\chembio.  The WRAP input file 
should be loaded into the WRAP protocol without modification.
&lt;/div&gt;
&apos;;</sci:value>
							</sci:arg>
							<sci:arg name="Initial Expression" type="ExpressionType" required="false" visibility="visible" multi="false" implbase="{0995D675-7EE2-432C-95DF-E91C14052B22}">
								<sci:help>This expression is executed only the first time data passes into the component. (Since there is no data available at initialization time, only expressions referencing global properties are allowed.)</sci:help>
							</sci:arg>
							<sci:arg name="Final Expression" type="ExpressionType" required="false" visibility="visible" multi="false" implbase="{0995D675-7EE2-432C-95DF-E91C14052B22}">
								<sci:help>This expression is executed only at finalization (after the last data passes out of the component). 
 (Since there is no data available at finalization time, only expressions referencing global properties are allowed.)</sci:help>
							</sci:arg>
							<sci:arg name="Keep Calculated Properties" type="BoolType" required="true" visibility="visible" multi="false" implbase="{0995D675-7EE2-432C-95DF-E91C14052B22}">
								<sci:help>Adds any properties calculated in this component to a molecule&apos;s property list</sci:help>
								<sci:legalval selected="true">True</sci:legalval>
								<sci:legalval>False</sci:legalval>
							</sci:arg>
							<sci:arg name="ComponentAttributes" type="StringType" required="false" visibility="hidden" multi="true">
								<sci:help>Component Attributes</sci:help>
								<sci:legalval>ComponentTakesInput</sci:legalval>
								<sci:legalval selected="true">ComponentReturnsPass</sci:legalval>
								<sci:legalval>ComponentReturnsFail</sci:legalval>
								<sci:legalval>ComponentRunsLocal</sci:legalval>
							</sci:arg>
							<sci:arg name="OnDataTypeError" type="StringType" required="true" visibility="hidden" multi="false">
								<sci:legalval selected="true">Halt</sci:legalval>
								<sci:legalval>Fail</sci:legalval>
								<sci:legalval>Pass</sci:legalval>
							</sci:arg>
							<sci:arg name="OnGeneralError" type="StringType" required="true" visibility="hidden" multi="false">
								<sci:legalval selected="true">Halt</sci:legalval>
								<sci:legalval>Fail</sci:legalval>
								<sci:legalval>Pass</sci:legalval>
							</sci:arg>
							<sci:arg name="CustomErrorText" type="StringType" required="false" visibility="nevershow" multi="false"/>
							<sci:arg name="Do Screen" type="BoolType" required="false" visibility="nevershow" multi="false" implbase="{0995D675-7EE2-432C-95DF-E91C14052B22}">
								<sci:help>When TRUE, controls which exit port is used for
each data record by evaluating the final expression
(or only one) listed in the &quot;Expression&quot; parameter.
   -Pass (green) port when expression true
   -Fail (red) port when expression false</sci:help>
								<sci:legalval>True</sci:legalval>
								<sci:legalval selected="true">False</sci:legalval>
							</sci:arg>
							<sci:arg name="ExpressionVersion" type="LongType" required="false" visibility="nevershow" multi="false" implbase="{0995D675-7EE2-432C-95DF-E91C14052B22}">
								<sci:help>Version of expression parser to use.</sci:help>
								<sci:value>2</sci:value>
							</sci:arg>
							<sci:arg name="ComponentComment" type="StringType" required="false" visibility="nevershow" multi="false">
								<sci:help>Comment</sci:help>
								<sci:value>Processes commands expressed in PilotScript syntax to apply rapid
manipulations to data record properties. In this way, the component may be
customized to build a new, specialized data manipulation component.</sci:value>
							</sci:arg>
							<sci:arg name="Registrant" type="StringType" required="false" visibility="nevershow" multi="false">
								<sci:help>The user who registered this component.</sci:help>
								<sci:value>scitegic/core</sci:value>
							</sci:arg>
							<sci:arg name="RegistrationDate" type="StringType" required="false" visibility="nevershow" multi="false">
								<sci:help>The date this component was registered.</sci:help>
								<sci:value>Mon Dec 11 10:20:05 2006</sci:value>
							</sci:arg>
							<sci:arg name="ComponentUsage" type="StringType" required="false" visibility="nevershow" multi="false">
								<sci:help>Component Usage</sci:help>
								<sci:value>The &apos;Expression&apos;  is evaluated for each data record, and may alter and manipulate the properties of the data objects. The &apos;Initial expression&apos; is evaluated the first time data passes into the component and is typically used for initializing global variables. See the online documentation for full details of PilotScript expression syntax.

Input             - Data records
Output Pass  - All Data records</sci:value>
							</sci:arg>
							<sci:arg name="ComponentDisplayName" type="StringType" required="false" visibility="nevershow" multi="false">
								<sci:value>Set up protocol indepedent global variables</sci:value>
							</sci:arg>
							<sci:arg name="DerivedFrom" type="StringType" required="false" visibility="nevershow" multi="false">
								<sci:help>The component this component is based upon.</sci:help>
								<sci:value>Custom Manipulator (PilotScript)</sci:value>
							</sci:arg>
							<sci:arg name="ComponentIcon" type="StringType" required="true" visibility="nevershow" multi="false">
								<sci:value>ExpressionNode</sci:value>
							</sci:arg>
							<sci:arg name="ComponentDisabled" type="LongType" required="false" visibility="nevershow" multi="false">
								<sci:value>0</sci:value>
							</sci:arg>
							<sci:arg name="ComponentGUID" type="StringType" required="false" visibility="nevershow" multi="false">
								<sci:value>{0995D675-7EE2-432C-95DF-E91C14052B22}</sci:value>
							</sci:arg>
							<sci:arg name="ComponentPoint" type="StringType" required="false" visibility="nevershow" multi="false">
								<sci:value>90 -95</sci:value>
							</sci:arg>
							<sci:arg name="ComponentHelp" type="StringType" required="false" visibility="nevershow" multi="true">
								<sci:value>100</sci:value>
								<sci:value>Applies a PilotScript expression to each data record
</sci:value>
								<sci:value>&lt;p&gt;PilotScript is the native scripting language in Pipeline Pilot.  It is based on PL/SQL and allows you to query or alter the properties on data records.  For example, the expression:

&lt;blockquote&gt;
&lt;code&gt;A := 10;&lt;/code&gt;
&lt;/blockquote&gt;
creates a property named &quot;A&quot; and sets the value to &quot;10&quot;.&lt;/p&gt;

&lt;p&gt;For each incoming data record the PilotScript statements in &lt;i&gt;Expression&lt;/i&gt; are evaluated.&lt;/p&gt;

&lt;p&gt;&lt;b&gt;Notes:&lt;/b&gt;
&lt;ul&gt;
&lt;li&gt;To initialize global variables such as counters, use &lt;i&gt;Initial Expression&lt;/i&gt;.&lt;/li&gt; 
&lt;li&gt;To clean up global variables or calculate final results use &lt;i&gt;Final Expression&lt;/i&gt;.&lt;/li&gt;
&lt;li&gt;Parameters on Custom Manipulators do not become global variables that can be accessed via &lt;i&gt;@ParameterName&lt;/i&gt; syntax and can only be accessed by token substitution via &lt;i&gt;$(ParameterName)&lt;/i&gt; syntax.&lt;/li&gt;
&lt;/ul&gt;

&lt;p&gt;&lt;b&gt;See Also:&lt;/b&gt;&lt;/p&gt;
&lt;ul&gt;
&lt;li&gt;For more information on PilotScript, see &lt;a href=&quot;javascript:DoLink(&apos;scihelpdocs/user/pscript/pscript_overview.htm&apos;)&quot;&gt;PilotScript Overview&lt;/a&gt;.&lt;/li&gt;
&lt;li&gt;To use PilotScript to filter data records use &lt;a href=&quot;javascript:DoLink(&apos;{DD58ECD1-516F-48FE-A5DB-8328AED680F2}&apos;)&quot;&gt;Custom Filter (PilotScript)&lt;/a&gt;.&lt;/li&gt;
&lt;/ul&gt;

</sci:value>
								<sci:value>None</sci:value>
								<sci:value/>
								<sci:value>Generic</sci:value>
								<sci:value/>
								<sci:value>None</sci:value>
								<sci:value/>
							</sci:arg>
							<sci:arg name="RegistrationVersion" type="StringType" required="false" visibility="nevershow" multi="false">
								<sci:help>The server version when this component was registered</sci:help>
								<sci:value>6.0.2.0</sci:value>
							</sci:arg>
							<sci:arg name="Component Sticky Notes" type="StringType" required="false" visibility="nevershow" multi="false"/>
							<sci:arg name="ComponentLocalID" type="LongType" required="false" visibility="nevershow" multi="false">
								<sci:help>Local Component Identifier</sci:help>
								<sci:value>0</sci:value>
							</sci:arg>
							<sci:arg name="Component Path" type="StringType" required="false" visibility="nevershow" multi="false">
								<sci:help>The original path within the database of this component.</sci:help>
								<sci:value>Components\Data Access and Manipulation\Property Manipulators\Custom Manipulator (PilotScript)</sci:value>
							</sci:arg>
						</sci:component>
					</sci:data>
					<sci:data object="SciTegic.ComponentPerlPlugin.1">
						<sci:component name="Perl (on Server)" version="2">
							<sci:arg name="Script" type="PerlScriptType" required="true" visibility="visible" multi="false" implbase="{6C9F19F9-6CF3-4BB9-8F61-89C89D9CDCBB}">
								<sci:help>&lt;p&gt;Perl script to execute.  Pipeline Pilot executes the following three subroutines:

&lt;ul&gt;
&lt;li&gt;onInitialize: the subroutine that executes before the first data record is processed.&lt;/li&gt;
&lt;li&gt;onProcess: the subroutine that executes for each data record.&lt;/li&gt;
&lt;li&gt;onFinalize: the subroutine that executes after the last data record has been processed.&lt;/li&gt;
&lt;/ul&gt;

&lt;p&gt;
The usual Perl scoping rules apply to variables.  To pass a variable between the three required subroutines use package level variables, e.g., &lt;code&gt;$::variable&lt;/code&gt; or &lt;code&gt;my $variable&lt;/code&gt; declared outside the subroutines.
&lt;/p&gt;

&lt;p&gt;
The &lt;i&gt;onInitialize&lt;/i&gt; and &lt;i&gt;onFinalize&lt;/i&gt; subroutines both receive the &lt;code&gt;pilot::Context Perl&lt;/code&gt; object as the only argument.  The &lt;i&gt;onProcess&lt;/i&gt; subroutine receives the &lt;code&gt;pilot::Context&lt;/code&gt; and &lt;code&gt;pilot::DataRecord&lt;/code&gt; Perl objects as its two arguments.
&lt;/p&gt;

&lt;p&gt;
pilot::Context provides access to globals and parameters.  A common way to get these is via a Perl hash reference.  For example, to get a &lt;i&gt;Source&lt;/i&gt; parameter value use
&lt;/p&gt;

&lt;pre&gt;
my $parametersHashRef = $context-&gt;getComponentParameters()-&gt;getHashRef();
my $source = $parametersHashRef-&gt;{&quot;Source&quot;};
&lt;/pre&gt;

&lt;p&gt;
To obtain the value of a global property called &lt;i&gt;Old&lt;/i&gt; and set a new global property called &lt;i&gt;New&lt;/i&gt; use
&lt;/p&gt;

&lt;pre&gt;
my $globalsHashRef = $context-&gt;getGlobalProperties()-&gt;getHashRef();
my $value = $globalsHashRef-&gt;{&quot;Old&quot;};
$globalsHashRef-&gt;{&quot;New&quot;} = &quot;newValue&quot;;
&lt;/pre&gt;

&lt;p&gt;
Top level properties in a data record are accessed similarly.
&lt;/p&gt;

&lt;pre&gt;
my $node = $data-&gt;getRoot();
my $propertiesHashRef = $node-&gt;getProperties()-&gt;getHashRef();
my $value = $propertiesHashRef-&gt;{&quot;Old&quot;};
$propertiesHashRef-&gt;{&quot;New&quot;} = &quot;newValue&quot;;
&lt;/pre&gt;

&lt;p&gt;
&lt;i&gt;onInitialize&lt;/i&gt; and &lt;i&gt;onProcess&lt;/i&gt; must return one of the following component state values:
&lt;ul&gt;
&lt;li&gt;pilot::READYFORINPUTDATA
&lt;li&gt;pilot::DONEPROCESSINGDATA
&lt;li&gt;pilot::READYFORNEWDATA
&lt;li&gt;pilot::READYFORINPUTTHENNEWDATA
&lt;/ul&gt;
&lt;/p&gt;

&lt;p&gt;
To explicitly route a data record to a port use
&lt;/p&gt;

&lt;pre&gt;
$data-&gt;routeTo($pilot::PassPort);
&lt;/pre&gt;

&lt;p&gt;
or
&lt;/p&gt;

&lt;pre&gt;
$data-&gt;routeTo($pilot::FailPort);
&lt;/pre&gt;

&lt;p&gt;
Data records can also be terminated internally by routing to &lt;code&gt;$pilot::NoPort&lt;/code&gt;.
&lt;/p&gt;</sci:help>
								<sci:value># Script copies relevant files to the current RunDirectory

use strict;

sub onInitialize {
	my $context = shift;
	my $global_h = $context-&gt;getGlobalProperties()-&gt;getHashRef();
  
	my $cssfile = sprintf(&quot;%s%s%s&quot;,$global_h-&gt;{&apos;CSSPath&apos;},&apos;/&apos;,$global_h-&gt;{&apos;CSSFile&apos;});
	my $cssimages = sprintf(&quot;%s%s&quot;,$global_h-&gt;{&apos;CSSPath&apos;},&apos;/cssimages&apos;);
	my $writedir = $global_h-&gt;{&apos;RunDirectory&apos;};  

# remove existing files 
	system(&quot;rm -rf $writedir/cellario/&quot;);
	system(&quot;rm -rf $writedir/cssimages/&quot;);
	system(&quot;rm -rf $writedir/endpoint/&quot;);
	system(&quot;rm -rf $writedir/lookup/&quot;);
	system(&quot;rm -rf $writedir/parser/&quot;);
	system(&quot;rm -rf $writedir/preproc/&quot;);
  
# copy CSS to write directory
	system(&quot;cp -R $cssimages $writedir&quot;);
	system(&quot;cp $cssfile $writedir&quot;);

	return pilot::READYFORINPUTDATA;
}

sub onProcess {
	my $context = shift;
	my $data = shift;

	return pilot::READYFORINPUTDATA;
}

sub onFinalize {
	my $context = shift;

}</sci:value>
							</sci:arg>
							<sci:arg name="Use Package" type="StringType" required="false" visibility="visible" multi="false" implbase="{6C9F19F9-6CF3-4BB9-8F61-89C89D9CDCBB}">
								<sci:help>The name of an application package that contains Perl modules referenced by this component. By defining this package name, a package-specific module may be referenced with the &apos;use modulename;&apos; syntax.</sci:help>
							</sci:arg>
							<sci:arg name="ComponentAttributes" type="StringType" required="false" visibility="hidden" multi="true">
								<sci:help>Component Attributes</sci:help>
								<sci:legalval selected="true">ComponentTakesInput</sci:legalval>
								<sci:legalval>ComponentReturnsPass</sci:legalval>
								<sci:legalval>ComponentReturnsFail</sci:legalval>
								<sci:legalval>ComponentRunsLocal</sci:legalval>
							</sci:arg>
							<sci:arg name="OnDataTypeError" type="StringType" required="true" visibility="hidden" multi="false">
								<sci:legalval selected="true">Halt</sci:legalval>
								<sci:legalval>Fail</sci:legalval>
								<sci:legalval>Pass</sci:legalval>
							</sci:arg>
							<sci:arg name="OnGeneralError" type="StringType" required="true" visibility="hidden" multi="false">
								<sci:legalval selected="true">Halt</sci:legalval>
								<sci:legalval>Fail</sci:legalval>
								<sci:legalval>Pass</sci:legalval>
							</sci:arg>
							<sci:arg name="CustomErrorText" type="StringType" required="false" visibility="nevershow" multi="false"/>
							<sci:arg name="Registrant" type="StringType" required="false" visibility="nevershow" multi="false">
								<sci:help>The user who registered this component.</sci:help>
								<sci:value>scitegic/integration</sci:value>
							</sci:arg>
							<sci:arg name="RegistrationDate" type="StringType" required="false" visibility="nevershow" multi="false">
								<sci:help>The date this component was registered.</sci:help>
								<sci:value>Mon Nov 06 19:45:37 2006</sci:value>
							</sci:arg>
							<sci:arg name="ComponentGUID" type="StringType" required="false" visibility="nevershow" multi="false">
								<sci:value>{6C9F19F9-6CF3-4BB9-8F61-89C89D9CDCBB}</sci:value>
							</sci:arg>
							<sci:arg name="ComponentComment" type="StringType" required="false" visibility="nevershow" multi="false">
								<sci:help>Comment</sci:help>
								<sci:value>Loads a class to provide component behavior.</sci:value>
							</sci:arg>
							<sci:arg name="ComponentUsage" type="StringType" required="false" visibility="nevershow" multi="false">
								<sci:help>Component Usage</sci:help>
								<sci:value>Loads a class to provide component behavior.

Set the ports and icon as appropriate.</sci:value>
							</sci:arg>
							<sci:arg name="ComponentDisplayName" type="StringType" required="false" visibility="nevershow" multi="false">
								<sci:value>PERL: copy files to run directory</sci:value>
							</sci:arg>
							<sci:arg name="ComponentPoint" type="StringType" required="false" visibility="nevershow" multi="false">
								<sci:value>378 -95</sci:value>
							</sci:arg>
							<sci:arg name="ComponentIcon" type="StringType" required="true" visibility="nevershow" multi="false">
								<sci:value>ComponentNode</sci:value>
							</sci:arg>
							<sci:arg name="DerivedFrom" type="StringType" required="false" visibility="nevershow" multi="false">
								<sci:help>The component this component is based upon.</sci:help>
								<sci:value>Plug In</sci:value>
							</sci:arg>
							<sci:arg name="ComponentDisabled" type="LongType" required="false" visibility="nevershow" multi="false">
								<sci:value>0</sci:value>
							</sci:arg>
							<sci:arg name="ComponentHelp" type="StringType" required="false" visibility="nevershow" multi="true">
								<sci:value>100</sci:value>
								<sci:value>Executes Perl code on the server</sci:value>
								<sci:value>&lt;p&gt;Allows a Perl script to manipulate a data record&apos;s property list, the global
property list, and component behavior. The &lt;em&gt;Script&lt;/em&gt; parameter contains
the script that implements the component behavior, encoded in Perl. The following
subroutines must be defined in this text parameter (all three methods need to
be declared in the main scope): &lt;/p&gt;
&lt;ul&gt;
  &lt;li&gt;&lt;em&gt;onInitialize: &lt;/em&gt;Invoked once before the any data records
    arrive. This method receives one argument, a pilot::Context object. Also,
    it must return a component state, one of $pilot::ReadyForInputData, $pilot::DoneProcessingData, $pilot::ReadyForNewData or $pilot::ReadyForInputThenNewData. &lt;/li&gt;
  &lt;li&gt;&lt;em&gt;onProcess&lt;/em&gt;: Called once per data record. This method
    receives two arguments, a pilot::Context and a pilot::DataRecord object and
    return a component state. &lt;/li&gt;
  &lt;li&gt;&lt;em&gt;onFinalize&lt;/em&gt;: Called when no more data records are available.
    This method receives one argument, a pilot::Context object. &lt;/li&gt;
&lt;/ul&gt;
&lt;p&gt;&lt;i&gt;onInitialize&lt;/i&gt; and &lt;i&gt;onProcess&lt;/i&gt; must
return one of the following component state values:&lt;/p&gt;
&lt;ul&gt;
&lt;li&gt;pilot::READYFORINPUTDATA
&lt;li&gt;pilot::DONEPROCESSINGDATA
&lt;li&gt;pilot::READYFORNEWDATA
&lt;li&gt;pilot::READYFORINPUTTHENNEWDATA
&lt;/ul&gt;


&lt;p&gt;&lt;strong&gt;Notes:&lt;/strong&gt;&lt;/p&gt;
&lt;ul&gt;
  &lt;li&gt;Any script outside of the subroutines is executed just prior to calling
    onInitialize.&lt;/li&gt;
	&lt;li&gt;The optional &lt;em&gt;Use Package&lt;/em&gt; parameter is used to identify a package
      that holds one or more Perl modules that are referenced by the component.
      In this way, much or all of a component&apos;s functionality can be maintained
      in a package module. This facilitates component upgrading, by centralizing
    the code.&lt;/li&gt;
    &lt;li&gt;The Perl include path for the library must be declared in the package.conf
      file for the named package.&lt;/li&gt;
    &lt;li&gt;Perl&apos;s &lt;em&gt;strict&lt;/em&gt; and &lt;em&gt;warnings&lt;/em&gt; directives can be very useful
      when writing scripts. To detect warnings, you need to create a handler
      to manage them, since by default, Perl sends them to STDERR, which is not
    easily accessible from within Pipeline Pilot. 
	&lt;p&gt;For example, the following
    script treats warnings as errors:&lt;/p&gt;
	&lt;p&gt;&lt;code&gt;use warnings;&lt;br /&gt;
	$SIG{__WARN__} = sub {die @_;};&lt;/code&gt;&lt;/p&gt;&lt;/li&gt;
&lt;/ul&gt;
&lt;p&gt;&lt;strong&gt;See Also:&lt;/strong&gt;&lt;/p&gt;

&lt;ul&gt;
&lt;li&gt;&lt;a href=&quot;javascript:DoLink(&apos;sciapps/scitegic/integration/docs/server_side/perl_api.htm&apos;)&quot;&gt;Perl Scripting Component API&lt;/a&gt;&lt;/li&gt; 
&lt;li&gt;&lt;a href=&quot;javascript:DoLink(&apos;sciapps/scitegic/integration/docs/server_side/perl_comp_dev.pdf&apos;)&quot;&gt;Perl Component Development Guide&lt;/a&gt;&lt;/li&gt;  
&lt;/ul&gt;</sci:value>
								<sci:value>Generic</sci:value>
								<sci:value/>
								<sci:value>None</sci:value>
								<sci:value/>
								<sci:value>None</sci:value>
								<sci:value/>
							</sci:arg>
							<sci:arg name="Component Sticky Notes" type="StringType" required="false" visibility="nevershow" multi="false"/>
							<sci:arg name="RegistrationVersion" type="StringType" required="false" visibility="nevershow" multi="false">
								<sci:help>The server version when this component was registered</sci:help>
								<sci:value>6.0.1.4</sci:value>
							</sci:arg>
							<sci:arg name="ComponentLocalID" type="LongType" required="false" visibility="nevershow" multi="false">
								<sci:help>Local Component Identifier</sci:help>
								<sci:value>1</sci:value>
							</sci:arg>
							<sci:arg name="Component Path" type="StringType" required="false" visibility="nevershow" multi="false">
								<sci:help>The original path within the database of this component.</sci:help>
								<sci:value>Components\Database and Application Integration\Application Integration\Programmatic Integration\Perl (on Server)</sci:value>
							</sci:arg>
						</sci:component>
					</sci:data>
					<sci:data object="SciTegic.EvaluateExpression.1">
						<sci:component name="Custom Manipulator (PilotScript)" version="2">
							<sci:arg name="Expression" type="ExpressionType" required="true" visibility="visible" multi="false" implbase="{0995D675-7EE2-432C-95DF-E91C14052B22}">
								<sci:help>Expression (or list of expressions separated by semi-colons) to evaluate</sci:help>
								<sci:member>Initial Expression</sci:member>
								<sci:member>Final Expression</sci:member>
								<sci:member>Keep Calculated Properties</sci:member>
								<sci:value>@archive_name := &apos;RISE_&apos; . @timestamp2 . &apos;_&apos; . @ScreenRun_ID;
@wrapArchiveName := &apos;WRAP_&apos; . @timestamp2 . &apos;_&apos; . @ScreenRun_ID;

/* set protocol version */
@protocol_version := &apos;3.31&apos;;

/* determine protocol code and screenRunNum */
@protType_H := HASHCREATE(TRUE);
HASHADD(@protType_H,&apos;PS&apos;,&apos;1&apos;);
HASHADD(@protType_H,&apos;DR&apos;,&apos;1&apos;);
HASHADD(@protType_H,&apos;RT&apos;,&apos;1&apos;);

resize(@assayCode_arr,0);
@protocolCode := &apos;&apos;;
@screenRunNum := &apos;&apos;;
if (@ScreenRun_ID ne &apos;NA&apos;) then
	if (@ScreenRun_ID RLIKE &apos;^[0-9A-Z]+_[0-9][0-9]_[A-Z][A-Z]_[0-9][0-9]&apos;) then
		#tmp := RMATCH(@ScreenRun_ID,&apos;([0-9A-Z]+_[0-9][0-9])_([A-Z][A-Z])_([0-9][0-9])&apos;);
		append(@assayCode_arr,#tmp[2]);
		@protocolCode := #tmp[2] . &apos;_&apos; . #tmp[3];
		@protType := #tmp[3];
		@screenRunNum := #tmp[4];
	elsif (@ScreenRun_ID RLIKE &apos;^[0-9A-Z]+_[0-9][0-9]_[0-9A-Z]+_[0-9][0-9]_[A-Z][A-Z]_[0-9][0-9]&apos;) then
		#tmp := RMATCH(@ScreenRun_ID,&apos;([0-9A-Z]+_[0-9][0-9])_([0-9A-Z]+_[0-9][0-9])_([A-Z][A-Z])_([0-9][0-9])&apos;);
		append(@assayCode_arr,#tmp[2]);
		append(@assayCode_arr,#tmp[3]);
		@protocolCode := #tmp[2] . &apos;_&apos; . #tmp[3] . &apos;_&apos; . #tmp[4];
		@protType := #tmp[4];
		@screenRunNum := #tmp[5];
	else
		ERROR(&apos;ERROR: ScreenRun_ID is invalid.  Protocol terminated!&apos;);
	end if;
	@numAssayCode := numvalues(@assayCode_arr);
	if (NOT HASHCONTAINS(@protType_H,@protType)) then
		ERROR(&apos;ERROR: The protocol type &apos; . @protType . &apos; is not valid.  Protocol terminated!&apos;);
	end if;
	
	if (((@protType eq &apos;DR&apos;) AND (@VARCMPD_DR ne &apos;TRUE&apos;)) OR 
		((@protType ne &apos;DR&apos;) AND (@VARCMPD_DR eq &apos;TRUE&apos;))) then
		ERROR(&apos;ERROR: VARCMPD_DR is TRUE for DR protocols only.  Protocol terminated!&apos;);
	end if;
end if;

/* determine whether pos ctrl lt or gt neg ctrl */
if (@Activity_Measure eq &apos;NEGCTRLs &lt; POSCTRLs&apos;) then
	@neg_lt_pos := &apos;TRUE&apos;;
else
	@neg_lt_pos := &apos;FALSE&apos;;
end if;

/* define maxrow and maxcol variables according to param Plate_Format */
if (@Plate_Format eq &apos;96_WELL&apos;) then
	@numrow := 8;
	@numcol := 12;
elsif (@Plate_Format eq &apos;384_WELL&apos;) then
	@numrow := 16;
	@numcol := 24;
end if;

/* translate NormWells if needed */
if (@POSCTRL_NormWells eq &apos;Same as POSCTRL_Wells&apos;) then
	@POSCTRL_NormWells := @POSCTRL_Wells;
end if;
if (@NEGCTRL_NormWells eq &apos;Same as NEGCTRL_Wells&apos;) then
	@NEGCTRL_NormWells := @NEGCTRL_Wells;
end if;

/* perform housekeeping on primary screening specific params */
if (@VARCMPD_DR eq &apos;FALSE&apos;) then
	
/* determine outlier rules */
	@is_nout := &apos;FALSE&apos;;
	@is_vout := &apos;FALSE&apos;;
	for @i in 1 .. numvalues(@Outlier_Rules)
	loop
		if (@Outlier_Rules[@i] eq &apos;is_nout&apos;) then
			@is_nout := &apos;TRUE&apos;;
		elsif (@Outlier_Rules[@i] eq &apos;is_vout&apos;) then
			@is_vout := &apos;TRUE&apos;;
	end if;
	end loop;

/* determine hit type */
	if (@Hit_Type eq &apos;NORMAL&apos;) then
		@revhit := &apos;FALSE&apos;;
	else
		@revhit := &apos;TRUE&apos;;
	end if;
	
end if;

/* set global variable containing RISE warnings and other messages */
@RISE_warnings := &apos;&apos;;
@RISE_exclude := &apos;&apos;;

/* define row labels */
resize(@row_labels,0);
append(@row_labels,&apos;A&apos;);
append(@row_labels,&apos;B&apos;);
append(@row_labels,&apos;C&apos;);
append(@row_labels,&apos;D&apos;);
append(@row_labels,&apos;E&apos;);
append(@row_labels,&apos;F&apos;);
append(@row_labels,&apos;G&apos;);
append(@row_labels,&apos;H&apos;);
append(@row_labels,&apos;I&apos;);
append(@row_labels,&apos;J&apos;);
append(@row_labels,&apos;K&apos;);
append(@row_labels,&apos;L&apos;);
append(@row_labels,&apos;M&apos;);
append(@row_labels,&apos;N&apos;);
append(@row_labels,&apos;O&apos;);
append(@row_labels,&apos;P&apos;);

/* define row hash */
@row_hash := HASHCREATE();
HASHADD(@row_hash,&apos;A&apos;,&apos;1&apos;);
HASHADD(@row_hash,&apos;B&apos;,&apos;2&apos;);
HASHADD(@row_hash,&apos;C&apos;,&apos;3&apos;);
HASHADD(@row_hash,&apos;D&apos;,&apos;4&apos;);
HASHADD(@row_hash,&apos;E&apos;,&apos;5&apos;);
HASHADD(@row_hash,&apos;F&apos;,&apos;6&apos;);
HASHADD(@row_hash,&apos;G&apos;,&apos;7&apos;);
HASHADD(@row_hash,&apos;H&apos;,&apos;8&apos;);
HASHADD(@row_hash,&apos;I&apos;,&apos;9&apos;);
HASHADD(@row_hash,&apos;J&apos;,&apos;10&apos;);
HASHADD(@row_hash,&apos;K&apos;,&apos;11&apos;);
HASHADD(@row_hash,&apos;L&apos;,&apos;12&apos;);
HASHADD(@row_hash,&apos;M&apos;,&apos;13&apos;);
HASHADD(@row_hash,&apos;N&apos;,&apos;14&apos;);
HASHADD(@row_hash,&apos;O&apos;,&apos;15&apos;);
HASHADD(@row_hash,&apos;P&apos;,&apos;16&apos;);

/* remove globals from protocol form */
@DR_Concentration := &apos;USE_REMP&apos;;
@DR_SampleLayout := &apos;USE_REMP&apos;;
@DR_Replicates := &apos;CORRELATED&apos;;
@DR_RobustFit := FALSE;

/* ######################################################################################################## */
/* END SCRIPT ############################################################################################# */
/* ######################################################################################################## */</sci:value>
							</sci:arg>
							<sci:arg name="Initial Expression" type="ExpressionType" required="false" visibility="visible" multi="false" implbase="{0995D675-7EE2-432C-95DF-E91C14052B22}">
								<sci:help>This expression is executed only the first time data passes into the component. (Since there is no data available at initialization time, only expressions referencing global properties are allowed.)</sci:help>
							</sci:arg>
							<sci:arg name="Final Expression" type="ExpressionType" required="false" visibility="visible" multi="false" implbase="{0995D675-7EE2-432C-95DF-E91C14052B22}">
								<sci:help>This expression is executed only at finalization (after the last data passes out of the component). 
 (Since there is no data available at finalization time, only expressions referencing global properties are allowed.)</sci:help>
							</sci:arg>
							<sci:arg name="Keep Calculated Properties" type="BoolType" required="true" visibility="visible" multi="false" implbase="{0995D675-7EE2-432C-95DF-E91C14052B22}">
								<sci:help>Adds any properties calculated in this component to a molecule&apos;s property list</sci:help>
								<sci:legalval selected="true">True</sci:legalval>
								<sci:legalval>False</sci:legalval>
							</sci:arg>
							<sci:arg name="ComponentAttributes" type="StringType" required="false" visibility="hidden" multi="true">
								<sci:help>Component Attributes</sci:help>
								<sci:legalval>ComponentTakesInput</sci:legalval>
								<sci:legalval>ComponentReturnsPass</sci:legalval>
								<sci:legalval>ComponentReturnsFail</sci:legalval>
								<sci:legalval>ComponentRunsLocal</sci:legalval>
							</sci:arg>
							<sci:arg name="OnDataTypeError" type="StringType" required="true" visibility="hidden" multi="false">
								<sci:legalval selected="true">Halt</sci:legalval>
								<sci:legalval>Fail</sci:legalval>
								<sci:legalval>Pass</sci:legalval>
							</sci:arg>
							<sci:arg name="OnGeneralError" type="StringType" required="true" visibility="hidden" multi="false">
								<sci:legalval selected="true">Halt</sci:legalval>
								<sci:legalval>Fail</sci:legalval>
								<sci:legalval>Pass</sci:legalval>
							</sci:arg>
							<sci:arg name="CustomErrorText" type="StringType" required="false" visibility="nevershow" multi="false"/>
							<sci:arg name="Do Screen" type="BoolType" required="false" visibility="nevershow" multi="false" implbase="{0995D675-7EE2-432C-95DF-E91C14052B22}">
								<sci:help>When TRUE, controls which exit port is used for
each data record by evaluating the final expression
(or only one) listed in the &quot;Expression&quot; parameter.
   -Pass (green) port when expression true
   -Fail (red) port when expression false</sci:help>
								<sci:legalval>True</sci:legalval>
								<sci:legalval selected="true">False</sci:legalval>
							</sci:arg>
							<sci:arg name="ExpressionVersion" type="LongType" required="false" visibility="nevershow" multi="false" implbase="{0995D675-7EE2-432C-95DF-E91C14052B22}">
								<sci:help>Version of expression parser to use.</sci:help>
								<sci:value>2</sci:value>
							</sci:arg>
							<sci:arg name="ComponentComment" type="StringType" required="false" visibility="nevershow" multi="false">
								<sci:help>Comment</sci:help>
								<sci:value>Processes commands expressed in PilotScript syntax to apply rapid
manipulations to data record properties. In this way, the component may be
customized to build a new, specialized data manipulation component.</sci:value>
							</sci:arg>
							<sci:arg name="Registrant" type="StringType" required="false" visibility="nevershow" multi="false">
								<sci:help>The user who registered this component.</sci:help>
								<sci:value>scitegic/core</sci:value>
							</sci:arg>
							<sci:arg name="RegistrationDate" type="StringType" required="false" visibility="nevershow" multi="false">
								<sci:help>The date this component was registered.</sci:help>
								<sci:value>Mon Dec 11 10:20:05 2006</sci:value>
							</sci:arg>
							<sci:arg name="ComponentUsage" type="StringType" required="false" visibility="nevershow" multi="false">
								<sci:help>Component Usage</sci:help>
								<sci:value>The &apos;Expression&apos;  is evaluated for each data record, and may alter and manipulate the properties of the data objects. The &apos;Initial expression&apos; is evaluated the first time data passes into the component and is typically used for initializing global variables. See the online documentation for full details of PilotScript expression syntax.

Input             - Data records
Output Pass  - All Data records</sci:value>
							</sci:arg>
							<sci:arg name="ComponentDisplayName" type="StringType" required="false" visibility="nevershow" multi="false">
								<sci:value>Set-up Protocol specific globals</sci:value>
							</sci:arg>
							<sci:arg name="DerivedFrom" type="StringType" required="false" visibility="nevershow" multi="false">
								<sci:help>The component this component is based upon.</sci:help>
								<sci:value>Custom Manipulator (PilotScript)</sci:value>
							</sci:arg>
							<sci:arg name="ComponentIcon" type="StringType" required="true" visibility="nevershow" multi="false">
								<sci:value>ExpressionNode</sci:value>
							</sci:arg>
							<sci:arg name="ComponentDisabled" type="LongType" required="false" visibility="nevershow" multi="false">
								<sci:value>0</sci:value>
							</sci:arg>
							<sci:arg name="ComponentGUID" type="StringType" required="false" visibility="nevershow" multi="false">
								<sci:value>{0995D675-7EE2-432C-95DF-E91C14052B22}</sci:value>
							</sci:arg>
							<sci:arg name="ComponentPoint" type="StringType" required="false" visibility="nevershow" multi="false">
								<sci:value>90 -470</sci:value>
							</sci:arg>
							<sci:arg name="ComponentHelp" type="StringType" required="false" visibility="nevershow" multi="true">
								<sci:value>100</sci:value>
								<sci:value>Applies a PilotScript expression to each data record
</sci:value>
								<sci:value>&lt;p&gt;PilotScript is the native scripting language in Pipeline Pilot.  It is based on PL/SQL and allows you to query or alter the properties on data records.  For example, the expression:

&lt;blockquote&gt;
&lt;code&gt;A := 10;&lt;/code&gt;
&lt;/blockquote&gt;
creates a property named &quot;A&quot; and sets the value to &quot;10&quot;.&lt;/p&gt;

&lt;p&gt;For each incoming data record the PilotScript statements in &lt;i&gt;Expression&lt;/i&gt; are evaluated.&lt;/p&gt;

&lt;p&gt;&lt;b&gt;Notes:&lt;/b&gt;
&lt;ul&gt;
&lt;li&gt;To initialize global variables such as counters, use &lt;i&gt;Initial Expression&lt;/i&gt;.&lt;/li&gt; 
&lt;li&gt;To clean up global variables or calculate final results use &lt;i&gt;Final Expression&lt;/i&gt;.&lt;/li&gt;
&lt;li&gt;Parameters on Custom Manipulators do not become global variables that can be accessed via &lt;i&gt;@ParameterName&lt;/i&gt; syntax and can only be accessed by token substitution via &lt;i&gt;$(ParameterName)&lt;/i&gt; syntax.&lt;/li&gt;
&lt;/ul&gt;

&lt;p&gt;&lt;b&gt;See Also:&lt;/b&gt;&lt;/p&gt;
&lt;ul&gt;
&lt;li&gt;For more information on PilotScript, see &lt;a href=&quot;javascript:DoLink(&apos;scihelpdocs/user/pscript/pscript_overview.htm&apos;)&quot;&gt;PilotScript Overview&lt;/a&gt;.&lt;/li&gt;
&lt;li&gt;To use PilotScript to filter data records use &lt;a href=&quot;javascript:DoLink(&apos;{DD58ECD1-516F-48FE-A5DB-8328AED680F2}&apos;)&quot;&gt;Custom Filter (PilotScript)&lt;/a&gt;.&lt;/li&gt;
&lt;/ul&gt;

</sci:value>
								<sci:value>None</sci:value>
								<sci:value/>
								<sci:value>None</sci:value>
								<sci:value/>
								<sci:value>None</sci:value>
								<sci:value/>
							</sci:arg>
							<sci:arg name="RegistrationVersion" type="StringType" required="false" visibility="nevershow" multi="false">
								<sci:help>The server version when this component was registered</sci:help>
								<sci:value>6.0.2.0</sci:value>
							</sci:arg>
							<sci:arg name="Component Sticky Notes" type="StringType" required="false" visibility="nevershow" multi="false"/>
							<sci:arg name="ComponentLocalID" type="LongType" required="false" visibility="nevershow" multi="false">
								<sci:help>Local Component Identifier</sci:help>
								<sci:value>2</sci:value>
							</sci:arg>
							<sci:arg name="Component Path" type="StringType" required="false" visibility="nevershow" multi="false">
								<sci:help>The original path within the database of this component.</sci:help>
								<sci:value>Components\Data Access and Manipulation\Property Manipulators\Custom Manipulator (PilotScript)</sci:value>
							</sci:arg>
						</sci:component>
					</sci:data>
					<sci:data object="SciTegic.EvaluateExpression.1">
						<sci:component name="Custom Manipulator (PilotScript)" version="2">
							<sci:arg name="Expression" type="ExpressionType" required="true" visibility="visible" multi="false" expanded="true" implbase="{0995D675-7EE2-432C-95DF-E91C14052B22}">
								<sci:help>Expression (or list of expressions separated by semi-colons) to evaluate.</sci:help>
								<sci:member>Initial Expression</sci:member>
								<sci:member>Final Expression</sci:member>
								<sci:member>Keep Calculated Properties</sci:member>
								<sci:value>/* sanity checks for protocol parameters */

/* sanity check for cellario-only run */
if (@Assay_Readout eq &apos;CELLARIO_ONLY&apos;) then
	if ((@Cellario_Source IS NOT DEFINED) OR (@Cellario_Source NOT RLIKE &apos;\w&apos;)) then
		ERROR(&apos;ERROR: The Cellario Source file is missing.  Protocol terminated!&apos;);
	end if;
	
else
/* check that data source file is present */
	if ((@Data_Source IS NOT DEFINED) OR (@Data_Source NOT RLIKE &apos;\w&apos;) OR 
		(@Barcode_Source IS NOT DEFINED) OR (@Barcode_Source NOT RLIKE &apos;\w&apos;)) then
		ERROR(&apos;ERROR: One of the following Input files is missing: Data_Source, Barcode_Source.  Protocol terminated!&apos;);
	end if;

/* check general Processing Directive parameters */
	if ((@Activity_Measure IS NOT DEFINED) OR (@Activity_Measure NOT RLIKE &apos;\w&apos;) OR
		(@Endpoint_Transform IS NOT DEFINED) OR (@Endpoint_Transform NOT RLIKE &apos;\w&apos;) OR
		(@Endpoint_Normalization IS NOT DEFINED) OR (@Endpoint_Normalization NOT RLIKE &apos;\w&apos;)) then
		ERROR(&apos;ERROR: One of the following Processing Directive parameters is missing: Activity_Measure, Endpoint_Transform, Endpoint_Normalization.  Protocol terminated!&apos;);
	end if;
	
/* normalization specific sanity checks */
	if ((@Endpoint_Normalization eq &apos;PRCACT&apos;) AND ((@POSCTRL_NormWells IS NOT DEFINED) OR (@POSCTRL_NormWells NOT RLIKE &apos;\w&apos;) OR 
		(@NEGCTRL_NormWells IS NOT DEFINED) OR (@NEGCTRL_NormWells NOT RLIKE &apos;\w&apos;))) then
		ERROR(&apos;ERROR: Plate Layout parameters POSCTRL_NormWells and NEGCTRL_NormWells must be defined when Endpoint_Normalization=PRCACT.  Protocol terminated!&apos;); 
	elsif ((@Endpoint_Normalization eq &apos;NEGCENT&apos;) OR (@Endpoint_Normalization eq &apos;NEGFOLD&apos;) OR 
		(@Endpoint_Normalization eq &apos;NEGZSCORE&apos;))  then
		if ((@NEGCTRL_NormWells IS NOT DEFINED) OR (@NEGCTRL_NormWells NOT RLIKE &apos;\w&apos;)) then
			ERROR(&apos;ERROR: Plate Layout parameter NEGCTRL_NormWells must be defined when Endpoint_Normalization=NEGCTRL.  Protocol terminated!&apos;); 
		end if;	
		if ((@POSCTRL_NormWells IS DEFINED) AND (@POSCTRL_NormWells RLIKE &apos;\w&apos;)) then
			ERROR(&apos;ERROR: Plate Layout parameter POSCTRL_NormWells CANNOT be defined when Endpoint_Normalization=NEGCTRL.  Protocol terminated!&apos;); 
		end if;
	elsif ((@Endpoint_Normalization eq &apos;VARZSCORE&apos;) OR (@Endpoint_Normalization eq &apos;RAW&apos;)) then
		if (((@NEGCTRL_NormWells IS DEFINED) AND (@NEGCTRL_NormWells RLIKE &apos;\w&apos;)) OR 
			((@POSCTRL_NormWells IS DEFINED) AND (@POSCTRL_NormWells RLIKE &apos;\w&apos;))) then
			ERROR(&apos;ERROR: Plate Layout parameter NEGCTRL_NormWells and POSCTRL_NormWells CANNOT be defined when Endpoint_Normalization=VARCMPD or RAW.  Protocol terminated!&apos;); 
		end if;	
	end if;

/* check Fitting parameters */
/* Single-point or Dose-Response specific sanity checks */
	if (@VARCMPD_DR eq &apos;FALSE&apos;) then
		if ((@MIN_Hit_Activity IS NOT DEFINED) OR (@MIN_Hit_Activity NOT RLIKE &apos;[0-9.]+&apos;)) then
			ERROR(&apos;ERROR: Single-point specific Hit_Criteria parameter MIN_Hit_Activity is not properly defined.  Protocol terminated!&apos;);
		end if;
	elsif (@VARCMPD_DR eq &apos;TRUE&apos;) then
		if ((@MinMinMax_Range IS NOT DEFINED) OR (numvalues(@MinMinMax_RANGE)!=3) OR 
			(@MinMax_Hillslope IS NOT DEFINED) OR (numvalues(@MinMax_Hillslope)!=2) OR
			(@MinMax_Endslope IS NOT DEFINED) OR (numvalues(@MinMax_Endslope)!=2) OR
			(@MinMax_Fold_EC50CI IS NOT DEFINED) OR (numvalues(@MinMax_Fold_EC50CI)!=2)) then
			ERROR(&apos;ERROR: Dose-response specific Hit_Criteria parameters are NOT properly defined.  Protocol terminated!&apos;);
		end if;
		if (@Alternative_Endpoint eq &apos;FPOLAR_FINT&apos; AND @Assay_Readout ne &apos;ENV_FPOLAR_SP&apos;) then
			ERROR(&apos;ERROR: Assay_Readout must be &quot;ENV_FPOLAR_SP&quot; when Alternative_Endpoint is &quot;FPOLAR_FINT&quot;.  Protocol terminated!&apos;);
		end if;
		if (@DR_Concentration eq &apos;USE_REMP&apos; AND @DR_DilutionFactor NOT RLIKE &apos;[0-9.]+&apos;) then
			ERROR(&apos;ERROR: Dose-response fit specific Fitting parameter DR_DilutionFactor must be defined if DR_Concentration=&quot;USE_REMP&quot;.  Protocol terminated!&apos;);
		end if;
	end if;
end if;

/* structure specific sanity checks */
if (@Retrieve_Structure eq &apos;NO&apos; AND @Generate_Platemaps eq &apos;YES&apos;) then
	ERROR(&apos;ERROR: Retrieve_Structure parameter must be &quot;YES&quot; if Generate_Platemaps is &quot;YES&quot;.  Protocol terminated!&apos;);
end if;

/* check that POSCTRL_NormWells are defined in POSCTRL_Wells */
if ((numvalues(@POSCTRL_NormWells) &gt; 0) AND (@POSCTRL_NormWells RLIKE &apos;\w&apos;)) then
	@POSCTRL_H := HASHCREATE();
	for #i in 1 .. numvalues(@POSCTRL_Wells) loop
		HASHADD(@POSCTRL_H,@POSCTRL_Wells[#i],&apos;1&apos;);
	end loop;
	for #i in 1 .. numvalues(@POSCTRL_NormWells) loop
		if (NOT HASHCONTAINS(@POSCTRL_H,@POSCTRL_NormWells[#i])) then
			ERROR(&apos;ERROR: The well &apos; . @POSCTRL_NormWells[#i] . &apos; in POSCTRL_NormWells does not exists in POSCTRL_Wells.  Protocol terminated!&apos;);
		end if;
	end loop;
end if;

/* check that NEGCTRL_NormWells are defined in NEGCTRL_Wells */
if ((numvalues(@NEGCTRL_NormWells) &gt; 0) AND (@NEGCTRL_NormWells RLIKE &apos;\w&apos;)) then
	@NEGCTRL_H := HASHCREATE();
	for #i in 1 .. numvalues(@NEGCTRL_Wells) loop
		HASHADD(@NEGCTRL_H,@NEGCTRL_Wells[#i],&apos;1&apos;);
	end loop;
	for #i in 1 .. numvalues(@NEGCTRL_NormWells) loop
		if (NOT HASHCONTAINS(@NEGCTRL_H,@NEGCTRL_NormWells[#i])) then
			ERROR(&apos;ERROR: The well &apos; . @NEGCTRL_NormWells[#i] . &apos; in NEGCTRL_NormWells does not exists in NEGCTRL_Wells.  Protocol terminated!&apos;);
		end if;
	end loop;
end if;
</sci:value>
							</sci:arg>
							<sci:arg name="Initial Expression" type="ExpressionType" required="false" visibility="visible" multi="false" implbase="{0995D675-7EE2-432C-95DF-E91C14052B22}">
								<sci:help>&lt;p&gt;
This expression is executed only the first time data passes into the component.
&lt;p/&gt; 
Since there is no data available at initialization time, only expressions referencing local or global properties are allowed.
&lt;/p&gt;</sci:help>
							</sci:arg>
							<sci:arg name="Final Expression" type="ExpressionType" required="false" visibility="visible" multi="false" implbase="{0995D675-7EE2-432C-95DF-E91C14052B22}">
								<sci:help>&lt;p&gt;
This expression is executed only at finalization (after the last data passes out of the component).
&lt;p/&gt; 
Since there is no data available at finalization time, only expressions referencing local or global properties are allowed.
&lt;/p&gt;</sci:help>
							</sci:arg>
							<sci:arg name="Keep Calculated Properties" type="BoolType" required="true" visibility="visible" multi="false" implbase="{0995D675-7EE2-432C-95DF-E91C14052B22}">
								<sci:help>Adds any properties calculated in this component to a data record&apos;s property list.</sci:help>
								<sci:legalval selected="true">True</sci:legalval>
								<sci:legalval>False</sci:legalval>
							</sci:arg>
							<sci:arg name="ComponentAttributes" type="StringType" required="false" visibility="hidden" multi="true">
								<sci:help>Component Attributes</sci:help>
								<sci:legalval>ComponentTakesInput</sci:legalval>
								<sci:legalval>ComponentReturnsPass</sci:legalval>
								<sci:legalval>ComponentReturnsFail</sci:legalval>
								<sci:legalval>ComponentRunsLocal</sci:legalval>
							</sci:arg>
							<sci:arg name="OnDataTypeError" type="StringType" required="true" visibility="hidden" multi="false">
								<sci:legalval selected="true">Halt</sci:legalval>
								<sci:legalval>Fail</sci:legalval>
								<sci:legalval>Pass</sci:legalval>
							</sci:arg>
							<sci:arg name="OnGeneralError" type="StringType" required="true" visibility="hidden" multi="false">
								<sci:legalval selected="true">Halt</sci:legalval>
								<sci:legalval>Fail</sci:legalval>
								<sci:legalval>Pass</sci:legalval>
							</sci:arg>
							<sci:arg name="CustomErrorText" type="StringType" required="false" visibility="nevershow" multi="false"/>
							<sci:arg name="Do Screen" type="BoolType" required="false" visibility="nevershow" multi="false" implbase="{0995D675-7EE2-432C-95DF-E91C14052B22}">
								<sci:help>When TRUE, controls which exit port is used for
each data record by evaluating the final expression
(or only one) listed in the &quot;Expression&quot; parameter.
   -Pass (green) port when expression true
   -Fail (red) port when expression false</sci:help>
								<sci:legalval>True</sci:legalval>
								<sci:legalval selected="true">False</sci:legalval>
							</sci:arg>
							<sci:arg name="ExpressionVersion" type="LongType" required="false" visibility="nevershow" multi="false" implbase="{0995D675-7EE2-432C-95DF-E91C14052B22}">
								<sci:help>Version of expression parser to use.</sci:help>
								<sci:value>2</sci:value>
							</sci:arg>
							<sci:arg name="ComponentComment" type="StringType" required="false" visibility="nevershow" multi="false">
								<sci:help>Comment</sci:help>
								<sci:value>Processes commands expressed in PilotScript syntax to apply rapid
manipulations to data record properties. In this way, the component may be
customized to build a new, specialized data manipulation component.</sci:value>
							</sci:arg>
							<sci:arg name="Registrant" type="StringType" required="false" visibility="nevershow" multi="false">
								<sci:help>The user who registered this component.</sci:help>
								<sci:value>scitegic/generic</sci:value>
							</sci:arg>
							<sci:arg name="RegistrationDate" type="StringType" required="false" visibility="nevershow" multi="false">
								<sci:help>The date this component was registered.</sci:help>
								<sci:value>Mon Jan 21 09:55:43 2008</sci:value>
							</sci:arg>
							<sci:arg name="ComponentUsage" type="StringType" required="false" visibility="nevershow" multi="false">
								<sci:help>Component Usage</sci:help>
								<sci:value>The &apos;Expression&apos;  is evaluated for each data record, and may alter and manipulate the properties of the data objects. The &apos;Initial expression&apos; is evaluated the first time data passes into the component and is typically used for initializing global variables. See the online documentation for full details of PilotScript expression syntax.

Input             - Data records
Output Pass  - All Data records</sci:value>
							</sci:arg>
							<sci:arg name="ComponentDisplayName" type="StringType" required="false" visibility="nevershow" multi="false">
								<sci:value>Sanity Checks</sci:value>
							</sci:arg>
							<sci:arg name="DerivedFrom" type="StringType" required="false" visibility="nevershow" multi="false">
								<sci:help>The component this component is based upon.</sci:help>
								<sci:value>Custom Manipulator (PilotScript)</sci:value>
							</sci:arg>
							<sci:arg name="ComponentIcon" type="StringType" required="true" visibility="nevershow" multi="false">
								<sci:value>EXPRESSIONNODE</sci:value>
							</sci:arg>
							<sci:arg name="ComponentDisabled" type="LongType" required="false" visibility="nevershow" multi="false">
								<sci:value>0</sci:value>
							</sci:arg>
							<sci:arg name="ComponentGUID" type="StringType" required="false" visibility="nevershow" multi="false">
								<sci:value>{0995D675-7EE2-432C-95DF-E91C14052B22}</sci:value>
							</sci:arg>
							<sci:arg name="ComponentPoint" type="StringType" required="false" visibility="nevershow" multi="false">
								<sci:value>90 -820</sci:value>
							</sci:arg>
							<sci:arg name="ComponentHelp" type="StringType" required="false" visibility="nevershow" multi="true">
								<sci:value>100</sci:value>
								<sci:value>Applies a PilotScript expression to each data record
</sci:value>
								<sci:value>&lt;p&gt;PilotScript is the native scripting language in Pipeline Pilot.  It is based on PL/SQL and allows you to query or alter the properties on data records.  For example, the expression:

&lt;blockquote&gt;
&lt;code&gt;A := 10;&lt;/code&gt;
&lt;/blockquote&gt;
creates a property named &quot;A&quot; and sets the value to &quot;10&quot;.&lt;/p&gt;

&lt;p&gt;For each incoming data record the PilotScript statements in &lt;i&gt;Expression&lt;/i&gt; are evaluated.&lt;/p&gt;

&lt;p&gt;&lt;b&gt;Notes:&lt;/b&gt;
&lt;ul&gt;
&lt;li&gt;To initialize global variables such as counters, use &lt;i&gt;Initial Expression&lt;/i&gt;.&lt;/li&gt; 
&lt;li&gt;To clean up global variables or calculate final results use &lt;i&gt;Final Expression&lt;/i&gt;.&lt;/li&gt;
&lt;li&gt;Parameters on Custom Manipulators do not become global variables that can be accessed via &lt;i&gt;@ParameterName&lt;/i&gt; syntax.  They must be accessed by using the &lt;i&gt;Parameter(&apos;ParameterName&apos;)&lt;/i&gt; function or by using token substitution via &lt;i&gt;$(ParameterName)&lt;/i&gt; syntax.&lt;/li&gt;
&lt;/ul&gt;

&lt;p&gt;&lt;b&gt;See Also:&lt;/b&gt;&lt;/p&gt;
&lt;ul&gt;
&lt;li&gt;For more information on PilotScript, see &lt;a href=&quot;javascript:DoLink(&apos;scihelpdocs/user/pscript/pscript_overview.htm&apos;)&quot;&gt;PilotScript Overview&lt;/a&gt;.&lt;/li&gt;
&lt;li&gt;To use PilotScript to filter data records use &lt;a href=&quot;javascript:DoLink(&apos;{DD58ECD1-516F-48FE-A5DB-8328AED680F2}&apos;)&quot;&gt;Custom Filter (PilotScript)&lt;/a&gt;.&lt;/li&gt;
&lt;/ul&gt;

</sci:value>
								<sci:value>None</sci:value>
								<sci:value/>
								<sci:value>None</sci:value>
								<sci:value/>
								<sci:value>None</sci:value>
								<sci:value/>
							</sci:arg>
							<sci:arg name="RegistrationVersion" type="StringType" required="false" visibility="nevershow" multi="false">
								<sci:help>The server version when this component was registered</sci:help>
								<sci:value>7.0.0.35</sci:value>
							</sci:arg>
							<sci:arg name="Component Sticky Notes" type="StringType" required="false" visibility="nevershow" multi="false"/>
							<sci:arg name="ComponentLocalID" type="LongType" required="false" visibility="nevershow" multi="false">
								<sci:help>Local Component Identifier</sci:help>
								<sci:value>3</sci:value>
							</sci:arg>
							<sci:arg name="Component Path" type="StringType" required="false" visibility="nevershow" multi="false">
								<sci:help>The original path within the database of this component.</sci:help>
								<sci:value>Components\Data Access and Manipulation\Property Manipulators\Custom Manipulator (PilotScript)</sci:value>
							</sci:arg>
						</sci:component>
					</sci:data>
					<sci:data object="SciTegic.EvaluateExpression.1">
						<sci:component name="Custom Filter (PilotScript)" version="2">
							<sci:arg name="Expression" type="ExpressionType" required="true" visibility="visible" multi="false" implbase="{DD58ECD1-516F-48FE-A5DB-8328AED680F2}">
								<sci:help>The PilotScript expression used to filter the data.</sci:help>
								<sci:member>Initial Expression</sci:member>
								<sci:member>Final Expression</sci:member>
								<sci:member>Keep Calculated Properties</sci:member>
								<sci:value>@protType is defined and @protType RLIKE &apos;\w&apos;;</sci:value>
							</sci:arg>
							<sci:arg name="Initial Expression" type="ExpressionType" required="false" visibility="visible" multi="false" implbase="{DD58ECD1-516F-48FE-A5DB-8328AED680F2}">
								<sci:help>&lt;p&gt;
An expression evaluated only when the component
is first initialized (when the first data record enters).
&lt;p/&gt;
Since there is no data available at initialization time, only expressions referencing local or global properties are allowed.
&lt;/p&gt;</sci:help>
							</sci:arg>
							<sci:arg name="Final Expression" type="ExpressionType" required="false" visibility="visible" multi="false" implbase="{DD58ECD1-516F-48FE-A5DB-8328AED680F2}">
								<sci:help>&lt;p&gt;
An expression evaluated only when the
component is finalized (once the last data
record has passed).
&lt;p/&gt;
Since there is no data available at finalization time, only expressions referencing local or global properties are allowed.
&lt;/p&gt;</sci:help>
							</sci:arg>
							<sci:arg name="Keep Calculated Properties" type="BoolType" required="true" visibility="visible" multi="false" implbase="{DD58ECD1-516F-48FE-A5DB-8328AED680F2}">
								<sci:help>Allows any properties that were calculated in
&quot;Expression&quot; to be included with the exiting
record.
Otherwise, these properties are removed after
the evaluation is complete.</sci:help>
								<sci:legalval>True</sci:legalval>
								<sci:legalval selected="true">False</sci:legalval>
							</sci:arg>
							<sci:arg name="ComponentAttributes" type="StringType" required="false" visibility="hidden" multi="true">
								<sci:help>Component Attributes</sci:help>
								<sci:legalval>ComponentTakesInput</sci:legalval>
								<sci:legalval selected="true">ComponentReturnsPass</sci:legalval>
								<sci:legalval selected="true">ComponentReturnsFail</sci:legalval>
								<sci:legalval>ComponentRunsLocal</sci:legalval>
							</sci:arg>
							<sci:arg name="OnDataTypeError" type="StringType" required="true" visibility="hidden" multi="false">
								<sci:legalval selected="true">Halt</sci:legalval>
								<sci:legalval>Fail</sci:legalval>
								<sci:legalval>Pass</sci:legalval>
							</sci:arg>
							<sci:arg name="OnGeneralError" type="StringType" required="true" visibility="hidden" multi="false">
								<sci:legalval selected="true">Halt</sci:legalval>
								<sci:legalval>Fail</sci:legalval>
								<sci:legalval>Pass</sci:legalval>
							</sci:arg>
							<sci:arg name="CustomErrorText" type="StringType" required="false" visibility="nevershow" multi="false"/>
							<sci:arg name="ExpressionVersion" type="LongType" required="false" visibility="nevershow" multi="false" implbase="{DD58ECD1-516F-48FE-A5DB-8328AED680F2}">
								<sci:help>Version of expression parser to use.</sci:help>
								<sci:value>2</sci:value>
							</sci:arg>
							<sci:arg name="Registrant" type="StringType" required="false" visibility="nevershow" multi="false">
								<sci:help>The user who registered this component.</sci:help>
								<sci:value>scitegic/generic</sci:value>
							</sci:arg>
							<sci:arg name="RegistrationDate" type="StringType" required="false" visibility="nevershow" multi="false">
								<sci:help>The date this component was registered.</sci:help>
								<sci:value>Mon Jan 21 09:57:16 2008</sci:value>
							</sci:arg>
							<sci:arg name="ComponentDisplayName" type="StringType" required="false" visibility="nevershow" multi="false">
								<sci:value>Filter on protType</sci:value>
							</sci:arg>
							<sci:arg name="ComponentIcon" type="StringType" required="true" visibility="nevershow" multi="false">
								<sci:value>FILTERNODE</sci:value>
							</sci:arg>
							<sci:arg name="DerivedFrom" type="StringType" required="false" visibility="nevershow" multi="false">
								<sci:help>The component this component is based upon.</sci:help>
								<sci:value>Custom Filter (PilotScript)</sci:value>
							</sci:arg>
							<sci:arg name="ComponentDisabled" type="LongType" required="false" visibility="nevershow" multi="false">
								<sci:value>0</sci:value>
							</sci:arg>
							<sci:arg name="ComponentGUID" type="StringType" required="false" visibility="nevershow" multi="false">
								<sci:value>{DD58ECD1-516F-48FE-A5DB-8328AED680F2}</sci:value>
							</sci:arg>
							<sci:arg name="ComponentPoint" type="StringType" required="false" visibility="nevershow" multi="false">
								<sci:value>90 -1195</sci:value>
							</sci:arg>
							<sci:arg name="ComponentHelp" type="StringType" required="false" visibility="nevershow" multi="true">
								<sci:value>100</sci:value>
								<sci:value>Passes data records for which a PilotScript expression evaluates to True</sci:value>
								<sci:value>&lt;p&gt;For each incoming data record, the PilotScript statements in &lt;i&gt;Expression&lt;/i&gt; are evaluated. If the last statement in the expression evaluates to True or non-zero, the record is sent out the Pass port. Otherwise it is sent out the Fail port.&lt;/p&gt;
&lt;p&gt;&lt;b&gt;Notes:&lt;/b&gt;
&lt;ul&gt;
&lt;li&gt;To initialize global variables such as counters, use &lt;i&gt;Initial Expression&lt;/i&gt;.&lt;/li&gt; 
&lt;li&gt;To clean up global variables or calculate final results use &lt;i&gt;Final Expression&lt;/i&gt;.&lt;/li&gt;
&lt;li&gt;Parameters on Custom Manipulators do not become global variables that can be accessed via &lt;i&gt;@ParameterName&lt;/i&gt; syntax.  They must be accessed by using the &lt;i&gt;Parameter(&apos;ParameterName&apos;)&lt;/i&gt; function or by using token substitution via &lt;i&gt;$(ParameterName)&lt;/i&gt; syntax.&lt;/li&gt;
&lt;/ul&gt;
&lt;/ul&gt;
</sci:value>
								<sci:value>None</sci:value>
								<sci:value/>
								<sci:value>Generic</sci:value>
								<sci:value>Data records for which the final expression in the PilotScript evaluates to True or non-zero</sci:value>
								<sci:value>Generic</sci:value>
								<sci:value>Data records for which the final expression in the PilotScript evaluates to False or zero</sci:value>
							</sci:arg>
							<sci:arg name="Component Sticky Notes" type="StringType" required="false" visibility="nevershow" multi="false"/>
							<sci:arg name="ComponentLocalID" type="LongType" required="false" visibility="nevershow" multi="false">
								<sci:help>Local Component Identifier</sci:help>
								<sci:value>4</sci:value>
							</sci:arg>
							<sci:arg name="Component Path" type="StringType" required="false" visibility="nevershow" multi="false">
								<sci:help>The original path within the database of this component.</sci:help>
								<sci:value>Components\Data Access and Manipulation\Property Filters\Custom Filter (PilotScript)</sci:value>
							</sci:arg>
						</sci:component>
						<sci:proplist>
							<sci:propval name="RegistrationVersion">7.0.0.35</sci:propval>
						</sci:proplist>
					</sci:data>
					<sci:data object="SciTegic.Protocol.1">
						<sci:component name="Subprotocol" version="2">
							<sci:arg name="Tempfiles" type="StringType" required="false" visibility="visible" multi="false" uimpl="true">
								<sci:help>&lt;/p&gt;A comma delimited list of global properties, each of which will automatically hold the name of a file in the job&apos;s temporary folder, whose name is guaranteed to be unique.&lt;p/&gt;For each global name, an additional global is created (with the suffix &lt;i&gt;_Filename&lt;/i&gt;) that hold just the leaf file name of the temporary file.&lt;p/&gt;</sci:help>
							</sci:arg>
							<sci:arg name="DeclareLocal" type="StringType" required="false" visibility="visible" multi="false" uimpl="true">
								<sci:help>&lt;p&gt;Lists a set of properties (without the @) to create on the global property list for this subprotocol. Such properties can only be accessed within the scope of this subprotocol and its descendent subprotocols.&lt;p/&gt;Any global property not declared in this way is created on the top level global property list and is accessible from all protocols, but may collide with another property of the same name.&lt;p/&gt;Scoping global properties to the subprotocol where they are used is highly recommended.&lt;/p&gt;</sci:help>
							</sci:arg>
							<sci:arg name="RunToCompletion" type="BoolType" required="false" visibility="visible" multi="false" uimpl="true">
								<sci:help>When RunToCompletion is set to True, the subprotocol is re-initialized and executed in its entirety for each record it processes.</sci:help>
								<sci:legalval>True</sci:legalval>
								<sci:legalval selected="true">False</sci:legalval>
							</sci:arg>
							<sci:arg name="Parallel Processing Options" type="BoolType" required="false" visibility="visible" multi="false" uimpl="true">
								<sci:help>&lt;p&gt;
When set to True, this set of options allow the subprotocol to execute in parallel on one or more independent Pipeline Pilot servers, running local or remote.  Additional parameters control the number of data records to send in each process batch, the list of Pipeline Pilot servers to use, the number of protocol processes that can be executed on each server, and whether to preserve the order of the processed data records.
&lt;/p&gt;&lt;p&gt;
Use this option judiciously, since it will not increase throughput in all circumstances. In general, it will yield improved performance when the parallelization benefits outweigh the data transfer overhead for the specified batch size.  As a rough guide, performance can be improved when each individual batch requires at least 10 seconds to execute, although this can be affected by the size of each data record.
&lt;/p&gt;&lt;p&gt;
When running the protocol with debugging, the subprotocol will provide debugging messages to detail each of the various steps of execution.  Also, components located within the parallel subprotocol will display their debugging messages as well.
&lt;/p&gt;&lt;p&gt;
For more information on the parallel subprotocol options, see &lt;a href=&quot;javascript:DoLink(&apos;scihelpdocs/user/subprots/subprot_parallel_processing.htm&apos;)&quot;&gt;Parallel Processing Subprotocols&lt;/a&gt;.
&lt;/p&gt;
</sci:help>
								<sci:member>Parallel Processing Options Batch Size</sci:member>
								<sci:member>Parallel Processing Options Server</sci:member>
								<sci:member>Parallel Processing Options Preserve Order</sci:member>
								<sci:legalval>True</sci:legalval>
								<sci:legalval selected="true">False</sci:legalval>
							</sci:arg>
							<sci:arg name="Parallel Processing Options Batch Size" type="LongType" required="true" visibility="visible" multi="false" uimpl="true">
								<sci:help>The number of records to send to the remote server(s) for each subprotocol execution.  In general, performance is optimized when the amount of time required to process each batch is at least 10 seconds (note that this can vary depending on the characteristics of the remote server&apos;s hardware).  Use a batch size of -1 to pass all data in a single batch.</sci:help>
								<sci:enabledscript>SetDisabledDetails(&quot;This parameter is only applicable if &apos;Parallel Processing Options&apos; is &apos;True&apos;&quot;);
Parameter(&apos;Parallel Processing Options&apos;);</sci:enabledscript>
								<sci:value>25</sci:value>
							</sci:arg>
							<sci:arg name="Parallel Processing Options Server" type="StringType" required="false" visibility="visible" multi="true" expanded="true" legalvalsenforced="false" uimpl="true">
								<sci:help>&lt;p&gt;
Comma separated list of Pipeline Pilot servers on which to execute the parallel subprotocol.  The server names should be in the same format as the Pipeline Pilot Client&apos;s change server dialog (server-name:port-number).
&lt;/p&gt;&lt;p&gt;
Specifying &lt;b&gt;localhost&lt;/b&gt; as a server will cause the subprotocol to use its own Pipeline Pilot server.  This can be helpful on multi-CPU/multi-core systems (where the subprotocol jobs are spawned on the same machine) and Pipeline Pilot Linux clusters (where &apos;localhost&apos; requests spawning the subprotocol jobs on the same cluster).
&lt;/p&gt;</sci:help>
								<sci:member>Parallel Processing Options Server Processes</sci:member>
								<sci:validscript>SetInvalidDetails(&apos;This parameter is required.&apos;);
Parameter() ne &apos;&apos;;</sci:validscript>
								<sci:enabledscript>SetDisabledDetails(&quot;This parameter is only applicable if &apos;Parallel Processing Options&apos; is &apos;True&apos;&quot;);
Parameter(&apos;Parallel Processing Options&apos;);</sci:enabledscript>
							</sci:arg>
							<sci:arg name="Parallel Processing Options Server Processes" type="StringType" required="false" visibility="visible" multi="false" uimpl="true">
								<sci:help>Comma separated list of maximum number of batches that can be simultaneously executed on each remote server.  The number of entries in this parameter must equal the number of servers. If &apos;*&apos; is specified as the number of processes, then that server will only launch as many batches as the administrator of the remote server has permitted.</sci:help>
								<sci:validscript>/* Server Processes must have the same number of comma separated entries as the Server parameter and must have a value*/
#processes := parameter();
expand(&apos;,&apos;, #processes);
#servers := parameter(&apos;Parallel Processing Options Server&apos;);
expand(&apos;,&apos;, #servers);

if (numvalues(#processes) == 0) then
	SetInvalidDetails(&apos;This parameter is required.&apos;);
else
	SetInvalidDetails(&apos;The number of server processes (&apos; . numvalues(#processes) . &apos;) must equal the number of servers (&apos; . numvalues(#servers) . &apos;).&apos;);
end if;
numvalues(#processes) &gt; 0 and numvalues(#processes) == numvalues(#servers);</sci:validscript>
								<sci:enabledscript>SetDisabledDetails(&quot;This parameter is only applicable if &apos;Parallel Processing Options&apos; is &apos;True&apos;&quot;);
Parameter(&apos;Parallel Processing Options&apos;);</sci:enabledscript>
							</sci:arg>
							<sci:arg name="Parallel Processing Options Preserve Order" type="BoolType" required="false" visibility="visible" multi="false" uimpl="true">
								<sci:help>Whether to preserve the order of the data as it enters and leaves the remote subprotocol.</sci:help>
								<sci:enabledscript>SetDisabledDetails(&quot;This parameter is only applicable if &apos;Parallel Processing Options&apos; is &apos;True&apos;&quot;);
Parameter(&apos;Parallel Processing Options&apos;);</sci:enabledscript>
								<sci:legalval selected="true">True</sci:legalval>
								<sci:legalval>False</sci:legalval>
							</sci:arg>
							<sci:arg name="ComponentAttributes" type="StringType" required="false" visibility="hidden" multi="true">
								<sci:help>Component Attributes</sci:help>
								<sci:legalval selected="true">ComponentTakesInput</sci:legalval>
								<sci:legalval>ComponentReturnsPass</sci:legalval>
								<sci:legalval>ComponentReturnsFail</sci:legalval>
								<sci:legalval>ComponentRunsLocal</sci:legalval>
							</sci:arg>
							<sci:arg name="OnDataTypeError" type="StringType" required="true" visibility="hidden" multi="false">
								<sci:legalval selected="true">Halt</sci:legalval>
								<sci:legalval>Fail</sci:legalval>
								<sci:legalval>Pass</sci:legalval>
							</sci:arg>
							<sci:arg name="OnGeneralError" type="StringType" required="true" visibility="hidden" multi="false">
								<sci:legalval selected="true">Halt</sci:legalval>
								<sci:legalval>Fail</sci:legalval>
								<sci:legalval>Pass</sci:legalval>
							</sci:arg>
							<sci:arg name="CustomErrorText" type="StringType" required="false" visibility="nevershow" multi="false"/>
							<sci:arg name="ComponentComment" type="StringType" required="false" visibility="nevershow" multi="false">
								<sci:help>Component Comment</sci:help>
								<sci:value>Defines a subprotocol in a pipeline. When you are creating a pipeline that requires a subprotocol as a component, drag this component into the pipeline, open it, and add components to it.</sci:value>
							</sci:arg>
							<sci:arg name="ComponentUsage" type="StringType" required="false" visibility="nevershow" multi="false">
								<sci:help>Component Usage</sci:help>
								<sci:value>When you are creating a pipeline which requires a subprotocol as 
a component, you can drag this SubProtocol component into the 
pipeline, open it, and add components into it.</sci:value>
							</sci:arg>
							<sci:arg name="ComponentDisplayName" type="StringType" required="false" visibility="nevershow" multi="false">
								<sci:value>Verify Protocol ID and ScreenNumRun from Assay Registry DB</sci:value>
							</sci:arg>
							<sci:arg name="ProtocolAutoLayout" type="BoolType" required="false" visibility="nevershow" multi="false">
								<sci:help>Protocol AutoLayout</sci:help>
								<sci:value>1</sci:value>
							</sci:arg>
							<sci:arg name="ProtocolShowComment" type="BoolType" required="false" visibility="nevershow" multi="false">
								<sci:help>Protocol ShowComment</sci:help>
								<sci:value>true</sci:value>
							</sci:arg>
							<sci:arg name="ProtocolComment" type="StringType" required="false" visibility="nevershow" multi="false">
								<sci:help>Add Protocol Comment Here</sci:help>
								<sci:value>Add Protocol Comment Here</sci:value>
							</sci:arg>
							<sci:arg name="ComponentDisabled" type="LongType" required="false" visibility="nevershow" multi="false">
								<sci:value>0</sci:value>
							</sci:arg>
							<sci:arg name="ComponentIcon" type="StringType" required="true" visibility="nevershow" multi="false">
								<sci:value>SUBPROTOCOLNODE</sci:value>
							</sci:arg>
							<sci:arg name="ComponentRevision" type="LongType" required="true" visibility="nevershow" multi="false">
								<sci:help>Component Revision</sci:help>
								<sci:value>100</sci:value>
							</sci:arg>
							<sci:arg name="DerivedFrom" type="StringType" required="false" visibility="nevershow" multi="false">
								<sci:help>The component this component is based upon.</sci:help>
								<sci:value>SubProtocol</sci:value>
							</sci:arg>
							<sci:arg name="ComponentGUID" type="StringType" required="false" visibility="nevershow" multi="false">
								<sci:value>{17001C74-63CE-4B4B-B37C-F0EAA19CE4AA}</sci:value>
							</sci:arg>
							<sci:arg name="ComponentPoint" type="StringType" required="false" visibility="nevershow" multi="false">
								<sci:value>378 -1195</sci:value>
							</sci:arg>
							<sci:arg name="ByReference" type="BoolType" required="false" visibility="nevershow" multi="false">
								<sci:help>By Ref</sci:help>
								<sci:value>0</sci:value>
							</sci:arg>
							<sci:arg name="ComponentHelp" type="StringType" required="false" visibility="nevershow" multi="true">
								<sci:value>100</sci:value>
								<sci:value>Builds subprotocols in Pipeline Pilot.</sci:value>
								<sci:value>&lt;p&gt;
Use a subprotocol to collapse one or more components into a single item. Open a subprotocol to view or edit its contents. 
&lt;/p&gt;&lt;p&gt;
To define input and output ports, display icon, and parameter settings, right-click and select Edit. You can save subprotocols and reuse them. For more information, see the User Guide help for &lt;a href=&quot;javascript:DoLink(&apos;scihelpdocs/user/subprots/subprot_overview.htm&apos;)&quot;&gt;Subprotocols Overview&lt;/a&gt;.
&lt;/p&gt;&lt;p&gt;
For more information on the parallel subprotocol options, see &lt;a href=&quot;javascript:DoLink(&apos;scihelpdocs/user/subprots/subprot_parallel_processing.htm&apos;)&quot;&gt;Parallel Processing Subprotocols&lt;/a&gt;.
&lt;/p&gt;&lt;p&gt;
Tip: Any component can be made into a shortcut, so that the latest version is always used. For more information, see &lt;a href=&quot;javascript:DoLink(&apos;scihelpdocs/user/subprots/shortcuts.htm&apos;)&quot;&gt;Creating Shortcuts&lt;/a&gt;.
&lt;/p&gt;</sci:value>
								<sci:value>Generic</sci:value>
								<sci:value/>
								<sci:value>None</sci:value>
								<sci:value>Records passing out of any unconnected pass ports of components inside the subprotocol</sci:value>
								<sci:value>None</sci:value>
								<sci:value>Records passing out of any unconnected fail ports of components inside the subprotocol</sci:value>
							</sci:arg>
							<sci:arg name="RegistrationVersion" type="StringType" required="false" visibility="nevershow" multi="false">
								<sci:help>The server version when this component was registered</sci:help>
								<sci:value>7.0.0.48</sci:value>
							</sci:arg>
							<sci:arg name="Component Sticky Notes" type="StringType" required="false" visibility="nevershow" multi="false"/>
							<sci:arg name="Protocol Sticky Notes" type="StringType" required="false" visibility="nevershow" multi="false">
								<sci:help>Protocol Sticky Notes</sci:help>
							</sci:arg>
							<sci:arg name="ProtocolScale2" type="LongType" required="false" visibility="nevershow" multi="false">
								<sci:help>Protocol Scale</sci:help>
								<sci:value>100</sci:value>
							</sci:arg>
							<sci:arg name="Protocol Options" type="StringType" required="false" visibility="nevershow" multi="false">
								<sci:help>Protocol Options</sci:help>
								<sci:legalval>Make Shortcut by Default</sci:legalval>
								<sci:legalval>Owner Access Only</sci:legalval>
							</sci:arg>
							<sci:arg name="Registrant" type="StringType" required="false" visibility="nevershow" multi="false">
								<sci:help>The user who registered this component.</sci:help>
								<sci:value>scitegic/generic</sci:value>
							</sci:arg>
							<sci:arg name="RegistrationDate" type="StringType" required="false" visibility="nevershow" multi="false">
								<sci:help>The date this component was registered.</sci:help>
								<sci:value>Mon Feb 25 11:10:06 2008</sci:value>
							</sci:arg>
							<sci:arg name="ComponentLocalID" type="LongType" required="false" visibility="nevershow" multi="false">
								<sci:help>Local Component Identifier</sci:help>
								<sci:value>5</sci:value>
							</sci:arg>
							<sci:arg name="Component Path" type="StringType" required="false" visibility="nevershow" multi="false">
								<sci:help>The original path within the database of this component.</sci:help>
								<sci:value>Components\Data Access and Manipulation\Utilities\Subprotocol Utilities\Subprotocol</sci:value>
							</sci:arg>
						</sci:component>
						<sci:protocol/>
					</sci:data>
					<sci:connectid from="0" to="1" type="true"/>
					<sci:connectid from="4" to="5" type="true"/>
					<sci:version iVal="1"/>
				</sci:protocol>
			</sci:data>
			<sci:data object="SciTegic.Protocol.1">
				<sci:component name="Subprotocol" version="2">
					<sci:arg name="Tempfiles" type="StringType" required="false" visibility="hidden" multi="false" implbase="{17001C74-63CE-4B4B-B37C-F0EAA19CE4AA}">
						<sci:help>Temporary files converted by the network to true temporary filenames</sci:help>
					</sci:arg>
					<sci:arg name="DeclareLocal" type="StringType" required="false" visibility="hidden" multi="false" implbase="{17001C74-63CE-4B4B-B37C-F0EAA19CE4AA}">
						<sci:help>Lists a set of properties (without the @) to create on the property list for this protocol. Other properties are created on the global property list and are accessible from all protocols.</sci:help>
					</sci:arg>
					<sci:arg name="RunToCompletion" type="BoolType" required="false" visibility="hidden" multi="false" implbase="{17001C74-63CE-4B4B-B37C-F0EAA19CE4AA}">
						<sci:help>When the network runs, processes once or until done for each process call</sci:help>
						<sci:legalval>True</sci:legalval>
						<sci:legalval selected="true">False</sci:legalval>
					</sci:arg>
					<sci:arg name="ComponentAttributes" type="StringType" required="false" visibility="hidden" multi="true">
						<sci:help>Component Attributes</sci:help>
						<sci:legalval>ComponentTakesInput</sci:legalval>
						<sci:legalval>ComponentReturnsPass</sci:legalval>
						<sci:legalval>ComponentReturnsFail</sci:legalval>
						<sci:legalval>ComponentRunsLocal</sci:legalval>
					</sci:arg>
					<sci:arg name="OnDataTypeError" type="StringType" required="true" visibility="hidden" multi="false">
						<sci:legalval selected="true">Halt</sci:legalval>
						<sci:legalval>Fail</sci:legalval>
						<sci:legalval>Pass</sci:legalval>
					</sci:arg>
					<sci:arg name="OnGeneralError" type="StringType" required="true" visibility="hidden" multi="false">
						<sci:legalval selected="true">Halt</sci:legalval>
						<sci:legalval>Fail</sci:legalval>
						<sci:legalval>Pass</sci:legalval>
					</sci:arg>
					<sci:arg name="CustomErrorText" type="StringType" required="false" visibility="nevershow" multi="false"/>
					<sci:arg name="Registrant" type="StringType" required="false" visibility="nevershow" multi="false">
						<sci:help>The user who registered this component.</sci:help>
						<sci:value>scitegic/core</sci:value>
					</sci:arg>
					<sci:arg name="RegistrationDate" type="StringType" required="false" visibility="nevershow" multi="false">
						<sci:help>The date this component was registered.</sci:help>
						<sci:value>Mon Jan 30 21:14:47 2006</sci:value>
					</sci:arg>
					<sci:arg name="ComponentComment" type="StringType" required="false" visibility="nevershow" multi="false">
						<sci:help>Component Comment</sci:help>
						<sci:value>Defines a subprotocol in a pipeline. When you are creating a pipeline that requires a subprotocol as a component, drag this component into the pipeline, open it, and add components to it.</sci:value>
					</sci:arg>
					<sci:arg name="ComponentUsage" type="StringType" required="false" visibility="nevershow" multi="false">
						<sci:help>Component Usage</sci:help>
						<sci:value>When you are creating a pipeline which requires a subprotocol as 
a component, you can drag this SubProtocol component into the 
pipeline, open it, and add components into it.</sci:value>
					</sci:arg>
					<sci:arg name="ComponentDisplayName" type="StringType" required="false" visibility="nevershow" multi="false">
						<sci:value>Pre-process data files</sci:value>
					</sci:arg>
					<sci:arg name="ProtocolAutoLayout" type="BoolType" required="false" visibility="nevershow" multi="false">
						<sci:help>Protocol AutoLayout</sci:help>
						<sci:value>true</sci:value>
					</sci:arg>
					<sci:arg name="ProtocolShowComment" type="BoolType" required="false" visibility="nevershow" multi="false">
						<sci:help>Protocol ShowComment</sci:help>
						<sci:value>true</sci:value>
					</sci:arg>
					<sci:arg name="ProtocolComment" type="StringType" required="false" visibility="nevershow" multi="false">
						<sci:help>Add Protocol Comment Here</sci:help>
						<sci:value>Add Protocol Comment Here</sci:value>
					</sci:arg>
					<sci:arg name="ComponentDisabled" type="LongType" required="false" visibility="nevershow" multi="false">
						<sci:value>0</sci:value>
					</sci:arg>
					<sci:arg name="ComponentIcon" type="StringType" required="true" visibility="nevershow" multi="false">
						<sci:value>SubProtocolNode</sci:value>
					</sci:arg>
					<sci:arg name="ComponentRevision" type="LongType" required="true" visibility="nevershow" multi="false">
						<sci:help>Component Revision</sci:help>
						<sci:value>100</sci:value>
					</sci:arg>
					<sci:arg name="DerivedFrom" type="StringType" required="false" visibility="nevershow" multi="false">
						<sci:help>The component this component is based upon.</sci:help>
						<sci:value>SubProtocol</sci:value>
					</sci:arg>
					<sci:arg name="ComponentGUID" type="StringType" required="false" visibility="nevershow" multi="false">
						<sci:value>{17001C74-63CE-4B4B-B37C-F0EAA19CE4AA}</sci:value>
					</sci:arg>
					<sci:arg name="ComponentPoint" type="StringType" required="false" visibility="nevershow" multi="false">
						<sci:value>90 -470</sci:value>
					</sci:arg>
					<sci:arg name="ByReference" type="BoolType" required="false" visibility="nevershow" multi="false">
						<sci:help>By Ref</sci:help>
						<sci:value>0</sci:value>
					</sci:arg>
					<sci:arg name="ComponentHelp" type="StringType" required="false" visibility="nevershow" multi="true">
						<sci:value>100</sci:value>
						<sci:value>Builds subprotocols in Pipeline Pilot.</sci:value>
						<sci:value>Use a subprotocol to collapse one or more components into a single item. Open a subprotocol to view or edit its contents. 

To define input and output ports, right-click and select Edit. You can save subprotocols and reuse them. For more information, see the User Guide help for &lt;a href=&quot;javascript:DoLink(&apos;scihelpdocs/user/subprots/subprot_overview.htm &apos;)&quot;&gt;Subprotocols Overview&lt;/a&gt;.

Tip: Any component can be made into a shortcut, so that the latest version is always used. For more information, see &lt;a href=&quot;javascript:DoLink(&apos;scihelpdocs/user/subprots/shortcuts.htm &apos;)&quot;&gt;Creating Shortcuts&lt;/a&gt;.</sci:value>
						<sci:value>None</sci:value>
						<sci:value/>
						<sci:value>None</sci:value>
						<sci:value>Records passing out of any unconnected pass ports of components inside the subprotocol</sci:value>
						<sci:value>None</sci:value>
						<sci:value>Records passing out of any unconnected fail ports of components inside the subprotocol</sci:value>
					</sci:arg>
					<sci:arg name="RegistrationVersion" type="StringType" required="false" visibility="nevershow" multi="false">
						<sci:help>The server version when this component was registered</sci:help>
						<sci:value>5.1.0.100</sci:value>
					</sci:arg>
					<sci:arg name="Component Sticky Notes" type="StringType" required="false" visibility="nevershow" multi="false"/>
					<sci:arg name="Protocol Sticky Notes" type="StringType" required="false" visibility="nevershow" multi="false">
						<sci:help>Protocol Sticky Notes</sci:help>
						<sci:value>%VERSION 3%</sci:value>
						<sci:value>875 -101 1825 1446</sci:value>
						<sci:value>0 255 0 NoGradient</sci:value>
						<sci:value>This pipeline processes raw datafiles in order to generate the &quot;universal&quot; file format for endpoint analysis.

Pipeline 1
  The first pipeline has two routes. For non-Excel template based data, the subprotocol parses the Barcode_Source, parses the Cellario_Source, reconciles the two plate lists, and writes the PLATEMAP.txt file (based on the Barcode template).  For Excel template based data, the PLATEMAP.txt file will be generated from an alternative source, such as the Excel plateids.  The PLATEMAP.txt file has exp_plateorder, compound plate barcode, assay plate barcode, and the exclude flag.
 Required output for the first pipeline: PLATEMAP.txt file.

Pipeline 2
  The second pipeline parses the data according to the Data Source Type.
  After the second pipeline, two data files are produced: ASSAYDATA.txt contains currplateid,well,welltype,locindex, and assay data; PLATEDATA.txt contains currplateid and plateorder (as determined by how plates were read, which might be different than order in PLATEMAP.txt.  Also,  PLATEDATA.txt might contain less records than PLATEMAP.txt if only a subset of records are being processed.
  Required output for the second pipeline: PLATEDATA.txt and ASSAYDATA.txt

Pipeline 3
  The third pipeline performs preprocessing on the assay and plate data, in preparation for endpoint analysis.  Curve fitting for kinetic analysis is done here.  Assay and plate data is also time ordered.
  After the third pipeline, two data files are required: ASSAYDATA_PREPROC.txt contains assay plateid, well, welltype, locindex, endpoint, additional assay data fields, exp_plateorder, and parent_plateid.  PLATEDATA_PREPROC.txt contains assay plateid, plateorder, exp_plateorder, and parent_plateid.
  Required output for the third pipeline: PLATEDATA_PREPROC.txt and ASSAYDATA_PREPROC.txt

Pipeline 4
  The fourth pipeline checks whether the assay data plates are valid.  Dummy plates are filtered out.  For valid plates, the existence of each well with VARCMPD welltype is verified in the Plate Registration DB.  This insures that endpoint statistics are calculated properly during subsequent steps.
  Required output for the fourth pipeline: PLATEDATA_LOOKUP.txt and ASSAYDATA_LOOKUP.txt</sci:value>
					</sci:arg>
					<sci:arg name="Protocol Options" type="StringType" required="false" visibility="nevershow" multi="false">
						<sci:help>Protocol Options</sci:help>
						<sci:legalval>Make Shortcut by Default</sci:legalval>
						<sci:legalval>Owner Access Only</sci:legalval>
					</sci:arg>
					<sci:arg name="ProtocolScale2" type="LongType" required="false" visibility="nevershow" multi="false">
						<sci:help>Protocol Scale</sci:help>
						<sci:value>100</sci:value>
					</sci:arg>
					<sci:arg name="ComponentLocalID" type="LongType" required="false" visibility="nevershow" multi="false">
						<sci:help>Local Component Identifier</sci:help>
						<sci:value>1</sci:value>
					</sci:arg>
					<sci:arg name="Component Path" type="StringType" required="false" visibility="nevershow" multi="false">
						<sci:help>The original path within the database of this component.</sci:help>
						<sci:value>Components\Data Access and Manipulation\Utilities\Subprotocol Utilities\Subprotocol</sci:value>
					</sci:arg>
				</sci:component>
				<sci:protocol>
					<sci:data object="SciTegic.Protocol.1">
						<sci:component name="Subprotocol" version="2">
							<sci:arg name="Tempfiles" type="StringType" required="false" visibility="visible" multi="false" uimpl="true">
								<sci:help>&lt;/p&gt;A comma delimited list of global properties, each of which will automatically hold the name of a file in the job&apos;s temporary folder, whose name is guaranteed to be unique.&lt;p/&gt;For each global name, an additional global is created (with the suffix &lt;i&gt;_Filename&lt;/i&gt;) that hold just the leaf file name of the temporary file.&lt;p/&gt;</sci:help>
							</sci:arg>
							<sci:arg name="DeclareLocal" type="StringType" required="false" visibility="visible" multi="false" uimpl="true">
								<sci:help>&lt;p&gt;Lists a set of properties (without the @) to create on the global property list for this subprotocol. Such properties can only be accessed within the scope of this subprotocol and its descendent subprotocols.&lt;p/&gt;Any global property not declared in this way is created on the top level global property list and is accessible from all protocols, but may collide with another property of the same name.&lt;p/&gt;Scoping global properties to the subprotocol where they are used is highly recommended.&lt;/p&gt;</sci:help>
								<sci:value>curr_expassay_cnt,curr_expcmpd_cnt,curr_assay_cnt,curr_cmpd_cnt,ASSAY_LOOKUP_H,ASSAY_EXCLUDE_H,CMPD_LOOKUP_H,CMPD_CMPDMAP_H,CMPD_ASSAYMAP_H,CMPD_HTML_H,ASSAY_ASSAYMAP_H,ASSAY_HTML_H</sci:value>
							</sci:arg>
							<sci:arg name="RunToCompletion" type="BoolType" required="false" visibility="visible" multi="false" uimpl="true">
								<sci:help>When RunToCompletion is set to True, the subprotocol is re-initialized and executed in its entirety for each record it processes.</sci:help>
								<sci:legalval>True</sci:legalval>
								<sci:legalval selected="true">False</sci:legalval>
							</sci:arg>
							<sci:arg name="Parallel Processing Options" type="BoolType" required="false" visibility="visible" multi="false" uimpl="true">
								<sci:help>&lt;p&gt;&lt;b&gt;Note:&lt;/b&gt; This is a prototype feature, which we are making available
because we feel it is a useful technique to improve data throughput speeds in many situations. In particular, it can help to optimize resource use on multi-CPU and multi-core machines and on server clusters.
We welcome your feedback on scenarios where it works well, scenarios where it does not, and any other opinions you have about this utility.
&lt;/p&gt;&lt;hr/&gt;&lt;p&gt;
When set to True, this set of options allow the subprotocol to execute in parallel on one or more independent Pipeline Pilot servers, running local or remote.  Additional parameters control the number of data records to send in each process batch, the list of Pipeline Pilot servers to use, the number of protocol processes that can be executed on each server, and whether to preserve the order of the processed data records.
&lt;/p&gt;&lt;p&gt;
Use this option judiciously, since it will not increase throughput in all circumstances. In general, it will yield improved performance when the parallelization benefits outweigh the data transfer overhead for the specified batch size.
&lt;/p&gt;&lt;p&gt;
For more information on the parallel subprotocol options, see &lt;a href=&quot;javascript:DoLink(&apos;scihelpdocs/user/subprots/subprot_parallel_processing.htm&apos;)&quot;&gt;Parallel Processing Subprotocols&lt;/a&gt;.
&lt;/p&gt;
</sci:help>
								<sci:member>Parallel Processing Options Batch Size</sci:member>
								<sci:member>Parallel Processing Options Server</sci:member>
								<sci:member>Parallel Processing Options Preserve Order</sci:member>
								<sci:legalval>True</sci:legalval>
								<sci:legalval selected="true">False</sci:legalval>
							</sci:arg>
							<sci:arg name="Parallel Processing Options Batch Size" type="LongType" required="true" visibility="visible" multi="false" uimpl="true">
								<sci:help>The number of records to send to the remote server(s) for each subprotocol execution.  In general, performance is optimized when the amount of time required to process each batch is at least 10 seconds (note that this can vary depending on the characteristics of the remote server&apos;s hardware)</sci:help>
								<sci:enabledscript>SetDisabledDetails(&quot;This parameter is only applicable if &apos;Parallel Processing Options&apos; is &apos;True&apos;&quot;);
Parameter(&apos;Parallel Processing Options&apos;);</sci:enabledscript>
								<sci:value>25</sci:value>
							</sci:arg>
							<sci:arg name="Parallel Processing Options Server" type="StringType" required="false" visibility="visible" multi="true" expanded="true" legalvalsenforced="false" uimpl="true">
								<sci:help>&lt;p&gt;
Comma separated list of Pipeline Pilot servers on which to execute the parallel subprotocol.  The server names should be in the same format as the Pipeline Pilot Client&apos;s change server dialog (server-name:port-number).
&lt;/p&gt;&lt;p&gt;
Specifying &lt;b&gt;localhost&lt;/b&gt; as a server will cause the subprotocol to use its own Pipeline Pilot server.  This can be helpful on multi-CPU/multi-core systems (where the subprotocol jobs are spawned on the same machine) and Pipeline Pilot Linux clusters (where &apos;localhost&apos; requests spawning the subprotocol jobs on the same cluster).
&lt;/p&gt;</sci:help>
								<sci:member>Parallel Processing Options Server Processes</sci:member>
								<sci:validscript>SetInvalidDetails(&apos;This parameter is required.&apos;);
Parameter() ne &apos;&apos;;</sci:validscript>
								<sci:enabledscript>SetDisabledDetails(&quot;This parameter is only applicable if &apos;Parallel Processing Options&apos; is &apos;True&apos;&quot;);
Parameter(&apos;Parallel Processing Options&apos;);</sci:enabledscript>
							</sci:arg>
							<sci:arg name="Parallel Processing Options Server Processes" type="StringType" required="false" visibility="visible" multi="false" uimpl="true">
								<sci:help>Comma separated list of maximum number of batches that can be simultaneously executed on each remote server.  The number of entries in this parameter must equal the number of servers. If &apos;*&apos; is specified as the number of processes, then that server will only launch as many batches as the administrator of the remote server has permitted.</sci:help>
								<sci:validscript>/* Server Processes must have the same number of comma separated entries as the Server parameter and must have a value*/
#processes := parameter();
expand(&apos;,&apos;, #processes);
#servers := parameter(&apos;Parallel Processing Options Server&apos;);
expand(&apos;,&apos;, #servers);

if (numvalues(#processes) == 0) then
	SetInvalidDetails(&apos;This parameter is required.&apos;);
else
	SetInvalidDetails(&apos;The number of server processes (&apos; . numvalues(#processes) . &apos;) must equal the number of servers (&apos; . numvalues(#servers) . &apos;).&apos;);
end if;
numvalues(#processes) &gt; 0 and numvalues(#processes) == numvalues(#servers);</sci:validscript>
								<sci:enabledscript>SetDisabledDetails(&quot;This parameter is only applicable if &apos;Parallel Processing Options&apos; is &apos;True&apos;&quot;);
Parameter(&apos;Parallel Processing Options&apos;);</sci:enabledscript>
							</sci:arg>
							<sci:arg name="Parallel Processing Options Preserve Order" type="BoolType" required="false" visibility="visible" multi="false" uimpl="true">
								<sci:help>Whether to preserve the order of the data as it enters and leaves the remote subprotocol.</sci:help>
								<sci:enabledscript>SetDisabledDetails(&quot;This parameter is only applicable if &apos;Parallel Processing Options&apos; is &apos;True&apos;&quot;);
Parameter(&apos;Parallel Processing Options&apos;);</sci:enabledscript>
								<sci:legalval selected="true">True</sci:legalval>
								<sci:legalval>False</sci:legalval>
							</sci:arg>
							<sci:arg name="ComponentAttributes" type="StringType" required="false" visibility="hidden" multi="true">
								<sci:help>Component Attributes</sci:help>
								<sci:legalval selected="true">ComponentTakesInput</sci:legalval>
								<sci:legalval>ComponentReturnsPass</sci:legalval>
								<sci:legalval>ComponentReturnsFail</sci:legalval>
								<sci:legalval>ComponentRunsLocal</sci:legalval>
							</sci:arg>
							<sci:arg name="OnDataTypeError" type="StringType" required="true" visibility="hidden" multi="false">
								<sci:legalval selected="true">Halt</sci:legalval>
								<sci:legalval>Fail</sci:legalval>
								<sci:legalval>Pass</sci:legalval>
							</sci:arg>
							<sci:arg name="OnGeneralError" type="StringType" required="true" visibility="hidden" multi="false">
								<sci:legalval selected="true">Halt</sci:legalval>
								<sci:legalval>Fail</sci:legalval>
								<sci:legalval>Pass</sci:legalval>
							</sci:arg>
							<sci:arg name="CustomErrorText" type="StringType" required="false" visibility="nevershow" multi="false"/>
							<sci:arg name="ComponentComment" type="StringType" required="false" visibility="nevershow" multi="false">
								<sci:help>Component Comment</sci:help>
								<sci:value>Defines a subprotocol in a pipeline. When you are creating a pipeline that requires a subprotocol as a component, drag this component into the pipeline, open it, and add components to it.</sci:value>
							</sci:arg>
							<sci:arg name="ComponentUsage" type="StringType" required="false" visibility="nevershow" multi="false">
								<sci:help>Component Usage</sci:help>
								<sci:value>When you are creating a pipeline which requires a subprotocol as 
a component, you can drag this SubProtocol component into the 
pipeline, open it, and add components into it.</sci:value>
							</sci:arg>
							<sci:arg name="ComponentDisplayName" type="StringType" required="false" visibility="nevershow" multi="false">
								<sci:value>Reconcile
Barcodes and Perform Time Analysis</sci:value>
							</sci:arg>
							<sci:arg name="ProtocolAutoLayout" type="BoolType" required="false" visibility="nevershow" multi="false">
								<sci:help>Protocol AutoLayout</sci:help>
								<sci:value>1</sci:value>
							</sci:arg>
							<sci:arg name="ProtocolShowComment" type="BoolType" required="false" visibility="nevershow" multi="false">
								<sci:help>Protocol ShowComment</sci:help>
								<sci:value>true</sci:value>
							</sci:arg>
							<sci:arg name="ProtocolComment" type="StringType" required="false" visibility="nevershow" multi="false">
								<sci:help>Add Protocol Comment Here</sci:help>
								<sci:value>Add Protocol Comment Here</sci:value>
							</sci:arg>
							<sci:arg name="ComponentDisabled" type="LongType" required="false" visibility="nevershow" multi="false">
								<sci:value>0</sci:value>
							</sci:arg>
							<sci:arg name="ComponentIcon" type="StringType" required="true" visibility="nevershow" multi="false">
								<sci:value>SUBPROTOCOLNODE</sci:value>
							</sci:arg>
							<sci:arg name="ComponentRevision" type="LongType" required="true" visibility="nevershow" multi="false">
								<sci:help>Component Revision</sci:help>
								<sci:value>100</sci:value>
							</sci:arg>
							<sci:arg name="DerivedFrom" type="StringType" required="false" visibility="nevershow" multi="false">
								<sci:help>The component this component is based upon.</sci:help>
								<sci:value>SubProtocol</sci:value>
							</sci:arg>
							<sci:arg name="ComponentGUID" type="StringType" required="false" visibility="nevershow" multi="false">
								<sci:value>{17001C74-63CE-4B4B-B37C-F0EAA19CE4AA}</sci:value>
							</sci:arg>
							<sci:arg name="ComponentPoint" type="StringType" required="false" visibility="nevershow" multi="false">
								<sci:value>378 -95</sci:value>
							</sci:arg>
							<sci:arg name="ByReference" type="BoolType" required="false" visibility="nevershow" multi="false">
								<sci:help>By Ref</sci:help>
								<sci:value>0</sci:value>
							</sci:arg>
							<sci:arg name="ComponentHelp" type="StringType" required="false" visibility="nevershow" multi="true">
								<sci:value>100</sci:value>
								<sci:value>Builds subprotocols in Pipeline Pilot.</sci:value>
								<sci:value>&lt;p&gt;
Use a subprotocol to collapse one or more components into a single item. Open a subprotocol to view or edit its contents. 
&lt;/p&gt;&lt;p&gt;
To define input and output ports, display icon, and parameter settings, right-click and select Edit. You can save subprotocols and reuse them. For more information, see the User Guide help for &lt;a href=&quot;javascript:DoLink(&apos;scihelpdocs/user/subprots/subprot_overview.htm&apos;)&quot;&gt;Subprotocols Overview&lt;/a&gt;.
&lt;/p&gt;&lt;p&gt;
For more information on the parallel subprotocol options, see &lt;a href=&quot;javascript:DoLink(&apos;scihelpdocs/user/subprots/subprot_parallel_processing.htm&apos;)&quot;&gt;Parallel Processing Subprotocols&lt;/a&gt;.
&lt;/p&gt;&lt;p&gt;
Tip: Any component can be made into a shortcut, so that the latest version is always used. For more information, see &lt;a href=&quot;javascript:DoLink(&apos;scihelpdocs/user/subprots/shortcuts.htm&apos;)&quot;&gt;Creating Shortcuts&lt;/a&gt;.
&lt;/p&gt;</sci:value>
								<sci:value>Generic</sci:value>
								<sci:value/>
								<sci:value>None</sci:value>
								<sci:value>Records passing out of any unconnected pass ports of components inside the subprotocol</sci:value>
								<sci:value>None</sci:value>
								<sci:value>Records passing out of any unconnected fail ports of components inside the subprotocol</sci:value>
							</sci:arg>
							<sci:arg name="RegistrationVersion" type="StringType" required="false" visibility="nevershow" multi="false">
								<sci:help>The server version when this component was registered</sci:help>
								<sci:value>6.1.0.21</sci:value>
							</sci:arg>
							<sci:arg name="Component Sticky Notes" type="StringType" required="false" visibility="nevershow" multi="false"/>
							<sci:arg name="Protocol Sticky Notes" type="StringType" required="false" visibility="nevershow" multi="false">
								<sci:help>Protocol Sticky Notes</sci:help>
								<sci:value>%VERSION 3%</sci:value>
								<sci:value>1150 -101 1308 833</sci:value>
								<sci:value>0 255 0 NoGradient</sci:value>
								<sci:value>2007.11.05
Parse Excel Templates
  This pipeline parses the Barcode Source into two hashes keyed to an index representing the order they were scanned in.  This order should correspond to the time order present in the assay, unless the protocol was split over runs or other circumstances where plate order can be perturbed.

Parse Cellario Data File
  This protocol parses the Cellario Source file, checks whether the order and relationship of assay and compound plates is in congruence with the Barcode Source, corrects the Cellario Source file if there are congruence failures, and performs the Cellario Time Analysis.

The last pipeline writes &apos;PLATEMAP.txt&apos; (a file mapping compound and assay plates based on the Barcode Source), &apos;Reconciliation_Summary.html&apos; (reports any congruence failures between the Barcode Source and Cellario Source files), and free hash memory.</sci:value>
							</sci:arg>
							<sci:arg name="ProtocolScale2" type="LongType" required="false" visibility="nevershow" multi="false">
								<sci:help>Protocol Scale</sci:help>
								<sci:value>100</sci:value>
							</sci:arg>
							<sci:arg name="Protocol Options" type="StringType" required="false" visibility="nevershow" multi="false">
								<sci:help>Protocol Options</sci:help>
								<sci:legalval>Make Shortcut by Default</sci:legalval>
								<sci:legalval>Owner Access Only</sci:legalval>
							</sci:arg>
							<sci:arg name="Registrant" type="StringType" required="false" visibility="nevershow" multi="false">
								<sci:help>The user who registered this component.</sci:help>
								<sci:value>scitegic/core</sci:value>
							</sci:arg>
							<sci:arg name="RegistrationDate" type="StringType" required="false" visibility="nevershow" multi="false">
								<sci:help>The date this component was registered.</sci:help>
								<sci:value>Tue May 01 14:06:30 2007</sci:value>
							</sci:arg>
							<sci:arg name="ComponentLocalID" type="LongType" required="false" visibility="nevershow" multi="false">
								<sci:help>Local Component Identifier</sci:help>
								<sci:value>0</sci:value>
							</sci:arg>
							<sci:arg name="Component Path" type="StringType" required="false" visibility="nevershow" multi="false">
								<sci:help>The original path within the database of this component.</sci:help>
								<sci:value>Components\Data Access and Manipulation\Utilities\Subprotocol Utilities\Subprotocol</sci:value>
							</sci:arg>
						</sci:component>
						<sci:protocol>
							<sci:data object="SciTegic.Protocol.1">
								<sci:component name="Subprotocol" version="2">
									<sci:arg name="Tempfiles" type="StringType" required="false" visibility="visible" multi="false" uimpl="true">
										<sci:help>Temporary files converted by the network to true temporary filenames</sci:help>
									</sci:arg>
									<sci:arg name="DeclareLocal" type="StringType" required="false" visibility="visible" multi="false" uimpl="true">
										<sci:help>Lists a set of properties (without the @) to create on the property list for this protocol. Other properties are created on the global property list and are accessible from all protocols.</sci:help>
									</sci:arg>
									<sci:arg name="RunToCompletion" type="BoolType" required="false" visibility="visible" multi="false" uimpl="true">
										<sci:help>When the network runs, processes once or until done for each process call</sci:help>
										<sci:legalval>True</sci:legalval>
										<sci:legalval selected="true">False</sci:legalval>
									</sci:arg>
									<sci:arg name="ComponentAttributes" type="StringType" required="false" visibility="hidden" multi="true">
										<sci:help>Component Attributes</sci:help>
										<sci:legalval>ComponentTakesInput</sci:legalval>
										<sci:legalval>ComponentReturnsPass</sci:legalval>
										<sci:legalval>ComponentReturnsFail</sci:legalval>
										<sci:legalval>ComponentRunsLocal</sci:legalval>
									</sci:arg>
									<sci:arg name="OnDataTypeError" type="StringType" required="true" visibility="hidden" multi="false">
										<sci:legalval selected="true">Halt</sci:legalval>
										<sci:legalval>Fail</sci:legalval>
										<sci:legalval>Pass</sci:legalval>
									</sci:arg>
									<sci:arg name="OnGeneralError" type="StringType" required="true" visibility="hidden" multi="false">
										<sci:legalval selected="true">Halt</sci:legalval>
										<sci:legalval>Fail</sci:legalval>
										<sci:legalval>Pass</sci:legalval>
									</sci:arg>
									<sci:arg name="CustomErrorText" type="StringType" required="false" visibility="nevershow" multi="false"/>
									<sci:arg name="Registrant" type="StringType" required="false" visibility="nevershow" multi="false">
										<sci:help>The user who registered this component.</sci:help>
										<sci:value>scitegic/core</sci:value>
									</sci:arg>
									<sci:arg name="RegistrationDate" type="StringType" required="false" visibility="nevershow" multi="false">
										<sci:help>The date this component was registered.</sci:help>
										<sci:value>Mon Mar 29 17:36:03 2004</sci:value>
									</sci:arg>
									<sci:arg name="ComponentComment" type="StringType" required="false" visibility="nevershow" multi="false">
										<sci:help>Component Comment</sci:help>
										<sci:value>Defines a subprotocol in a pipeline. When you are creating a pipeline that requires a subprotocol as a component, drag this component into the pipeline, open it, and add components to it.</sci:value>
									</sci:arg>
									<sci:arg name="ComponentUsage" type="StringType" required="false" visibility="nevershow" multi="false">
										<sci:help>Component Usage</sci:help>
										<sci:value>When you are creating a pipeline which requires a subprotocol as 
a component, you can drag this SubProtocol component into the 
pipeline, open it, and add components into it.</sci:value>
									</sci:arg>
									<sci:arg name="ComponentDisplayName" type="StringType" required="false" visibility="nevershow" multi="false">
										<sci:value>Parse Excel Templates</sci:value>
									</sci:arg>
									<sci:arg name="ProtocolAutoLayout" type="BoolType" required="false" visibility="nevershow" multi="false">
										<sci:help>Protocol AutoLayout</sci:help>
										<sci:value>true</sci:value>
									</sci:arg>
									<sci:arg name="ProtocolShowComment" type="BoolType" required="false" visibility="nevershow" multi="false">
										<sci:help>Protocol ShowComment</sci:help>
										<sci:value>true</sci:value>
									</sci:arg>
									<sci:arg name="ProtocolComment" type="StringType" required="false" visibility="nevershow" multi="false">
										<sci:help>Add Protocol Comment Here</sci:help>
										<sci:value>Add Protocol Comment Here</sci:value>
									</sci:arg>
									<sci:arg name="ComponentDisabled" type="LongType" required="false" visibility="nevershow" multi="false">
										<sci:value>0</sci:value>
									</sci:arg>
									<sci:arg name="ComponentIcon" type="StringType" required="true" visibility="nevershow" multi="false">
										<sci:value>SUBPROTOCOLNODE</sci:value>
									</sci:arg>
									<sci:arg name="ComponentRevision" type="LongType" required="true" visibility="nevershow" multi="false">
										<sci:help>Component Revision</sci:help>
										<sci:value>100</sci:value>
									</sci:arg>
									<sci:arg name="DerivedFrom" type="StringType" required="false" visibility="nevershow" multi="false">
										<sci:help>The component this component is based upon.</sci:help>
										<sci:value>SubProtocol</sci:value>
									</sci:arg>
									<sci:arg name="ComponentGUID" type="StringType" required="false" visibility="nevershow" multi="false">
										<sci:value>{17001C74-63CE-4B4B-B37C-F0EAA19CE4AA}</sci:value>
									</sci:arg>
									<sci:arg name="ComponentPoint" type="StringType" required="false" visibility="nevershow" multi="false">
										<sci:value>90 -95</sci:value>
									</sci:arg>
									<sci:arg name="ByReference" type="BoolType" required="false" visibility="nevershow" multi="false">
										<sci:help>By Ref</sci:help>
										<sci:value>0</sci:value>
									</sci:arg>
									<sci:arg name="ComponentHelp" type="StringType" required="false" visibility="nevershow" multi="true">
										<sci:value>100</sci:value>
										<sci:value>Builds subprotocols in Pipeline Pilot.</sci:value>
										<sci:value>Use a subprotocol to collapse one or more components into a single item. Open a subprotocol to view or edit its contents. 

To define input and output ports, right-click and select Edit. You can save subprotocols and reuse them. For more information, see the User Guide help for &lt;a href=&quot;javascript:DoLink(&apos;scihelpdocs/user/subprots/subprot_overview.htm&apos;)&quot;&gt;Subprotocols Overview&lt;/a&gt;.

Tip: Any component can be made into a shortcut, so that the latest version is always used. For more information, see &lt;a href=&quot;javascript:DoLink(&apos;scihelpdocs/user/subprots/shortcuts.htm&apos;)&quot;&gt;Creating Shortcuts&lt;/a&gt;.</sci:value>
										<sci:value>None</sci:value>
										<sci:value/>
										<sci:value>None</sci:value>
										<sci:value>Records passing out of any unconnected pass ports of components inside the subprotocol</sci:value>
										<sci:value>None</sci:value>
										<sci:value>Records passing out of any unconnected fail ports of components inside the subprotocol</sci:value>
									</sci:arg>
									<sci:arg name="RegistrationVersion" type="StringType" required="false" visibility="nevershow" multi="false">
										<sci:help>The server version when this component was registered</sci:help>
										<sci:value>4.0.4.0</sci:value>
									</sci:arg>
									<sci:arg name="Component Sticky Notes" type="StringType" required="false" visibility="nevershow" multi="false"/>
									<sci:arg name="Protocol Sticky Notes" type="StringType" required="false" visibility="nevershow" multi="false">
										<sci:help>Protocol Sticky Notes</sci:help>
									</sci:arg>
									<sci:arg name="ProtocolScale2" type="LongType" required="false" visibility="nevershow" multi="false">
										<sci:help>Protocol Scale</sci:help>
										<sci:value>100</sci:value>
									</sci:arg>
									<sci:arg name="Protocol Options" type="StringType" required="false" visibility="nevershow" multi="false">
										<sci:help>Protocol Options</sci:help>
										<sci:legalval>Make Shortcut by Default</sci:legalval>
										<sci:legalval>Owner Access Only</sci:legalval>
									</sci:arg>
									<sci:arg name="ComponentLocalID" type="LongType" required="false" visibility="nevershow" multi="false">
										<sci:help>Local Component Identifier</sci:help>
										<sci:value>0</sci:value>
									</sci:arg>
									<sci:arg name="Component Path" type="StringType" required="false" visibility="nevershow" multi="false">
										<sci:help>The original path within the database of this component.</sci:help>
										<sci:value>Components\Data Access and Manipulation\Utilities\Subprotocol Utilities\Subprotocol</sci:value>
									</sci:arg>
								</sci:component>
								<sci:protocol>
									<sci:data object="SciTegic.Protocol.1">
										<sci:component name="Excel Reader" version="2">
											<sci:arg name="Source" type="URLType" required="true" visibility="visible" multi="false" expanded="true">
												<sci:help>&lt;p&gt;
The file(s) or URL source(s) to read.
&lt;/p&gt;
&lt;p&gt;
This may be a comma-delimited list of files or URLs. URLs may include http, https and ftp. Simple wildcard tokens are supported (* and ?).
&lt;/p&gt;</sci:help>
												<sci:member>Keep Properties</sci:member>
												<sci:member>Maximum</sci:member>
												<sci:member>SourceTag</sci:member>
												<sci:member>HasColumnNames</sci:member>
												<sci:value>$(Barcode_Source)</sci:value>
											</sci:arg>
											<sci:arg name="Maximum" type="LongType" required="false" visibility="visible" multi="false" uimpl="false">
												<sci:help>The maximum number of data records to read (all records if value is empty).</sci:help>
											</sci:arg>
											<sci:arg name="SourceTag" type="StringType" required="true" visibility="visible" multi="false" uimpl="false">
												<sci:help>&lt;p&gt;The type of tag to create to identify the source of data records. A property called &quot;SourceTag&quot; is created and holds the value indicated.
&lt;/p&gt;
&lt;ul&gt;
&lt;li&gt;None: No SourceTag property is created and any existing ones are removed.&lt;/li&gt;
&lt;li&gt;Filename: The name of the file read.&lt;/li&gt;
&lt;li&gt;FilenameAndExtension: The name of the file read with its file extension.&lt;/li&gt;
&lt;li&gt;FullFilename: The name of the file read, including the directory path.&lt;/li&gt;
&lt;li&gt;Number: When multiple files are read in this component, they are numbered 1,2,3...&lt;/li&gt;
&lt;li&gt;Letter: When multiple files are read in this component, they are lettered A, B, C...&lt;/li&gt;
&lt;/ul&gt;
</sci:help>
												<sci:legalval selected="true">None</sci:legalval>
												<sci:legalval>Filename</sci:legalval>
												<sci:legalval>FilenameAndExtension</sci:legalval>
												<sci:legalval>FullFilename</sci:legalval>
												<sci:legalval>Number</sci:legalval>
												<sci:legalval>Letter</sci:legalval>
											</sci:arg>
											<sci:arg name="Keep Properties" type="PropertyPreviewType" required="false" visibility="visible" multi="false" uimpl="false">
												<sci:help>A list of properties the reader should retain for each data record that is output. If a value is not defined, the reader retains all properties. If the parameter contains the value &quot;-&quot; (minus sign), no properties are retained.</sci:help>
											</sci:arg>
											<sci:arg name="HasColumnNames" type="BoolType" required="true" visibility="visible" multi="false" uimpl="false">
												<sci:help>When True, property names are taken from the first line of data in the file. When False, properties are named Column1, Column2, etc.</sci:help>
												<sci:legalval selected="true">True</sci:legalval>
												<sci:legalval>False</sci:legalval>
											</sci:arg>
											<sci:arg name="Sheets" type="StringType" required="true" visibility="visible" multi="false" expanded="true" uimpl="false">
												<sci:help>&lt;p&gt;Identifies the Excel worksheets within the specified file to read.
&lt;/p&gt;
&lt;ul&gt;
&lt;li&gt;AllSheets: Read all worksheets sequentially.&lt;/li&gt;
&lt;li&gt;ActiveSheet: Read only the active worksheet when opened by Excel. (The active sheet is the sheet on top when the file was saved.)&lt;/li&gt;
&lt;li&gt;SheetName: Read only the worksheet named by the &lt;i&gt;SheetName&lt;/i&gt; parameter.&lt;/li&gt;
&lt;/ul&gt;</sci:help>
												<sci:member>SheetTag</sci:member>
												<sci:member>SheetName</sci:member>
												<sci:legalval>AllSheets</sci:legalval>
												<sci:legalval>ActiveSheet</sci:legalval>
												<sci:legalval selected="true">SheetName</sci:legalval>
											</sci:arg>
											<sci:arg name="SheetName" type="StringType" required="false" visibility="visible" multi="false" uimpl="false">
												<sci:help>This parameter is only relevant if &lt;i&gt;Sheet&lt;/i&gt; is set to &quot;SheetName&quot;. In this case, use this parameter to specify which sheet is to be read.</sci:help>
												<sci:enabledscript>SetDisabledDetails(
	      &apos;To enable &apos;.ParameterName().&apos;, set Sheets to &quot;SheetName&quot;&apos;);
(parameter(&apos;Sheets&apos;) eq &apos;SheetName&apos;)</sci:enabledscript>
												<sci:value>AssayPlate</sci:value>
											</sci:arg>
											<sci:arg name="SheetTag" type="StringType" required="false" visibility="visible" multi="false" uimpl="false">
												<sci:help>&lt;p&gt;If set, a new property named &quot;SheetTag&quot; is defined on each generated data record. This property indicates the worksheet from which the data is read.
&lt;/p&gt;
&lt;ul&gt;
&lt;li&gt;None: No SheetTag property is created.&lt;/li&gt;
&lt;li&gt;SheetName: The name of the worksheet from which the data record is read.&lt;/li&gt;
&lt;li&gt;SheetNumber: When multiple worksheets are read in from one file, they are numbered 1,2,3...&lt;/li&gt;
&lt;/ul&gt;
</sci:help>
												<sci:legalval selected="true">None</sci:legalval>
												<sci:legalval>SheetName</sci:legalval>
												<sci:legalval>SheetNumber</sci:legalval>
											</sci:arg>
											<sci:arg name="Additional Options" type="GroupType" required="false" visibility="visible" multi="false" uimpl="false">
												<sci:help>Contains less commonly used parameters</sci:help>
												<sci:member>AllLines</sci:member>
												<sci:member>UndefinedString</sci:member>
												<sci:member>TrimWhitespace</sci:member>
												<sci:member>CommentLines</sci:member>
												<sci:member>DateFormat</sci:member>
												<sci:member>PreserveExcelFormats</sci:member>
												<sci:member>Reduced Memory Usage</sci:member>
												<sci:member>Extract Comments</sci:member>
											</sci:arg>
											<sci:arg name="CommentLines" type="StringType" required="false" visibility="visible" multi="false" uimpl="false">
												<sci:help>A comma-separated list of rows and
row ranges to specify which initial rows in each
Excel worksheet should be ignored by the
parser (column headers will be read from the
next row).</sci:help>
											</sci:arg>
											<sci:arg name="UndefinedString" type="StringType" required="false" visibility="visible" multi="false" uimpl="false">
												<sci:help>Specifies the character or string used to represent an undefined string in the file being read. When a cell value is encountered containing the undefined string, the property is omitted from the output data record.</sci:help>
											</sci:arg>
											<sci:arg name="AllLines" type="BoolType" required="true" visibility="visible" multi="false" uimpl="false">
												<sci:help>When True, all lines of the text file become part of a single data record. The values for a column from each row become multiple [array] values for the property (column).</sci:help>
												<sci:legalval>True</sci:legalval>
												<sci:legalval selected="true">False</sci:legalval>
											</sci:arg>
											<sci:arg name="TrimWhitespace" type="BoolType" required="true" visibility="visible" multi="false" uimpl="false">
												<sci:help>Trims whitespace from the left and right ends of each value.</sci:help>
												<sci:legalval selected="true">True</sci:legalval>
												<sci:legalval>False</sci:legalval>
											</sci:arg>
											<sci:arg name="DateFormat" type="StringType" required="false" visibility="visible" multi="false">
												<sci:help>Determines the way in which date values are assigned to generated data records. Choose the &quot;Text&quot; option to format Excel date cell values as text strings. The &quot;DateTime&quot; option will result in SciTegic DateTime data properties on the data record.</sci:help>
												<sci:legalval selected="true">Text</sci:legalval>
												<sci:legalval>DateTime</sci:legalval>
											</sci:arg>
											<sci:arg name="PreserveExcelFormats" type="BoolType" required="false" visibility="visible" multi="false">
												<sci:help>Determines how numeric values are assigned to properties. Choose the &quot;True&quot; option to preserve the Excel number formats and mimic the behavior of Excel(on server) component. This value is set to &quot;False&quot; by default.Default behavior is to use the original non-formatted numeric cell values to generate properties.</sci:help>
												<sci:legalval>True</sci:legalval>
												<sci:legalval selected="true">False</sci:legalval>
											</sci:arg>
											<sci:arg name="Reduced Memory Usage" type="BoolType" required="false" visibility="visible" multi="false" legalvalsenforced="false">
												<sci:help>&lt;p&gt;When set to True and the Shortcut Version of Implementation parameter is greater than 1, this component will use much less memory than the previous version with some limitations (&lt;i&gt;See &quot;Known Limitations&quot; below&lt;/i&gt;). When you encounter the issues with this mode, turn this parameter off to work around these limitations.&lt;/p&gt;

&lt;br/&gt;
&lt;b&gt;Notes:&lt;/b&gt;
&lt;ul&gt;
&lt;li&gt;When the value is set to False, old version&apos;s behavior is maintained.&lt;/li&gt;
&lt;li&gt;When &lt;b&gt;the source file&apos;s format is Excel .XLS format (Excel &apos;97-2003)&lt;/b&gt;, this parameter is ignored. This parameter is only applicable to Excel 2007 .XLSX files.&lt;/li&gt;
&lt;li&gt;When &lt;b&gt;the Shortcut Version is absent or less than 2&lt;/b&gt;, this parameter is ignored. In this case, old version&apos;s behavior is maintained.&lt;/li&gt;
&lt;/ul&gt; 

&lt;br/&gt;
&lt;b&gt;Known Limitations:&lt;/b&gt;
&lt;br/&gt;
We are aware of the following limitations when using this parameter.  
&lt;ul&gt;
&lt;li&gt;&lt;b&gt;Source files should be saved with Microsoft Excel.&lt;/b&gt; Files generated by 3rd party programs may not work with this parameter.&lt;/li&gt;
&lt;li&gt;&lt;b&gt;Excel formula support is very limited.&lt;/b&gt; Files that contain Excel formulas may not work with this parameter.&lt;/li&gt;
&lt;/ul&gt; 

</sci:help>
												<sci:legalval selected="true">True</sci:legalval>
												<sci:legalval>False</sci:legalval>
											</sci:arg>
											<sci:arg name="Extract Comments" type="BoolType" required="false" visibility="visible" multi="false" legalvalsenforced="false" uimpl="false">
												<sci:metaproplist>
													<sci:mpropval name="SCI_PromotedFrom" type="StringType">
														<sci:value>Extract Comments</sci:value>
													</sci:mpropval>
													<sci:propval name="SCI_PromotionRenameRule">UsingParent</sci:propval>
												</sci:metaproplist>
												<sci:help>Extract comments from Excel cells and add them to the property with the &quot;SCI_Comment&quot; metadata.</sci:help>
												<sci:legalval>True</sci:legalval>
												<sci:legalval selected="true">False</sci:legalval>
											</sci:arg>
											<sci:arg name="Tempfiles" type="StringType" required="false" visibility="visible" multi="false" uimpl="true">
												<sci:help>&lt;/p&gt;A comma delimited list of global properties, each of which will automatically hold the name of a file in the job&apos;s temporary folder, whose name is guaranteed to be unique.&lt;p/&gt;For each global name, an additional global is created (with the suffix &lt;i&gt;_Filename&lt;/i&gt;) that hold just the leaf file name of the temporary file.&lt;p/&gt;</sci:help>
											</sci:arg>
											<sci:arg name="DeclareLocal" type="StringType" required="false" visibility="visible" multi="false" uimpl="true">
												<sci:help>&lt;p&gt;Lists a set of properties (without the @) to create on the global property list for this subprotocol. Such properties can only be accessed within the scope of this subprotocol and its descendent subprotocols.&lt;p/&gt;Any global property not declared in this way is created on the top level global property list and is accessible from all protocols, but may collide with another property of the same name.&lt;p/&gt;Scoping global properties to the subprotocol where they are used is highly recommended.&lt;/p&gt;</sci:help>
												<sci:value>merge_tagname</sci:value>
											</sci:arg>
											<sci:arg name="RunToCompletion" type="BoolType" required="false" visibility="visible" multi="false" uimpl="true">
												<sci:help>When RunToCompletion is set to True, the subprotocol is re-initialized and executed in its entirety for each record it processes.</sci:help>
												<sci:legalval>True</sci:legalval>
												<sci:legalval selected="true">False</sci:legalval>
											</sci:arg>
											<sci:arg name="Shortcut Version" type="LongType" required="false" visibility="visible" multi="false" uimpl="true">
												<sci:help>Used to maintain backwards compatibility for older protocols with this shortcut component.</sci:help>
												<sci:legalval/>
												<sci:legalval selected="true">1</sci:legalval>
												<sci:legalval>2</sci:legalval>
											</sci:arg>
											<sci:arg name="ComponentAttributes" type="StringType" required="false" visibility="hidden" multi="true">
												<sci:help>Component Attributes</sci:help>
												<sci:legalval>ComponentTakesInput</sci:legalval>
												<sci:legalval selected="true">ComponentReturnsPass</sci:legalval>
												<sci:legalval>ComponentReturnsFail</sci:legalval>
												<sci:legalval>ComponentRunsLocal</sci:legalval>
											</sci:arg>
											<sci:arg name="OnDataTypeError" type="StringType" required="true" visibility="hidden" multi="false">
												<sci:legalval selected="true">Halt</sci:legalval>
												<sci:legalval>Fail</sci:legalval>
												<sci:legalval>Pass</sci:legalval>
											</sci:arg>
											<sci:arg name="OnGeneralError" type="StringType" required="true" visibility="hidden" multi="false">
												<sci:legalval selected="true">Halt</sci:legalval>
												<sci:legalval>Fail</sci:legalval>
												<sci:legalval>Pass</sci:legalval>
											</sci:arg>
											<sci:arg name="CustomErrorText" type="StringType" required="false" visibility="nevershow" multi="false"/>
											<sci:arg name="DerivedFrom" type="StringType" required="false" visibility="nevershow" multi="false">
												<sci:help>The component this component is based upon.</sci:help>
												<sci:value>SubProtocol</sci:value>
											</sci:arg>
											<sci:arg name="ComponentGUID" type="StringType" required="false" visibility="nevershow" multi="false">
												<sci:value>{14D98B18-C990-432C-834B-7026565E5ABF}</sci:value>
											</sci:arg>
											<sci:arg name="ComponentPoint" type="StringType" required="false" visibility="nevershow" multi="false">
												<sci:value>90 -95</sci:value>
											</sci:arg>
											<sci:arg name="ByReference" type="BoolType" required="false" visibility="nevershow" multi="false">
												<sci:help>By Ref</sci:help>
												<sci:value>1</sci:value>
											</sci:arg>
											<sci:arg name="ComponentHelp" type="StringType" required="false" visibility="nevershow" multi="true">
												<sci:value>100</sci:value>
												<sci:value>Read data from Excel files. (Formerly called &lt;i&gt;Excel Reader (Cross Platform)&lt;/i&gt;.)</sci:value>
												<sci:value>&lt;p&gt;Reads the Excel file or files specified by &lt;em&gt;Source&lt;/em&gt;, creating one record for each row in each worksheet in each file. In addition to multiple comma-delimited files, there is support for simple wild cards (* and ?), and support for remote URLs (e.g. http).&lt;/p&gt;

&lt;p&gt;This component reads both the older binary Excel .XLS format (Excel &apos;97-2003) and the newer Excel 2007 .XLSX format.&lt;/p&gt;

&lt;p&gt;This component can also read macro-enabled workbooks with the .XLSM extension, but &lt;b&gt;macros are not evaluated&lt;/b&gt;.&lt;/p&gt;

&lt;p&gt;The component does not require Excel to be installed on the server machine, and therefore is operational on Linux and Windows platforms&lt;/p&gt;

&lt;p&gt;If &lt;i&gt;HasColumnNames&lt;/i&gt; is True, the values on the first line of the file are treated
as the property names. Otherwise, &lt;b&gt;Column1&lt;/b&gt;, &lt;b&gt;Column2&lt;/b&gt;, etc. are used as the
property names.&lt;/p&gt;

&lt;p&gt;Use &lt;i&gt;Sheets&lt;/i&gt; and &lt;i&gt;SheetName&lt;/i&gt; to include specific worksheets within the files. Individual rows and ranges of rows can be excluded using &lt;i&gt;CommentLines&lt;/i&gt;.&lt;/p&gt;
</sci:value>
												<sci:value>None</sci:value>
												<sci:value/>
												<sci:value>Generic</sci:value>
												<sci:value>One record per row in the Excel spreadsheet(s).</sci:value>
												<sci:value>None</sci:value>
												<sci:value/>
											</sci:arg>
											<sci:arg name="RegistrationVersion" type="StringType" required="false" visibility="nevershow" multi="false">
												<sci:help>The server version when this component was registered</sci:help>
												<sci:value>9.5.0.779</sci:value>
											</sci:arg>
											<sci:arg name="Component Sticky Notes" type="StringType" required="false" visibility="nevershow" multi="false"/>
											<sci:arg name="Protocol Sticky Notes" type="StringType" required="false" visibility="nevershow" multi="false">
												<sci:help>Protocol Sticky Notes</sci:help>
											</sci:arg>
											<sci:arg name="ProtocolScale2" type="LongType" required="false" visibility="nevershow" multi="false">
												<sci:help>Protocol Scale</sci:help>
												<sci:value>100</sci:value>
											</sci:arg>
											<sci:arg name="Protocol Options" type="StringType" required="false" visibility="nevershow" multi="false">
												<sci:help>Protocol Options</sci:help>
												<sci:legalval>Make Shortcut by Default</sci:legalval>
												<sci:legalval>Owner Access Only</sci:legalval>
											</sci:arg>
											<sci:arg name="Registrant" type="StringType" required="false" visibility="nevershow" multi="false">
												<sci:help>The user who registered this component.</sci:help>
												<sci:value>scitegic/generic</sci:value>
											</sci:arg>
											<sci:arg name="RegistrationDate" type="StringType" required="false" visibility="nevershow" multi="false">
												<sci:help>The date this component was registered.</sci:help>
												<sci:value>Wed Feb 04 12:45:37 2015</sci:value>
											</sci:arg>
											<sci:arg name="ComponentDisplayName" type="StringType" required="false" visibility="nevershow" multi="false">
												<sci:value>Excel Reader (Cross platform)</sci:value>
											</sci:arg>
											<sci:arg name="ProtocolAutoLayout" type="BoolType" required="false" visibility="nevershow" multi="false">
												<sci:help>Protocol AutoLayout</sci:help>
												<sci:value>0</sci:value>
											</sci:arg>
											<sci:arg name="ComponentDisabled" type="LongType" required="false" visibility="nevershow" multi="false">
												<sci:value>0</sci:value>
											</sci:arg>
											<sci:arg name="ComponentIcon" type="StringType" required="true" visibility="nevershow" multi="false">
												<sci:value>DOCUMENTNODE</sci:value>
											</sci:arg>
											<sci:arg name="ComponentRevision" type="LongType" required="true" visibility="nevershow" multi="false">
												<sci:help>Component Revision</sci:help>
												<sci:value>100</sci:value>
											</sci:arg>
											<sci:arg name="ComponentLocalID" type="LongType" required="false" visibility="nevershow" multi="false">
												<sci:help>Local Component Identifier</sci:help>
												<sci:value>14</sci:value>
											</sci:arg>
											<sci:arg name="SubProtocolMadeLinkIntoCopy" type="BoolType" required="false" visibility="nevershow" multi="false">
												<sci:help>Subprotocol Made Link Into Copy</sci:help>
												<sci:value>0</sci:value>
											</sci:arg>
											<sci:arg name="SubProtocolModified" type="BoolType" required="false" visibility="nevershow" multi="false">
												<sci:help>Subprotocol Modified</sci:help>
												<sci:value>0</sci:value>
											</sci:arg>
											<sci:arg name="Component Path" type="StringType" required="false" visibility="nevershow" multi="false">
												<sci:help>The original path within the database of this component.</sci:help>
												<sci:value>Components\Data Access and Manipulation\File Readers\Excel Reader</sci:value>
											</sci:arg>
										</sci:component>
										<sci:protocol/>
									</sci:data>
									<sci:data object="SciTegic.EvaluateExpression.1">
										<sci:component name="Custom Filter (PilotScript)" version="2">
											<sci:arg name="Expression" type="ExpressionType" required="true" visibility="visible" multi="false" implbase="{DD58ECD1-516F-48FE-A5DB-8328AED680F2}">
												<sci:help>The PilotScript expression used to filter the data.</sci:help>
												<sci:member>Initial Expression</sci:member>
												<sci:member>Final Expression</sci:member>
												<sci:member>Keep Calculated Properties</sci:member>
												<sci:value>if ((COL1 eq &apos;Plate No.&apos;) AND (COL2 eq &apos;RunOrder ID&apos;) AND (COL3 eq &apos;Assay Plate Barcode&apos;) AND (COL4 eq &apos;Comment&apos;) AND (COL5 eq &apos;Action&apos;)) then
	#pass := TRUE;
end if;

#pass;</sci:value>
											</sci:arg>
											<sci:arg name="Initial Expression" type="ExpressionType" required="false" visibility="visible" multi="false" implbase="{DD58ECD1-516F-48FE-A5DB-8328AED680F2}">
												<sci:help>An expression evaluated only when the component
is first inialized (when the first data record enters).
  (Since there is no data available at initialization
   time, only expressions referencing global
   properties are allowed.)</sci:help>
												<sci:value>#pass := FALSE;</sci:value>
											</sci:arg>
											<sci:arg name="Final Expression" type="ExpressionType" required="false" visibility="visible" multi="false" implbase="{DD58ECD1-516F-48FE-A5DB-8328AED680F2}">
												<sci:help>An expression evaluated only when the
component is finalized (once the last data
record has passed).
*Since there is no data available at finalization
  time, only expressions referencing global 
  properties are allowed.</sci:help>
											</sci:arg>
											<sci:arg name="Keep Calculated Properties" type="BoolType" required="true" visibility="visible" multi="false" implbase="{DD58ECD1-516F-48FE-A5DB-8328AED680F2}">
												<sci:help>Allows any properties that were calculated in
&quot;Expression&quot; to be included with the exiting
record.
Otherwise, these properties are removed after
the evaluation is complete.</sci:help>
												<sci:legalval>True</sci:legalval>
												<sci:legalval selected="true">False</sci:legalval>
											</sci:arg>
											<sci:arg name="ComponentAttributes" type="StringType" required="false" visibility="hidden" multi="true">
												<sci:help>Component Attributes</sci:help>
												<sci:legalval selected="true">ComponentTakesInput</sci:legalval>
												<sci:legalval selected="true">ComponentReturnsPass</sci:legalval>
												<sci:legalval selected="true">ComponentReturnsFail</sci:legalval>
												<sci:legalval>ComponentRunsLocal</sci:legalval>
											</sci:arg>
											<sci:arg name="OnDataTypeError" type="StringType" required="true" visibility="hidden" multi="false">
												<sci:legalval selected="true">Halt</sci:legalval>
												<sci:legalval>Fail</sci:legalval>
												<sci:legalval>Pass</sci:legalval>
											</sci:arg>
											<sci:arg name="OnGeneralError" type="StringType" required="true" visibility="hidden" multi="false">
												<sci:legalval selected="true">Halt</sci:legalval>
												<sci:legalval>Fail</sci:legalval>
												<sci:legalval>Pass</sci:legalval>
											</sci:arg>
											<sci:arg name="CustomErrorText" type="StringType" required="false" visibility="nevershow" multi="false"/>
											<sci:arg name="ExpressionVersion" type="LongType" required="false" visibility="nevershow" multi="false" implbase="{DD58ECD1-516F-48FE-A5DB-8328AED680F2}">
												<sci:help>Version of expression parser to use.</sci:help>
												<sci:value>2</sci:value>
											</sci:arg>
											<sci:arg name="ComponentComment" type="StringType" required="false" visibility="nevershow" multi="false">
												<sci:help>Comment</sci:help>
												<sci:value>Allows you to filter using the result from a PilotScript expression. The expression you specify is evaluated for each incoming data record, and is evaluated to a True or False value. If multiple statements are present, then the value of the last statement is used.</sci:value>
											</sci:arg>
											<sci:arg name="Registrant" type="StringType" required="false" visibility="nevershow" multi="false">
												<sci:help>The user who registered this component.</sci:help>
												<sci:value>scitegic/core</sci:value>
											</sci:arg>
											<sci:arg name="RegistrationDate" type="StringType" required="false" visibility="nevershow" multi="false">
												<sci:help>The date this component was registered.</sci:help>
												<sci:value>Mon Dec 11 10:20:18 2006</sci:value>
											</sci:arg>
											<sci:arg name="ComponentUsage" type="StringType" required="false" visibility="nevershow" multi="false">
												<sci:help>Component Usage</sci:help>
												<sci:value>The &apos;Expression&apos; is evaluated for each incoming data record.  The last statement in the expression evaluates to a boolean value  (true/false or nonzero/zero) and determines the fate of the data record:  Records which evaluate to &apos;true&apos; are passed out the Pass port; those which evaluate to &apos;false&apos; are passed out the &apos;Fail&apos; port.

Input             - Data records
Output Pass  - Data records which evaluate &apos;true&apos;
Output Fail    - Data records which evaluate &apos;false&apos;</sci:value>
											</sci:arg>
											<sci:arg name="ComponentDisplayName" type="StringType" required="false" visibility="nevershow" multi="false">
												<sci:value>Filter for plate records</sci:value>
											</sci:arg>
											<sci:arg name="ComponentIcon" type="StringType" required="true" visibility="nevershow" multi="false">
												<sci:value>FILTERNODE</sci:value>
											</sci:arg>
											<sci:arg name="DerivedFrom" type="StringType" required="false" visibility="nevershow" multi="false">
												<sci:help>The component this component is based upon.</sci:help>
												<sci:value>Custom Filter (PilotScript)</sci:value>
											</sci:arg>
											<sci:arg name="ComponentDisabled" type="LongType" required="false" visibility="nevershow" multi="false">
												<sci:value>0</sci:value>
											</sci:arg>
											<sci:arg name="ComponentGUID" type="StringType" required="false" visibility="nevershow" multi="false">
												<sci:value>{DD58ECD1-516F-48FE-A5DB-8328AED680F2}</sci:value>
											</sci:arg>
											<sci:arg name="ComponentPoint" type="StringType" required="false" visibility="nevershow" multi="false">
												<sci:value>378 -95</sci:value>
											</sci:arg>
											<sci:arg name="ComponentHelp" type="StringType" required="false" visibility="nevershow" multi="true">
												<sci:value>100</sci:value>
												<sci:value>Passes data records for which a PilotScript expression evaluates to True

</sci:value>
												<sci:value>&lt;p&gt;For each incoming data record, the PilotScript statements in &lt;i&gt;Expression&lt;/i&gt; are evaluated. If the last statement in the expression evaluates to True or non-zero, the record is sent out the Pass port. Otherwise it is sent out the Fail port.&lt;/p&gt;
&lt;p&gt;&lt;b&gt;Notes:&lt;/b&gt;
&lt;ul&gt;
&lt;li&gt;To initialize global variables such as counters, use &lt;i&gt;Initial Expression&lt;/i&gt;.&lt;/li&gt; 
&lt;li&gt;To clean up global variables or calculate final results use &lt;i&gt;Final Expression&lt;/i&gt;.&lt;/li&gt;
&lt;li&gt;Parameters on Custom Manipulators do not become global variables that can be accessed via &lt;i&gt;@ParameterName&lt;/i&gt; syntax and can only be accessed by token substitution via &lt;i&gt;$(ParameterName)&lt;/i&gt; syntax.&lt;/li&gt;
&lt;/ul&gt;
&lt;/ul&gt;
</sci:value>
												<sci:value>Generic</sci:value>
												<sci:value/>
												<sci:value>Generic</sci:value>
												<sci:value>Data records for which the final expression in the PilotScript evaluates to True or non-zero</sci:value>
												<sci:value>Generic</sci:value>
												<sci:value>Data records for which the final expression in the PilotScript evaluates to False or zero</sci:value>
											</sci:arg>
											<sci:arg name="Component Sticky Notes" type="StringType" required="false" visibility="nevershow" multi="false"/>
											<sci:arg name="ComponentLocalID" type="LongType" required="false" visibility="nevershow" multi="false">
												<sci:help>Local Component Identifier</sci:help>
												<sci:value>1</sci:value>
											</sci:arg>
											<sci:arg name="Component Path" type="StringType" required="false" visibility="nevershow" multi="false">
												<sci:help>The original path within the database of this component.</sci:help>
												<sci:value>Components\Data Access and Manipulation\Property Filters\Custom Filter (PilotScript)</sci:value>
											</sci:arg>
										</sci:component>
										<sci:proplist>
											<sci:propval name="RegistrationVersion">6.0.2.0</sci:propval>
										</sci:proplist>
									</sci:data>
									<sci:data object="SciTegic.RangeScreen.1">
										<sci:component name="Range Filter" version="2">
											<sci:arg name="List" type="StringType" required="true" visibility="visible" multi="false">
												<sci:help>A list of which data records to pass:
  e.g.,  1,3-5,7,10-11
     will pass the first, third, fourth, fifth and so on.</sci:help>
												<sci:value>2-</sci:value>
											</sci:arg>
											<sci:arg name="ComponentAttributes" type="StringType" required="false" visibility="hidden" multi="true">
												<sci:help>Component Attributes</sci:help>
												<sci:legalval selected="true">ComponentTakesInput</sci:legalval>
												<sci:legalval selected="true">ComponentReturnsPass</sci:legalval>
												<sci:legalval selected="true">ComponentReturnsFail</sci:legalval>
												<sci:legalval>ComponentRunsLocal</sci:legalval>
											</sci:arg>
											<sci:arg name="OnDataTypeError" type="StringType" required="true" visibility="hidden" multi="false">
												<sci:legalval selected="true">Halt</sci:legalval>
												<sci:legalval>Fail</sci:legalval>
												<sci:legalval>Pass</sci:legalval>
											</sci:arg>
											<sci:arg name="OnGeneralError" type="StringType" required="true" visibility="hidden" multi="false">
												<sci:legalval selected="true">Halt</sci:legalval>
												<sci:legalval>Fail</sci:legalval>
												<sci:legalval>Pass</sci:legalval>
											</sci:arg>
											<sci:arg name="CustomErrorText" type="StringType" required="false" visibility="nevershow" multi="false"/>
											<sci:arg name="ComponentComment" type="StringType" required="false" visibility="nevershow" multi="false">
												<sci:help>Comment</sci:help>
												<sci:value>Filters records according to the order that they arrive. You specify a list of records for the Pass port. Items in the list are comma separated, and can be an item index or a range. Items not specified in the list are passed out the Fail port.</sci:value>
											</sci:arg>
											<sci:arg name="Registrant" type="StringType" required="false" visibility="nevershow" multi="false">
												<sci:help>The user who registered this component.</sci:help>
												<sci:value>scitegic/core</sci:value>
											</sci:arg>
											<sci:arg name="RegistrationDate" type="StringType" required="false" visibility="nevershow" multi="false">
												<sci:help>The date this component was registered.</sci:help>
												<sci:value>Fri Dec 13 12:38:32 2002</sci:value>
											</sci:arg>
											<sci:arg name="ComponentUsage" type="StringType" required="false" visibility="nevershow" multi="false">
												<sci:help>Component Usage</sci:help>
												<sci:value>&apos;List&apos; is used to specify a list of records which should be passed out the Pass port, e.g., &apos;1-5,7,9,13-15&apos;, which is the index of the data item in order of arrival.  Items in the list are common separated, and may be either an item index or a range.  Items not specified in the list are passed out the Fail port.

Input             - Data records
Output Pass  - Data records whose index is on the list
Output Fail    - Data records whose index is not on the list</sci:value>
											</sci:arg>
											<sci:arg name="ComponentDisplayName" type="StringType" required="false" visibility="nevershow" multi="false">
												<sci:value>Range Filter: Skip column header</sci:value>
											</sci:arg>
											<sci:arg name="ComponentIcon" type="StringType" required="true" visibility="nevershow" multi="false">
												<sci:value>FILTERNODE</sci:value>
											</sci:arg>
											<sci:arg name="ComponentGUID" type="StringType" required="false" visibility="nevershow" multi="false">
												<sci:value>{0C71D911-BF35-4A1B-8B2C-B9A586BD39F3}</sci:value>
											</sci:arg>
											<sci:arg name="DerivedFrom" type="StringType" required="false" visibility="nevershow" multi="false">
												<sci:help>The component this component is based upon.</sci:help>
												<sci:value>Range Filter</sci:value>
											</sci:arg>
											<sci:arg name="ComponentDisabled" type="LongType" required="false" visibility="nevershow" multi="false">
												<sci:value>0</sci:value>
											</sci:arg>
											<sci:arg name="ComponentPoint" type="StringType" required="false" visibility="nevershow" multi="false">
												<sci:value>666 -95</sci:value>
											</sci:arg>
											<sci:arg name="ComponentHelp" type="StringType" required="false" visibility="nevershow" multi="true">
												<sci:value>100</sci:value>
												<sci:value>Passes data records within a specified range based on the order in which they arrive</sci:value>
												<sci:value>&lt;p&gt;Data records are numbered consecutively (from 1) as they arrive at the component.  The record numbers specified by &lt;i&gt;List&lt;/i&gt; are sent out the Pass port. Records not specified are sent out the Fail port.&lt;/p&gt;

&lt;p&gt;&lt;i&gt;List&lt;/i&gt; items need to be entered as comma-separated values. &lt;i&gt;List&lt;/i&gt; can accept single item indices or ranges (such as &quot;1-5,7,9,13-15&quot;).&lt;/p&gt; 

</sci:value>
												<sci:value>Generic</sci:value>
												<sci:value/>
												<sci:value>Generic</sci:value>
												<sci:value>Data records whose indices match the specified list</sci:value>
												<sci:value>Generic</sci:value>
												<sci:value>Data records whose indices do not match the specified list</sci:value>
											</sci:arg>
											<sci:arg name="Component Sticky Notes" type="StringType" required="false" visibility="nevershow" multi="false"/>
											<sci:arg name="ComponentLocalID" type="LongType" required="false" visibility="nevershow" multi="false">
												<sci:help>Local Component Identifier</sci:help>
												<sci:value>2</sci:value>
											</sci:arg>
											<sci:arg name="Component Path" type="StringType" required="false" visibility="nevershow" multi="false">
												<sci:help>The original path within the database of this component.</sci:help>
												<sci:value>Components\Data Access and Manipulation\Data Filters\Range Filter</sci:value>
											</sci:arg>
										</sci:component>
									</sci:data>
									<sci:data object="SciTegic.EvaluateExpression.1">
										<sci:component name="Custom Filter (PilotScript)" version="2">
											<sci:arg name="Expression" type="ExpressionType" required="true" visibility="visible" multi="false" implbase="{DD58ECD1-516F-48FE-A5DB-8328AED680F2}">
												<sci:help>The PilotScript expression used to filter the data.</sci:help>
												<sci:member>Initial Expression</sci:member>
												<sci:member>Final Expression</sci:member>
												<sci:member>Keep Calculated Properties</sci:member>
												<sci:value>COL3 is defined and COL3 RLIKE &apos;\w&apos;;</sci:value>
											</sci:arg>
											<sci:arg name="Initial Expression" type="ExpressionType" required="false" visibility="visible" multi="false" implbase="{DD58ECD1-516F-48FE-A5DB-8328AED680F2}">
												<sci:help>&lt;p&gt;
An expression evaluated only when the component
is first initialized (when the first data record enters).
&lt;p/&gt;
Since there is no data available at initialization time, only expressions referencing global properties are allowed.
&lt;/p&gt;</sci:help>
											</sci:arg>
											<sci:arg name="Final Expression" type="ExpressionType" required="false" visibility="visible" multi="false" implbase="{DD58ECD1-516F-48FE-A5DB-8328AED680F2}">
												<sci:help>&lt;p&gt;
An expression evaluated only when the
component is finalized (once the last data
record has passed).
&lt;p/&gt;
Since there is no data available at finalization time, only expressions referencing global properties are allowed.
&lt;/p&gt;</sci:help>
											</sci:arg>
											<sci:arg name="Keep Calculated Properties" type="BoolType" required="true" visibility="visible" multi="false" implbase="{DD58ECD1-516F-48FE-A5DB-8328AED680F2}">
												<sci:help>Allows any properties that were calculated in
&quot;Expression&quot; to be included with the exiting
record.
Otherwise, these properties are removed after
the evaluation is complete.</sci:help>
												<sci:legalval>True</sci:legalval>
												<sci:legalval selected="true">False</sci:legalval>
											</sci:arg>
											<sci:arg name="ComponentAttributes" type="StringType" required="false" visibility="hidden" multi="true">
												<sci:help>Component Attributes</sci:help>
												<sci:legalval selected="true">ComponentTakesInput</sci:legalval>
												<sci:legalval selected="true">ComponentReturnsPass</sci:legalval>
												<sci:legalval selected="true">ComponentReturnsFail</sci:legalval>
												<sci:legalval>ComponentRunsLocal</sci:legalval>
											</sci:arg>
											<sci:arg name="OnDataTypeError" type="StringType" required="true" visibility="hidden" multi="false">
												<sci:legalval selected="true">Halt</sci:legalval>
												<sci:legalval>Fail</sci:legalval>
												<sci:legalval>Pass</sci:legalval>
											</sci:arg>
											<sci:arg name="OnGeneralError" type="StringType" required="true" visibility="hidden" multi="false">
												<sci:legalval selected="true">Halt</sci:legalval>
												<sci:legalval>Fail</sci:legalval>
												<sci:legalval>Pass</sci:legalval>
											</sci:arg>
											<sci:arg name="CustomErrorText" type="StringType" required="false" visibility="nevershow" multi="false"/>
											<sci:arg name="ExpressionVersion" type="LongType" required="false" visibility="nevershow" multi="false" implbase="{DD58ECD1-516F-48FE-A5DB-8328AED680F2}">
												<sci:help>Version of expression parser to use.</sci:help>
												<sci:value>2</sci:value>
											</sci:arg>
											<sci:arg name="ComponentComment" type="StringType" required="false" visibility="nevershow" multi="false">
												<sci:help>Comment</sci:help>
												<sci:value>Allows you to filter using the result from a PilotScript expression. The expression you specify is evaluated for each incoming data record, and is evaluated to a True or False value. If multiple statements are present, then the value of the last statement is used.</sci:value>
											</sci:arg>
											<sci:arg name="Registrant" type="StringType" required="false" visibility="nevershow" multi="false">
												<sci:help>The user who registered this component.</sci:help>
												<sci:value>scitegic/core</sci:value>
											</sci:arg>
											<sci:arg name="RegistrationDate" type="StringType" required="false" visibility="nevershow" multi="false">
												<sci:help>The date this component was registered.</sci:help>
												<sci:value>Mon Apr 23 12:21:34 2007</sci:value>
											</sci:arg>
											<sci:arg name="ComponentUsage" type="StringType" required="false" visibility="nevershow" multi="false">
												<sci:help>Component Usage</sci:help>
												<sci:value>The &apos;Expression&apos; is evaluated for each incoming data record.  The last statement in the expression evaluates to a boolean value  (true/false or nonzero/zero) and determines the fate of the data record:  Records which evaluate to &apos;true&apos; are passed out the Pass port; those which evaluate to &apos;false&apos; are passed out the &apos;Fail&apos; port.

Input             - Data records
Output Pass  - Data records which evaluate &apos;true&apos;
Output Fail    - Data records which evaluate &apos;false&apos;</sci:value>
											</sci:arg>
											<sci:arg name="ComponentDisplayName" type="StringType" required="false" visibility="nevershow" multi="false">
												<sci:value>Filter out empty records</sci:value>
											</sci:arg>
											<sci:arg name="ComponentIcon" type="StringType" required="true" visibility="nevershow" multi="false">
												<sci:value>FILTERNODE</sci:value>
											</sci:arg>
											<sci:arg name="DerivedFrom" type="StringType" required="false" visibility="nevershow" multi="false">
												<sci:help>The component this component is based upon.</sci:help>
												<sci:value>Custom Filter (PilotScript)</sci:value>
											</sci:arg>
											<sci:arg name="ComponentDisabled" type="LongType" required="false" visibility="nevershow" multi="false">
												<sci:value>0</sci:value>
											</sci:arg>
											<sci:arg name="ComponentGUID" type="StringType" required="false" visibility="nevershow" multi="false">
												<sci:value>{DD58ECD1-516F-48FE-A5DB-8328AED680F2}</sci:value>
											</sci:arg>
											<sci:arg name="ComponentPoint" type="StringType" required="false" visibility="nevershow" multi="false">
												<sci:value>954 -95</sci:value>
											</sci:arg>
											<sci:arg name="ComponentHelp" type="StringType" required="false" visibility="nevershow" multi="true">
												<sci:value>100</sci:value>
												<sci:value>Passes data records for which a PilotScript expression evaluates to True

</sci:value>
												<sci:value>&lt;p&gt;For each incoming data record, the PilotScript statements in &lt;i&gt;Expression&lt;/i&gt; are evaluated. If the last statement in the expression evaluates to True or non-zero, the record is sent out the Pass port. Otherwise it is sent out the Fail port.&lt;/p&gt;
&lt;p&gt;&lt;b&gt;Notes:&lt;/b&gt;
&lt;ul&gt;
&lt;li&gt;To initialize global variables such as counters, use &lt;i&gt;Initial Expression&lt;/i&gt;.&lt;/li&gt; 
&lt;li&gt;To clean up global variables or calculate final results use &lt;i&gt;Final Expression&lt;/i&gt;.&lt;/li&gt;
&lt;li&gt;Parameters on Custom Manipulators do not become global variables that can be accessed via &lt;i&gt;@ParameterName&lt;/i&gt; syntax and can only be accessed by token substitution via &lt;i&gt;$(ParameterName)&lt;/i&gt; syntax.&lt;/li&gt;
&lt;/ul&gt;
&lt;/ul&gt;
</sci:value>
												<sci:value>Generic</sci:value>
												<sci:value/>
												<sci:value>Generic</sci:value>
												<sci:value>Data records for which the final expression in the PilotScript evaluates to True or non-zero</sci:value>
												<sci:value>Generic</sci:value>
												<sci:value>Data records for which the final expression in the PilotScript evaluates to False or zero</sci:value>
											</sci:arg>
											<sci:arg name="Component Sticky Notes" type="StringType" required="false" visibility="nevershow" multi="false"/>
											<sci:arg name="ComponentLocalID" type="LongType" required="false" visibility="nevershow" multi="false">
												<sci:help>Local Component Identifier</sci:help>
												<sci:value>3</sci:value>
											</sci:arg>
											<sci:arg name="Component Path" type="StringType" required="false" visibility="nevershow" multi="false">
												<sci:help>The original path within the database of this component.</sci:help>
												<sci:value>Components\Data Access and Manipulation\Property Filters\Custom Filter (PilotScript)</sci:value>
											</sci:arg>
										</sci:component>
										<sci:proplist>
											<sci:propval name="RegistrationVersion">6.1.0.17</sci:propval>
										</sci:proplist>
									</sci:data>
									<sci:data object="SciTegic.EvaluateExpression.1">
										<sci:component name="Custom Manipulator (PilotScript)" version="2">
											<sci:arg name="Expression" type="ExpressionType" required="true" visibility="visible" multi="false" expanded="true" implbase="{0995D675-7EE2-432C-95DF-E91C14052B22}">
												<sci:help>Expression (or list of expressions separated by semi-colons) to evaluate</sci:help>
												<sci:member>Initial Expression</sci:member>
												<sci:member>Final Expression</sci:member>
												<sci:member>Keep Calculated Properties</sci:member>
												<sci:value>@curr_expassay_cnt++;

HASHADD(@ASSAY_LOOKUP_H,@curr_expassay_cnt,COL3);

/* add assay barcode to exclude hash is marked as &quot;Exclude&quot; in COL5 */
if ((COL5 is defined) AND (COL5 eq &apos;Exclude&apos;)) then
  HASHADD(@ASSAY_EXCLUDE_H,@curr_expassay_cnt,COL3);
end if;</sci:value>
											</sci:arg>
											<sci:arg name="Initial Expression" type="ExpressionType" required="false" visibility="visible" multi="false" implbase="{0995D675-7EE2-432C-95DF-E91C14052B22}">
												<sci:help>This expression is executed only the first time data passes into the component. (Since there is no data available at initialization time, only expressions referencing global properties are allowed.)</sci:help>
												<sci:value>@curr_expassay_cnt := 0;

@ASSAY_LOOKUP_H := HASHCREATE();
@ASSAY_EXCLUDE_H := HASHCREATE();
</sci:value>
											</sci:arg>
											<sci:arg name="Final Expression" type="ExpressionType" required="false" visibility="visible" multi="false" implbase="{0995D675-7EE2-432C-95DF-E91C14052B22}">
												<sci:help>This expression is executed only at finalization (after the last data passes out of the component). 
 (Since there is no data available at finalization time, only expressions referencing global properties are allowed.)</sci:help>
											</sci:arg>
											<sci:arg name="Keep Calculated Properties" type="BoolType" required="true" visibility="visible" multi="false" implbase="{0995D675-7EE2-432C-95DF-E91C14052B22}">
												<sci:help>Adds any properties calculated in this component to a molecule&apos;s property list</sci:help>
												<sci:legalval selected="true">True</sci:legalval>
												<sci:legalval>False</sci:legalval>
											</sci:arg>
											<sci:arg name="ComponentAttributes" type="StringType" required="false" visibility="hidden" multi="true">
												<sci:help>Component Attributes</sci:help>
												<sci:legalval selected="true">ComponentTakesInput</sci:legalval>
												<sci:legalval>ComponentReturnsPass</sci:legalval>
												<sci:legalval>ComponentReturnsFail</sci:legalval>
												<sci:legalval>ComponentRunsLocal</sci:legalval>
											</sci:arg>
											<sci:arg name="OnDataTypeError" type="StringType" required="true" visibility="hidden" multi="false">
												<sci:legalval selected="true">Halt</sci:legalval>
												<sci:legalval>Fail</sci:legalval>
												<sci:legalval>Pass</sci:legalval>
											</sci:arg>
											<sci:arg name="OnGeneralError" type="StringType" required="true" visibility="hidden" multi="false">
												<sci:legalval selected="true">Halt</sci:legalval>
												<sci:legalval>Fail</sci:legalval>
												<sci:legalval>Pass</sci:legalval>
											</sci:arg>
											<sci:arg name="CustomErrorText" type="StringType" required="false" visibility="nevershow" multi="false"/>
											<sci:arg name="Do Screen" type="BoolType" required="false" visibility="nevershow" multi="false" implbase="{0995D675-7EE2-432C-95DF-E91C14052B22}">
												<sci:help>When TRUE, controls which exit port is used for
each data record by evaluating the final expression
(or only one) listed in the &quot;Expression&quot; parameter.
   -Pass (green) port when expression true
   -Fail (red) port when expression false</sci:help>
												<sci:legalval>True</sci:legalval>
												<sci:legalval selected="true">False</sci:legalval>
											</sci:arg>
											<sci:arg name="ExpressionVersion" type="LongType" required="false" visibility="nevershow" multi="false" implbase="{0995D675-7EE2-432C-95DF-E91C14052B22}">
												<sci:help>Version of expression parser to use.</sci:help>
												<sci:value>2</sci:value>
											</sci:arg>
											<sci:arg name="ComponentComment" type="StringType" required="false" visibility="nevershow" multi="false">
												<sci:help>Comment</sci:help>
												<sci:value>Processes commands expressed in PilotScript syntax to apply rapid
manipulations to data record properties. In this way, the component may be
customized to build a new, specialized data manipulation component.</sci:value>
											</sci:arg>
											<sci:arg name="Registrant" type="StringType" required="false" visibility="nevershow" multi="false">
												<sci:help>The user who registered this component.</sci:help>
												<sci:value>scitegic/core</sci:value>
											</sci:arg>
											<sci:arg name="RegistrationDate" type="StringType" required="false" visibility="nevershow" multi="false">
												<sci:help>The date this component was registered.</sci:help>
												<sci:value>Mon Dec 11 10:20:05 2006</sci:value>
											</sci:arg>
											<sci:arg name="ComponentUsage" type="StringType" required="false" visibility="nevershow" multi="false">
												<sci:help>Component Usage</sci:help>
												<sci:value>The &apos;Expression&apos;  is evaluated for each data record, and may alter and manipulate the properties of the data objects. The &apos;Initial expression&apos; is evaluated the first time data passes into the component and is typically used for initializing global variables. See the online documentation for full details of PilotScript expression syntax.

Input             - Data records
Output Pass  - All Data records</sci:value>
											</sci:arg>
											<sci:arg name="ComponentDisplayName" type="StringType" required="false" visibility="nevershow" multi="false">
												<sci:value>Load Compound Plates to global</sci:value>
											</sci:arg>
											<sci:arg name="DerivedFrom" type="StringType" required="false" visibility="nevershow" multi="false">
												<sci:help>The component this component is based upon.</sci:help>
												<sci:value>Custom Manipulator (PilotScript)</sci:value>
											</sci:arg>
											<sci:arg name="ComponentIcon" type="StringType" required="true" visibility="nevershow" multi="false">
												<sci:value>EXPRESSIONNODE</sci:value>
											</sci:arg>
											<sci:arg name="ComponentDisabled" type="LongType" required="false" visibility="nevershow" multi="false">
												<sci:value>0</sci:value>
											</sci:arg>
											<sci:arg name="ComponentGUID" type="StringType" required="false" visibility="nevershow" multi="false">
												<sci:value>{0995D675-7EE2-432C-95DF-E91C14052B22}</sci:value>
											</sci:arg>
											<sci:arg name="ComponentPoint" type="StringType" required="false" visibility="nevershow" multi="false">
												<sci:value>1242 -95</sci:value>
											</sci:arg>
											<sci:arg name="ComponentHelp" type="StringType" required="false" visibility="nevershow" multi="true">
												<sci:value>100</sci:value>
												<sci:value>Applies a PilotScript expression to each data record
</sci:value>
												<sci:value>&lt;p&gt;PilotScript is the native scripting language in Pipeline Pilot.  It is based on PL/SQL and allows you to query or alter the properties on data records.  For example, the expression:

&lt;blockquote&gt;
&lt;code&gt;A := 10;&lt;/code&gt;
&lt;/blockquote&gt;
creates a property named &quot;A&quot; and sets the value to &quot;10&quot;.&lt;/p&gt;

&lt;p&gt;For each incoming data record the PilotScript statements in &lt;i&gt;Expression&lt;/i&gt; are evaluated.&lt;/p&gt;

&lt;p&gt;&lt;b&gt;Notes:&lt;/b&gt;
&lt;ul&gt;
&lt;li&gt;To initialize global variables such as counters, use &lt;i&gt;Initial Expression&lt;/i&gt;.&lt;/li&gt; 
&lt;li&gt;To clean up global variables or calculate final results use &lt;i&gt;Final Expression&lt;/i&gt;.&lt;/li&gt;
&lt;li&gt;Parameters on Custom Manipulators do not become global variables that can be accessed via &lt;i&gt;@ParameterName&lt;/i&gt; syntax and can only be accessed by token substitution via &lt;i&gt;$(ParameterName)&lt;/i&gt; syntax.&lt;/li&gt;
&lt;/ul&gt;

&lt;p&gt;&lt;b&gt;See Also:&lt;/b&gt;&lt;/p&gt;
&lt;ul&gt;
&lt;li&gt;For more information on PilotScript, see &lt;a href=&quot;javascript:DoLink(&apos;scihelpdocs/user/pscript/pscript_overview.htm&apos;)&quot;&gt;PilotScript Overview&lt;/a&gt;.&lt;/li&gt;
&lt;li&gt;To use PilotScript to filter data records use &lt;a href=&quot;javascript:DoLink(&apos;{DD58ECD1-516F-48FE-A5DB-8328AED680F2}&apos;)&quot;&gt;Custom Filter (PilotScript)&lt;/a&gt;.&lt;/li&gt;
&lt;/ul&gt;

</sci:value>
												<sci:value>Generic</sci:value>
												<sci:value/>
												<sci:value>None</sci:value>
												<sci:value/>
												<sci:value>None</sci:value>
												<sci:value/>
											</sci:arg>
											<sci:arg name="RegistrationVersion" type="StringType" required="false" visibility="nevershow" multi="false">
												<sci:help>The server version when this component was registered</sci:help>
												<sci:value>6.0.2.0</sci:value>
											</sci:arg>
											<sci:arg name="Component Sticky Notes" type="StringType" required="false" visibility="nevershow" multi="false"/>
											<sci:arg name="ComponentLocalID" type="LongType" required="false" visibility="nevershow" multi="false">
												<sci:help>Local Component Identifier</sci:help>
												<sci:value>4</sci:value>
											</sci:arg>
											<sci:arg name="Component Path" type="StringType" required="false" visibility="nevershow" multi="false">
												<sci:help>The original path within the database of this component.</sci:help>
												<sci:value>Components\Data Access and Manipulation\Property Manipulators\Custom Manipulator (PilotScript)</sci:value>
											</sci:arg>
										</sci:component>
									</sci:data>
									<sci:data object="SciTegic.Protocol.1">
										<sci:component name="Excel Reader" version="2">
											<sci:arg name="Source" type="URLType" required="true" visibility="visible" multi="false" expanded="true">
												<sci:help>&lt;p&gt;
The file(s) or URL source(s) to read.
&lt;/p&gt;
&lt;p&gt;
This may be a comma-delimited list of files or URLs. URLs may include http, https and ftp. Simple wildcard tokens are supported (* and ?).
&lt;/p&gt;</sci:help>
												<sci:member>Keep Properties</sci:member>
												<sci:member>Maximum</sci:member>
												<sci:member>SourceTag</sci:member>
												<sci:member>HasColumnNames</sci:member>
												<sci:value>$(Barcode_Source)</sci:value>
											</sci:arg>
											<sci:arg name="Maximum" type="LongType" required="false" visibility="visible" multi="false" uimpl="false">
												<sci:help>The maximum number of data records to read (all records if value is empty).</sci:help>
											</sci:arg>
											<sci:arg name="SourceTag" type="StringType" required="true" visibility="visible" multi="false" uimpl="false">
												<sci:help>&lt;p&gt;The type of tag to create to identify the source of data records. A property called &quot;SourceTag&quot; is created and holds the value indicated.
&lt;/p&gt;
&lt;ul&gt;
&lt;li&gt;None: No SourceTag property is created and any existing ones are removed.&lt;/li&gt;
&lt;li&gt;Filename: The name of the file read.&lt;/li&gt;
&lt;li&gt;FilenameAndExtension: The name of the file read with its file extension.&lt;/li&gt;
&lt;li&gt;FullFilename: The name of the file read, including the directory path.&lt;/li&gt;
&lt;li&gt;Number: When multiple files are read in this component, they are numbered 1,2,3...&lt;/li&gt;
&lt;li&gt;Letter: When multiple files are read in this component, they are lettered A, B, C...&lt;/li&gt;
&lt;/ul&gt;
</sci:help>
												<sci:legalval selected="true">None</sci:legalval>
												<sci:legalval>Filename</sci:legalval>
												<sci:legalval>FilenameAndExtension</sci:legalval>
												<sci:legalval>FullFilename</sci:legalval>
												<sci:legalval>Number</sci:legalval>
												<sci:legalval>Letter</sci:legalval>
											</sci:arg>
											<sci:arg name="Keep Properties" type="PropertyPreviewType" required="false" visibility="visible" multi="false" uimpl="false">
												<sci:help>A list of properties the reader should retain for each data record that is output. If a value is not defined, the reader retains all properties. If the parameter contains the value &quot;-&quot; (minus sign), no properties are retained.</sci:help>
											</sci:arg>
											<sci:arg name="HasColumnNames" type="BoolType" required="true" visibility="visible" multi="false" uimpl="false">
												<sci:help>When True, property names are taken from the first line of data in the file. When False, properties are named Column1, Column2, etc.</sci:help>
												<sci:legalval selected="true">True</sci:legalval>
												<sci:legalval>False</sci:legalval>
											</sci:arg>
											<sci:arg name="Sheets" type="StringType" required="true" visibility="visible" multi="false" expanded="true" uimpl="false">
												<sci:help>&lt;p&gt;Identifies the Excel worksheets within the specified file to read.
&lt;/p&gt;
&lt;ul&gt;
&lt;li&gt;AllSheets: Read all worksheets sequentially.&lt;/li&gt;
&lt;li&gt;ActiveSheet: Read only the active worksheet when opened by Excel. (The active sheet is the sheet on top when the file was saved.)&lt;/li&gt;
&lt;li&gt;SheetName: Read only the worksheet named by the &lt;i&gt;SheetName&lt;/i&gt; parameter.&lt;/li&gt;
&lt;/ul&gt;</sci:help>
												<sci:member>SheetTag</sci:member>
												<sci:member>SheetName</sci:member>
												<sci:legalval>AllSheets</sci:legalval>
												<sci:legalval>ActiveSheet</sci:legalval>
												<sci:legalval selected="true">SheetName</sci:legalval>
											</sci:arg>
											<sci:arg name="SheetName" type="StringType" required="false" visibility="visible" multi="false" uimpl="false">
												<sci:help>This parameter is only relevant if &lt;i&gt;Sheet&lt;/i&gt; is set to &quot;SheetName&quot;. In this case, use this parameter to specify which sheet is to be read.</sci:help>
												<sci:enabledscript>SetDisabledDetails(
	      &apos;To enable &apos;.ParameterName().&apos;, set Sheets to &quot;SheetName&quot;&apos;);
(parameter(&apos;Sheets&apos;) eq &apos;SheetName&apos;)</sci:enabledscript>
												<sci:value>CompoundPlate</sci:value>
											</sci:arg>
											<sci:arg name="SheetTag" type="StringType" required="false" visibility="visible" multi="false" uimpl="false">
												<sci:help>&lt;p&gt;If set, a new property named &quot;SheetTag&quot; is defined on each generated data record. This property indicates the worksheet from which the data is read.
&lt;/p&gt;
&lt;ul&gt;
&lt;li&gt;None: No SheetTag property is created.&lt;/li&gt;
&lt;li&gt;SheetName: The name of the worksheet from which the data record is read.&lt;/li&gt;
&lt;li&gt;SheetNumber: When multiple worksheets are read in from one file, they are numbered 1,2,3...&lt;/li&gt;
&lt;/ul&gt;
</sci:help>
												<sci:legalval selected="true">None</sci:legalval>
												<sci:legalval>SheetName</sci:legalval>
												<sci:legalval>SheetNumber</sci:legalval>
											</sci:arg>
											<sci:arg name="Additional Options" type="GroupType" required="false" visibility="visible" multi="false" uimpl="false">
												<sci:help>Contains less commonly used parameters</sci:help>
												<sci:member>AllLines</sci:member>
												<sci:member>UndefinedString</sci:member>
												<sci:member>TrimWhitespace</sci:member>
												<sci:member>CommentLines</sci:member>
												<sci:member>DateFormat</sci:member>
												<sci:member>PreserveExcelFormats</sci:member>
												<sci:member>Reduced Memory Usage</sci:member>
												<sci:member>Extract Comments</sci:member>
											</sci:arg>
											<sci:arg name="CommentLines" type="StringType" required="false" visibility="visible" multi="false" uimpl="false">
												<sci:help>A comma-separated list of rows and
row ranges to specify which initial rows in each
Excel worksheet should be ignored by the
parser (column headers will be read from the
next row).</sci:help>
											</sci:arg>
											<sci:arg name="UndefinedString" type="StringType" required="false" visibility="visible" multi="false" uimpl="false">
												<sci:help>Specifies the character or string used to represent an undefined string in the file being read. When a cell value is encountered containing the undefined string, the property is omitted from the output data record.</sci:help>
											</sci:arg>
											<sci:arg name="AllLines" type="BoolType" required="true" visibility="visible" multi="false" uimpl="false">
												<sci:help>When True, all lines of the text file become part of a single data record. The values for a column from each row become multiple [array] values for the property (column).</sci:help>
												<sci:legalval>True</sci:legalval>
												<sci:legalval selected="true">False</sci:legalval>
											</sci:arg>
											<sci:arg name="TrimWhitespace" type="BoolType" required="true" visibility="visible" multi="false" uimpl="false">
												<sci:help>Trims whitespace from the left and right ends of each value.</sci:help>
												<sci:legalval selected="true">True</sci:legalval>
												<sci:legalval>False</sci:legalval>
											</sci:arg>
											<sci:arg name="DateFormat" type="StringType" required="false" visibility="visible" multi="false">
												<sci:help>Determines the way in which date values are assigned to generated data records. Choose the &quot;Text&quot; option to format Excel date cell values as text strings. The &quot;DateTime&quot; option will result in SciTegic DateTime data properties on the data record.</sci:help>
												<sci:legalval selected="true">Text</sci:legalval>
												<sci:legalval>DateTime</sci:legalval>
											</sci:arg>
											<sci:arg name="PreserveExcelFormats" type="BoolType" required="false" visibility="visible" multi="false">
												<sci:help>Determines how numeric values are assigned to properties. Choose the &quot;True&quot; option to preserve the Excel number formats and mimic the behavior of Excel(on server) component. This value is set to &quot;False&quot; by default.Default behavior is to use the original non-formatted numeric cell values to generate properties.</sci:help>
												<sci:legalval>True</sci:legalval>
												<sci:legalval selected="true">False</sci:legalval>
											</sci:arg>
											<sci:arg name="Reduced Memory Usage" type="BoolType" required="false" visibility="visible" multi="false" legalvalsenforced="false">
												<sci:help>&lt;p&gt;When set to True and the Shortcut Version of Implementation parameter is greater than 1, this component will use much less memory than the previous version with some limitations (&lt;i&gt;See &quot;Known Limitations&quot; below&lt;/i&gt;). When you encounter the issues with this mode, turn this parameter off to work around these limitations.&lt;/p&gt;

&lt;br/&gt;
&lt;b&gt;Notes:&lt;/b&gt;
&lt;ul&gt;
&lt;li&gt;When the value is set to False, old version&apos;s behavior is maintained.&lt;/li&gt;
&lt;li&gt;When &lt;b&gt;the source file&apos;s format is Excel .XLS format (Excel &apos;97-2003)&lt;/b&gt;, this parameter is ignored. This parameter is only applicable to Excel 2007 .XLSX files.&lt;/li&gt;
&lt;li&gt;When &lt;b&gt;the Shortcut Version is absent or less than 2&lt;/b&gt;, this parameter is ignored. In this case, old version&apos;s behavior is maintained.&lt;/li&gt;
&lt;/ul&gt; 

&lt;br/&gt;
&lt;b&gt;Known Limitations:&lt;/b&gt;
&lt;br/&gt;
We are aware of the following limitations when using this parameter.  
&lt;ul&gt;
&lt;li&gt;&lt;b&gt;Source files should be saved with Microsoft Excel.&lt;/b&gt; Files generated by 3rd party programs may not work with this parameter.&lt;/li&gt;
&lt;li&gt;&lt;b&gt;Excel formula support is very limited.&lt;/b&gt; Files that contain Excel formulas may not work with this parameter.&lt;/li&gt;
&lt;/ul&gt; 

</sci:help>
												<sci:legalval selected="true">True</sci:legalval>
												<sci:legalval>False</sci:legalval>
											</sci:arg>
											<sci:arg name="Extract Comments" type="BoolType" required="false" visibility="visible" multi="false" legalvalsenforced="false" uimpl="false">
												<sci:metaproplist>
													<sci:mpropval name="SCI_PromotedFrom" type="StringType">
														<sci:value>Extract Comments</sci:value>
													</sci:mpropval>
													<sci:propval name="SCI_PromotionRenameRule">UsingParent</sci:propval>
												</sci:metaproplist>
												<sci:help>Extract comments from Excel cells and add them to the property with the &quot;SCI_Comment&quot; metadata.</sci:help>
												<sci:legalval>True</sci:legalval>
												<sci:legalval selected="true">False</sci:legalval>
											</sci:arg>
											<sci:arg name="Tempfiles" type="StringType" required="false" visibility="visible" multi="false" uimpl="true">
												<sci:help>&lt;/p&gt;A comma delimited list of global properties, each of which will automatically hold the name of a file in the job&apos;s temporary folder, whose name is guaranteed to be unique.&lt;p/&gt;For each global name, an additional global is created (with the suffix &lt;i&gt;_Filename&lt;/i&gt;) that hold just the leaf file name of the temporary file.&lt;p/&gt;</sci:help>
											</sci:arg>
											<sci:arg name="DeclareLocal" type="StringType" required="false" visibility="visible" multi="false" uimpl="true">
												<sci:help>&lt;p&gt;Lists a set of properties (without the @) to create on the global property list for this subprotocol. Such properties can only be accessed within the scope of this subprotocol and its descendent subprotocols.&lt;p/&gt;Any global property not declared in this way is created on the top level global property list and is accessible from all protocols, but may collide with another property of the same name.&lt;p/&gt;Scoping global properties to the subprotocol where they are used is highly recommended.&lt;/p&gt;</sci:help>
												<sci:value>merge_tagname</sci:value>
											</sci:arg>
											<sci:arg name="RunToCompletion" type="BoolType" required="false" visibility="visible" multi="false" uimpl="true">
												<sci:help>When RunToCompletion is set to True, the subprotocol is re-initialized and executed in its entirety for each record it processes.</sci:help>
												<sci:legalval>True</sci:legalval>
												<sci:legalval selected="true">False</sci:legalval>
											</sci:arg>
											<sci:arg name="Shortcut Version" type="LongType" required="false" visibility="visible" multi="false" uimpl="true">
												<sci:help>Used to maintain backwards compatibility for older protocols with this shortcut component.</sci:help>
												<sci:legalval/>
												<sci:legalval selected="true">1</sci:legalval>
												<sci:legalval>2</sci:legalval>
											</sci:arg>
											<sci:arg name="ComponentAttributes" type="StringType" required="false" visibility="hidden" multi="true">
												<sci:help>Component Attributes</sci:help>
												<sci:legalval>ComponentTakesInput</sci:legalval>
												<sci:legalval selected="true">ComponentReturnsPass</sci:legalval>
												<sci:legalval>ComponentReturnsFail</sci:legalval>
												<sci:legalval>ComponentRunsLocal</sci:legalval>
											</sci:arg>
											<sci:arg name="OnDataTypeError" type="StringType" required="true" visibility="hidden" multi="false">
												<sci:legalval selected="true">Halt</sci:legalval>
												<sci:legalval>Fail</sci:legalval>
												<sci:legalval>Pass</sci:legalval>
											</sci:arg>
											<sci:arg name="OnGeneralError" type="StringType" required="true" visibility="hidden" multi="false">
												<sci:legalval selected="true">Halt</sci:legalval>
												<sci:legalval>Fail</sci:legalval>
												<sci:legalval>Pass</sci:legalval>
											</sci:arg>
											<sci:arg name="CustomErrorText" type="StringType" required="false" visibility="nevershow" multi="false"/>
											<sci:arg name="DerivedFrom" type="StringType" required="false" visibility="nevershow" multi="false">
												<sci:help>The component this component is based upon.</sci:help>
												<sci:value>SubProtocol</sci:value>
											</sci:arg>
											<sci:arg name="ComponentGUID" type="StringType" required="false" visibility="nevershow" multi="false">
												<sci:value>{14D98B18-C990-432C-834B-7026565E5ABF}</sci:value>
											</sci:arg>
											<sci:arg name="ComponentPoint" type="StringType" required="false" visibility="nevershow" multi="false">
												<sci:value>90 -470</sci:value>
											</sci:arg>
											<sci:arg name="ByReference" type="BoolType" required="false" visibility="nevershow" multi="false">
												<sci:help>By Ref</sci:help>
												<sci:value>1</sci:value>
											</sci:arg>
											<sci:arg name="ComponentHelp" type="StringType" required="false" visibility="nevershow" multi="true">
												<sci:value>100</sci:value>
												<sci:value>Read data from Excel files. (Formerly called &lt;i&gt;Excel Reader (Cross Platform)&lt;/i&gt;.)</sci:value>
												<sci:value>&lt;p&gt;Reads the Excel file or files specified by &lt;em&gt;Source&lt;/em&gt;, creating one record for each row in each worksheet in each file. In addition to multiple comma-delimited files, there is support for simple wild cards (* and ?), and support for remote URLs (e.g. http).&lt;/p&gt;

&lt;p&gt;This component reads both the older binary Excel .XLS format (Excel &apos;97-2003) and the newer Excel 2007 .XLSX format.&lt;/p&gt;

&lt;p&gt;This component can also read macro-enabled workbooks with the .XLSM extension, but &lt;b&gt;macros are not evaluated&lt;/b&gt;.&lt;/p&gt;

&lt;p&gt;The component does not require Excel to be installed on the server machine, and therefore is operational on Linux and Windows platforms&lt;/p&gt;

&lt;p&gt;If &lt;i&gt;HasColumnNames&lt;/i&gt; is True, the values on the first line of the file are treated
as the property names. Otherwise, &lt;b&gt;Column1&lt;/b&gt;, &lt;b&gt;Column2&lt;/b&gt;, etc. are used as the
property names.&lt;/p&gt;

&lt;p&gt;Use &lt;i&gt;Sheets&lt;/i&gt; and &lt;i&gt;SheetName&lt;/i&gt; to include specific worksheets within the files. Individual rows and ranges of rows can be excluded using &lt;i&gt;CommentLines&lt;/i&gt;.&lt;/p&gt;
</sci:value>
												<sci:value>None</sci:value>
												<sci:value/>
												<sci:value>Generic</sci:value>
												<sci:value>One record per row in the Excel spreadsheet(s).</sci:value>
												<sci:value>None</sci:value>
												<sci:value/>
											</sci:arg>
											<sci:arg name="RegistrationVersion" type="StringType" required="false" visibility="nevershow" multi="false">
												<sci:help>The server version when this component was registered</sci:help>
												<sci:value>9.5.0.779</sci:value>
											</sci:arg>
											<sci:arg name="Component Sticky Notes" type="StringType" required="false" visibility="nevershow" multi="false"/>
											<sci:arg name="Protocol Sticky Notes" type="StringType" required="false" visibility="nevershow" multi="false">
												<sci:help>Protocol Sticky Notes</sci:help>
											</sci:arg>
											<sci:arg name="ProtocolScale2" type="LongType" required="false" visibility="nevershow" multi="false">
												<sci:help>Protocol Scale</sci:help>
												<sci:value>100</sci:value>
											</sci:arg>
											<sci:arg name="Protocol Options" type="StringType" required="false" visibility="nevershow" multi="false">
												<sci:help>Protocol Options</sci:help>
												<sci:legalval>Make Shortcut by Default</sci:legalval>
												<sci:legalval>Owner Access Only</sci:legalval>
											</sci:arg>
											<sci:arg name="Registrant" type="StringType" required="false" visibility="nevershow" multi="false">
												<sci:help>The user who registered this component.</sci:help>
												<sci:value>scitegic/generic</sci:value>
											</sci:arg>
											<sci:arg name="RegistrationDate" type="StringType" required="false" visibility="nevershow" multi="false">
												<sci:help>The date this component was registered.</sci:help>
												<sci:value>Wed Feb 04 12:45:37 2015</sci:value>
											</sci:arg>
											<sci:arg name="ComponentDisplayName" type="StringType" required="false" visibility="nevershow" multi="false">
												<sci:value>Excel Reader (Cross platform)</sci:value>
											</sci:arg>
											<sci:arg name="ProtocolAutoLayout" type="BoolType" required="false" visibility="nevershow" multi="false">
												<sci:help>Protocol AutoLayout</sci:help>
												<sci:value>0</sci:value>
											</sci:arg>
											<sci:arg name="ComponentDisabled" type="LongType" required="false" visibility="nevershow" multi="false">
												<sci:value>0</sci:value>
											</sci:arg>
											<sci:arg name="ComponentIcon" type="StringType" required="true" visibility="nevershow" multi="false">
												<sci:value>DOCUMENTNODE</sci:value>
											</sci:arg>
											<sci:arg name="ComponentRevision" type="LongType" required="true" visibility="nevershow" multi="false">
												<sci:help>Component Revision</sci:help>
												<sci:value>100</sci:value>
											</sci:arg>
											<sci:arg name="ComponentLocalID" type="LongType" required="false" visibility="nevershow" multi="false">
												<sci:help>Local Component Identifier</sci:help>
												<sci:value>15</sci:value>
											</sci:arg>
											<sci:arg name="SubProtocolMadeLinkIntoCopy" type="BoolType" required="false" visibility="nevershow" multi="false">
												<sci:help>Subprotocol Made Link Into Copy</sci:help>
												<sci:value>0</sci:value>
											</sci:arg>
											<sci:arg name="SubProtocolModified" type="BoolType" required="false" visibility="nevershow" multi="false">
												<sci:help>Subprotocol Modified</sci:help>
												<sci:value>0</sci:value>
											</sci:arg>
											<sci:arg name="Component Path" type="StringType" required="false" visibility="nevershow" multi="false">
												<sci:help>The original path within the database of this component.</sci:help>
												<sci:value>Components\Data Access and Manipulation\File Readers\Excel Reader</sci:value>
											</sci:arg>
										</sci:component>
										<sci:protocol/>
									</sci:data>
									<sci:data object="SciTegic.EvaluateExpression.1">
										<sci:component name="Custom Filter (PilotScript)" version="2">
											<sci:arg name="Expression" type="ExpressionType" required="true" visibility="visible" multi="false" implbase="{DD58ECD1-516F-48FE-A5DB-8328AED680F2}">
												<sci:help>The PilotScript expression used to filter the data.</sci:help>
												<sci:member>Initial Expression</sci:member>
												<sci:member>Final Expression</sci:member>
												<sci:member>Keep Calculated Properties</sci:member>
												<sci:value>if ((COL1 eq &apos;Plate No.&apos;) AND (COL2 eq &apos;RunOrder ID&apos;) AND (COL3 eq &apos;Compound Plate Barcode&apos;) AND (COL4 eq &apos;Comment&apos;)) then
	#pass := TRUE;
end if;

#pass;</sci:value>
											</sci:arg>
											<sci:arg name="Initial Expression" type="ExpressionType" required="false" visibility="visible" multi="false" implbase="{DD58ECD1-516F-48FE-A5DB-8328AED680F2}">
												<sci:help>An expression evaluated only when the component
is first inialized (when the first data record enters).
  (Since there is no data available at initialization
   time, only expressions referencing global
   properties are allowed.)</sci:help>
												<sci:value>#pass := FALSE;</sci:value>
											</sci:arg>
											<sci:arg name="Final Expression" type="ExpressionType" required="false" visibility="visible" multi="false" implbase="{DD58ECD1-516F-48FE-A5DB-8328AED680F2}">
												<sci:help>An expression evaluated only when the
component is finalized (once the last data
record has passed).
*Since there is no data available at finalization
  time, only expressions referencing global 
  properties are allowed.</sci:help>
											</sci:arg>
											<sci:arg name="Keep Calculated Properties" type="BoolType" required="true" visibility="visible" multi="false" implbase="{DD58ECD1-516F-48FE-A5DB-8328AED680F2}">
												<sci:help>Allows any properties that were calculated in
&quot;Expression&quot; to be included with the exiting
record.
Otherwise, these properties are removed after
the evaluation is complete.</sci:help>
												<sci:legalval>True</sci:legalval>
												<sci:legalval selected="true">False</sci:legalval>
											</sci:arg>
											<sci:arg name="ComponentAttributes" type="StringType" required="false" visibility="hidden" multi="true">
												<sci:help>Component Attributes</sci:help>
												<sci:legalval selected="true">ComponentTakesInput</sci:legalval>
												<sci:legalval selected="true">ComponentReturnsPass</sci:legalval>
												<sci:legalval selected="true">ComponentReturnsFail</sci:legalval>
												<sci:legalval>ComponentRunsLocal</sci:legalval>
											</sci:arg>
											<sci:arg name="OnDataTypeError" type="StringType" required="true" visibility="hidden" multi="false">
												<sci:legalval selected="true">Halt</sci:legalval>
												<sci:legalval>Fail</sci:legalval>
												<sci:legalval>Pass</sci:legalval>
											</sci:arg>
											<sci:arg name="OnGeneralError" type="StringType" required="true" visibility="hidden" multi="false">
												<sci:legalval selected="true">Halt</sci:legalval>
												<sci:legalval>Fail</sci:legalval>
												<sci:legalval>Pass</sci:legalval>
											</sci:arg>
											<sci:arg name="CustomErrorText" type="StringType" required="false" visibility="nevershow" multi="false"/>
											<sci:arg name="ExpressionVersion" type="LongType" required="false" visibility="nevershow" multi="false" implbase="{DD58ECD1-516F-48FE-A5DB-8328AED680F2}">
												<sci:help>Version of expression parser to use.</sci:help>
												<sci:value>2</sci:value>
											</sci:arg>
											<sci:arg name="ComponentComment" type="StringType" required="false" visibility="nevershow" multi="false">
												<sci:help>Comment</sci:help>
												<sci:value>Allows you to filter using the result from a PilotScript expression. The expression you specify is evaluated for each incoming data record, and is evaluated to a True or False value. If multiple statements are present, then the value of the last statement is used.</sci:value>
											</sci:arg>
											<sci:arg name="Registrant" type="StringType" required="false" visibility="nevershow" multi="false">
												<sci:help>The user who registered this component.</sci:help>
												<sci:value>scitegic/core</sci:value>
											</sci:arg>
											<sci:arg name="RegistrationDate" type="StringType" required="false" visibility="nevershow" multi="false">
												<sci:help>The date this component was registered.</sci:help>
												<sci:value>Mon Dec 11 10:20:18 2006</sci:value>
											</sci:arg>
											<sci:arg name="ComponentUsage" type="StringType" required="false" visibility="nevershow" multi="false">
												<sci:help>Component Usage</sci:help>
												<sci:value>The &apos;Expression&apos; is evaluated for each incoming data record.  The last statement in the expression evaluates to a boolean value  (true/false or nonzero/zero) and determines the fate of the data record:  Records which evaluate to &apos;true&apos; are passed out the Pass port; those which evaluate to &apos;false&apos; are passed out the &apos;Fail&apos; port.

Input             - Data records
Output Pass  - Data records which evaluate &apos;true&apos;
Output Fail    - Data records which evaluate &apos;false&apos;</sci:value>
											</sci:arg>
											<sci:arg name="ComponentDisplayName" type="StringType" required="false" visibility="nevershow" multi="false">
												<sci:value>Filter for plate records</sci:value>
											</sci:arg>
											<sci:arg name="ComponentIcon" type="StringType" required="true" visibility="nevershow" multi="false">
												<sci:value>FILTERNODE</sci:value>
											</sci:arg>
											<sci:arg name="DerivedFrom" type="StringType" required="false" visibility="nevershow" multi="false">
												<sci:help>The component this component is based upon.</sci:help>
												<sci:value>Custom Filter (PilotScript)</sci:value>
											</sci:arg>
											<sci:arg name="ComponentDisabled" type="LongType" required="false" visibility="nevershow" multi="false">
												<sci:value>0</sci:value>
											</sci:arg>
											<sci:arg name="ComponentGUID" type="StringType" required="false" visibility="nevershow" multi="false">
												<sci:value>{DD58ECD1-516F-48FE-A5DB-8328AED680F2}</sci:value>
											</sci:arg>
											<sci:arg name="ComponentPoint" type="StringType" required="false" visibility="nevershow" multi="false">
												<sci:value>378 -470</sci:value>
											</sci:arg>
											<sci:arg name="ComponentHelp" type="StringType" required="false" visibility="nevershow" multi="true">
												<sci:value>100</sci:value>
												<sci:value>Passes data records for which a PilotScript expression evaluates to True

</sci:value>
												<sci:value>&lt;p&gt;For each incoming data record, the PilotScript statements in &lt;i&gt;Expression&lt;/i&gt; are evaluated. If the last statement in the expression evaluates to True or non-zero, the record is sent out the Pass port. Otherwise it is sent out the Fail port.&lt;/p&gt;
&lt;p&gt;&lt;b&gt;Notes:&lt;/b&gt;
&lt;ul&gt;
&lt;li&gt;To initialize global variables such as counters, use &lt;i&gt;Initial Expression&lt;/i&gt;.&lt;/li&gt; 
&lt;li&gt;To clean up global variables or calculate final results use &lt;i&gt;Final Expression&lt;/i&gt;.&lt;/li&gt;
&lt;li&gt;Parameters on Custom Manipulators do not become global variables that can be accessed via &lt;i&gt;@ParameterName&lt;/i&gt; syntax and can only be accessed by token substitution via &lt;i&gt;$(ParameterName)&lt;/i&gt; syntax.&lt;/li&gt;
&lt;/ul&gt;
&lt;/ul&gt;
</sci:value>
												<sci:value>Generic</sci:value>
												<sci:value/>
												<sci:value>Generic</sci:value>
												<sci:value>Data records for which the final expression in the PilotScript evaluates to True or non-zero</sci:value>
												<sci:value>Generic</sci:value>
												<sci:value>Data records for which the final expression in the PilotScript evaluates to False or zero</sci:value>
											</sci:arg>
											<sci:arg name="Component Sticky Notes" type="StringType" required="false" visibility="nevershow" multi="false"/>
											<sci:arg name="ComponentLocalID" type="LongType" required="false" visibility="nevershow" multi="false">
												<sci:help>Local Component Identifier</sci:help>
												<sci:value>6</sci:value>
											</sci:arg>
											<sci:arg name="Component Path" type="StringType" required="false" visibility="nevershow" multi="false">
												<sci:help>The original path within the database of this component.</sci:help>
												<sci:value>Components\Data Access and Manipulation\Property Filters\Custom Filter (PilotScript)</sci:value>
											</sci:arg>
										</sci:component>
										<sci:proplist>
											<sci:propval name="RegistrationVersion">6.0.2.0</sci:propval>
										</sci:proplist>
									</sci:data>
									<sci:data object="SciTegic.RangeScreen.1">
										<sci:component name="Range Filter" version="2">
											<sci:arg name="List" type="StringType" required="true" visibility="visible" multi="false">
												<sci:help>A list of which data records to pass:
  e.g.,  1,3-5,7,10-11
     will pass the first, third, fourth, fifth and so on.</sci:help>
												<sci:value>2-</sci:value>
											</sci:arg>
											<sci:arg name="ComponentAttributes" type="StringType" required="false" visibility="hidden" multi="true">
												<sci:help>Component Attributes</sci:help>
												<sci:legalval selected="true">ComponentTakesInput</sci:legalval>
												<sci:legalval selected="true">ComponentReturnsPass</sci:legalval>
												<sci:legalval selected="true">ComponentReturnsFail</sci:legalval>
												<sci:legalval>ComponentRunsLocal</sci:legalval>
											</sci:arg>
											<sci:arg name="OnDataTypeError" type="StringType" required="true" visibility="hidden" multi="false">
												<sci:legalval selected="true">Halt</sci:legalval>
												<sci:legalval>Fail</sci:legalval>
												<sci:legalval>Pass</sci:legalval>
											</sci:arg>
											<sci:arg name="OnGeneralError" type="StringType" required="true" visibility="hidden" multi="false">
												<sci:legalval selected="true">Halt</sci:legalval>
												<sci:legalval>Fail</sci:legalval>
												<sci:legalval>Pass</sci:legalval>
											</sci:arg>
											<sci:arg name="CustomErrorText" type="StringType" required="false" visibility="nevershow" multi="false"/>
											<sci:arg name="ComponentComment" type="StringType" required="false" visibility="nevershow" multi="false">
												<sci:help>Comment</sci:help>
												<sci:value>Filters records according to the order that they arrive. You specify a list of records for the Pass port. Items in the list are comma separated, and can be an item index or a range. Items not specified in the list are passed out the Fail port.</sci:value>
											</sci:arg>
											<sci:arg name="Registrant" type="StringType" required="false" visibility="nevershow" multi="false">
												<sci:help>The user who registered this component.</sci:help>
												<sci:value>scitegic/core</sci:value>
											</sci:arg>
											<sci:arg name="RegistrationDate" type="StringType" required="false" visibility="nevershow" multi="false">
												<sci:help>The date this component was registered.</sci:help>
												<sci:value>Fri Dec 13 12:38:32 2002</sci:value>
											</sci:arg>
											<sci:arg name="ComponentUsage" type="StringType" required="false" visibility="nevershow" multi="false">
												<sci:help>Component Usage</sci:help>
												<sci:value>&apos;List&apos; is used to specify a list of records which should be passed out the Pass port, e.g., &apos;1-5,7,9,13-15&apos;, which is the index of the data item in order of arrival.  Items in the list are common separated, and may be either an item index or a range.  Items not specified in the list are passed out the Fail port.

Input             - Data records
Output Pass  - Data records whose index is on the list
Output Fail    - Data records whose index is not on the list</sci:value>
											</sci:arg>
											<sci:arg name="ComponentDisplayName" type="StringType" required="false" visibility="nevershow" multi="false">
												<sci:value>Range Filter: Skip column header</sci:value>
											</sci:arg>
											<sci:arg name="ComponentIcon" type="StringType" required="true" visibility="nevershow" multi="false">
												<sci:value>FILTERNODE</sci:value>
											</sci:arg>
											<sci:arg name="ComponentGUID" type="StringType" required="false" visibility="nevershow" multi="false">
												<sci:value>{0C71D911-BF35-4A1B-8B2C-B9A586BD39F3}</sci:value>
											</sci:arg>
											<sci:arg name="DerivedFrom" type="StringType" required="false" visibility="nevershow" multi="false">
												<sci:help>The component this component is based upon.</sci:help>
												<sci:value>Range Filter</sci:value>
											</sci:arg>
											<sci:arg name="ComponentDisabled" type="LongType" required="false" visibility="nevershow" multi="false">
												<sci:value>0</sci:value>
											</sci:arg>
											<sci:arg name="ComponentPoint" type="StringType" required="false" visibility="nevershow" multi="false">
												<sci:value>666 -470</sci:value>
											</sci:arg>
											<sci:arg name="ComponentHelp" type="StringType" required="false" visibility="nevershow" multi="true">
												<sci:value>100</sci:value>
												<sci:value>Passes data records within a specified range based on the order in which they arrive</sci:value>
												<sci:value>&lt;p&gt;Data records are numbered consecutively (from 1) as they arrive at the component.  The record numbers specified by &lt;i&gt;List&lt;/i&gt; are sent out the Pass port. Records not specified are sent out the Fail port.&lt;/p&gt;

&lt;p&gt;&lt;i&gt;List&lt;/i&gt; items need to be entered as comma-separated values. &lt;i&gt;List&lt;/i&gt; can accept single item indices or ranges (such as &quot;1-5,7,9,13-15&quot;).&lt;/p&gt; 

</sci:value>
												<sci:value>Generic</sci:value>
												<sci:value/>
												<sci:value>Generic</sci:value>
												<sci:value>Data records whose indices match the specified list</sci:value>
												<sci:value>Generic</sci:value>
												<sci:value>Data records whose indices do not match the specified list</sci:value>
											</sci:arg>
											<sci:arg name="Component Sticky Notes" type="StringType" required="false" visibility="nevershow" multi="false"/>
											<sci:arg name="ComponentLocalID" type="LongType" required="false" visibility="nevershow" multi="false">
												<sci:help>Local Component Identifier</sci:help>
												<sci:value>7</sci:value>
											</sci:arg>
											<sci:arg name="Component Path" type="StringType" required="false" visibility="nevershow" multi="false">
												<sci:help>The original path within the database of this component.</sci:help>
												<sci:value>Components\Data Access and Manipulation\Data Filters\Range Filter</sci:value>
											</sci:arg>
										</sci:component>
									</sci:data>
									<sci:data object="SciTegic.EvaluateExpression.1">
										<sci:component name="Custom Filter (PilotScript)" version="2">
											<sci:arg name="Expression" type="ExpressionType" required="true" visibility="visible" multi="false" implbase="{DD58ECD1-516F-48FE-A5DB-8328AED680F2}">
												<sci:help>The PilotScript expression used to filter the data.</sci:help>
												<sci:member>Initial Expression</sci:member>
												<sci:member>Final Expression</sci:member>
												<sci:member>Keep Calculated Properties</sci:member>
												<sci:value>COL3 is defined and COL3 RLIKE &apos;\w&apos;;</sci:value>
											</sci:arg>
											<sci:arg name="Initial Expression" type="ExpressionType" required="false" visibility="visible" multi="false" implbase="{DD58ECD1-516F-48FE-A5DB-8328AED680F2}">
												<sci:help>&lt;p&gt;
An expression evaluated only when the component
is first initialized (when the first data record enters).
&lt;p/&gt;
Since there is no data available at initialization time, only expressions referencing global properties are allowed.
&lt;/p&gt;</sci:help>
											</sci:arg>
											<sci:arg name="Final Expression" type="ExpressionType" required="false" visibility="visible" multi="false" implbase="{DD58ECD1-516F-48FE-A5DB-8328AED680F2}">
												<sci:help>&lt;p&gt;
An expression evaluated only when the
component is finalized (once the last data
record has passed).
&lt;p/&gt;
Since there is no data available at finalization time, only expressions referencing global properties are allowed.
&lt;/p&gt;</sci:help>
											</sci:arg>
											<sci:arg name="Keep Calculated Properties" type="BoolType" required="true" visibility="visible" multi="false" implbase="{DD58ECD1-516F-48FE-A5DB-8328AED680F2}">
												<sci:help>Allows any properties that were calculated in
&quot;Expression&quot; to be included with the exiting
record.
Otherwise, these properties are removed after
the evaluation is complete.</sci:help>
												<sci:legalval>True</sci:legalval>
												<sci:legalval selected="true">False</sci:legalval>
											</sci:arg>
											<sci:arg name="ComponentAttributes" type="StringType" required="false" visibility="hidden" multi="true">
												<sci:help>Component Attributes</sci:help>
												<sci:legalval selected="true">ComponentTakesInput</sci:legalval>
												<sci:legalval selected="true">ComponentReturnsPass</sci:legalval>
												<sci:legalval selected="true">ComponentReturnsFail</sci:legalval>
												<sci:legalval>ComponentRunsLocal</sci:legalval>
											</sci:arg>
											<sci:arg name="OnDataTypeError" type="StringType" required="true" visibility="hidden" multi="false">
												<sci:legalval selected="true">Halt</sci:legalval>
												<sci:legalval>Fail</sci:legalval>
												<sci:legalval>Pass</sci:legalval>
											</sci:arg>
											<sci:arg name="OnGeneralError" type="StringType" required="true" visibility="hidden" multi="false">
												<sci:legalval selected="true">Halt</sci:legalval>
												<sci:legalval>Fail</sci:legalval>
												<sci:legalval>Pass</sci:legalval>
											</sci:arg>
											<sci:arg name="CustomErrorText" type="StringType" required="false" visibility="nevershow" multi="false"/>
											<sci:arg name="ExpressionVersion" type="LongType" required="false" visibility="nevershow" multi="false" implbase="{DD58ECD1-516F-48FE-A5DB-8328AED680F2}">
												<sci:help>Version of expression parser to use.</sci:help>
												<sci:value>2</sci:value>
											</sci:arg>
											<sci:arg name="ComponentComment" type="StringType" required="false" visibility="nevershow" multi="false">
												<sci:help>Comment</sci:help>
												<sci:value>Allows you to filter using the result from a PilotScript expression. The expression you specify is evaluated for each incoming data record, and is evaluated to a True or False value. If multiple statements are present, then the value of the last statement is used.</sci:value>
											</sci:arg>
											<sci:arg name="Registrant" type="StringType" required="false" visibility="nevershow" multi="false">
												<sci:help>The user who registered this component.</sci:help>
												<sci:value>scitegic/core</sci:value>
											</sci:arg>
											<sci:arg name="RegistrationDate" type="StringType" required="false" visibility="nevershow" multi="false">
												<sci:help>The date this component was registered.</sci:help>
												<sci:value>Mon Apr 23 12:21:34 2007</sci:value>
											</sci:arg>
											<sci:arg name="ComponentUsage" type="StringType" required="false" visibility="nevershow" multi="false">
												<sci:help>Component Usage</sci:help>
												<sci:value>The &apos;Expression&apos; is evaluated for each incoming data record.  The last statement in the expression evaluates to a boolean value  (true/false or nonzero/zero) and determines the fate of the data record:  Records which evaluate to &apos;true&apos; are passed out the Pass port; those which evaluate to &apos;false&apos; are passed out the &apos;Fail&apos; port.

Input             - Data records
Output Pass  - Data records which evaluate &apos;true&apos;
Output Fail    - Data records which evaluate &apos;false&apos;</sci:value>
											</sci:arg>
											<sci:arg name="ComponentDisplayName" type="StringType" required="false" visibility="nevershow" multi="false">
												<sci:value>Filter out empty records</sci:value>
											</sci:arg>
											<sci:arg name="ComponentIcon" type="StringType" required="true" visibility="nevershow" multi="false">
												<sci:value>FILTERNODE</sci:value>
											</sci:arg>
											<sci:arg name="DerivedFrom" type="StringType" required="false" visibility="nevershow" multi="false">
												<sci:help>The component this component is based upon.</sci:help>
												<sci:value>Custom Filter (PilotScript)</sci:value>
											</sci:arg>
											<sci:arg name="ComponentDisabled" type="LongType" required="false" visibility="nevershow" multi="false">
												<sci:value>0</sci:value>
											</sci:arg>
											<sci:arg name="ComponentGUID" type="StringType" required="false" visibility="nevershow" multi="false">
												<sci:value>{DD58ECD1-516F-48FE-A5DB-8328AED680F2}</sci:value>
											</sci:arg>
											<sci:arg name="ComponentPoint" type="StringType" required="false" visibility="nevershow" multi="false">
												<sci:value>954 -470</sci:value>
											</sci:arg>
											<sci:arg name="ComponentHelp" type="StringType" required="false" visibility="nevershow" multi="true">
												<sci:value>100</sci:value>
												<sci:value>Passes data records for which a PilotScript expression evaluates to True

</sci:value>
												<sci:value>&lt;p&gt;For each incoming data record, the PilotScript statements in &lt;i&gt;Expression&lt;/i&gt; are evaluated. If the last statement in the expression evaluates to True or non-zero, the record is sent out the Pass port. Otherwise it is sent out the Fail port.&lt;/p&gt;
&lt;p&gt;&lt;b&gt;Notes:&lt;/b&gt;
&lt;ul&gt;
&lt;li&gt;To initialize global variables such as counters, use &lt;i&gt;Initial Expression&lt;/i&gt;.&lt;/li&gt; 
&lt;li&gt;To clean up global variables or calculate final results use &lt;i&gt;Final Expression&lt;/i&gt;.&lt;/li&gt;
&lt;li&gt;Parameters on Custom Manipulators do not become global variables that can be accessed via &lt;i&gt;@ParameterName&lt;/i&gt; syntax and can only be accessed by token substitution via &lt;i&gt;$(ParameterName)&lt;/i&gt; syntax.&lt;/li&gt;
&lt;/ul&gt;
&lt;/ul&gt;
</sci:value>
												<sci:value>Generic</sci:value>
												<sci:value/>
												<sci:value>Generic</sci:value>
												<sci:value>Data records for which the final expression in the PilotScript evaluates to True or non-zero</sci:value>
												<sci:value>Generic</sci:value>
												<sci:value>Data records for which the final expression in the PilotScript evaluates to False or zero</sci:value>
											</sci:arg>
											<sci:arg name="Component Sticky Notes" type="StringType" required="false" visibility="nevershow" multi="false"/>
											<sci:arg name="ComponentLocalID" type="LongType" required="false" visibility="nevershow" multi="false">
												<sci:help>Local Component Identifier</sci:help>
												<sci:value>8</sci:value>
											</sci:arg>
											<sci:arg name="Component Path" type="StringType" required="false" visibility="nevershow" multi="false">
												<sci:help>The original path within the database of this component.</sci:help>
												<sci:value>Components\Data Access and Manipulation\Property Filters\Custom Filter (PilotScript)</sci:value>
											</sci:arg>
										</sci:component>
										<sci:proplist>
											<sci:propval name="RegistrationVersion">6.1.0.17</sci:propval>
										</sci:proplist>
									</sci:data>
									<sci:data object="SciTegic.EvaluateExpression.1">
										<sci:component name="Custom Manipulator (PilotScript)" version="2">
											<sci:arg name="Expression" type="ExpressionType" required="true" visibility="visible" multi="false" expanded="true" implbase="{0995D675-7EE2-432C-95DF-E91C14052B22}">
												<sci:help>Expression (or list of expressions separated by semi-colons) to evaluate</sci:help>
												<sci:member>Initial Expression</sci:member>
												<sci:member>Final Expression</sci:member>
												<sci:member>Keep Calculated Properties</sci:member>
												<sci:value>@curr_expcmpd_cnt++;

HASHADD(@CMPD_LOOKUP_H,@curr_expcmpd_cnt,COL3);</sci:value>
											</sci:arg>
											<sci:arg name="Initial Expression" type="ExpressionType" required="false" visibility="visible" multi="false" implbase="{0995D675-7EE2-432C-95DF-E91C14052B22}">
												<sci:help>This expression is executed only the first time data passes into the component. (Since there is no data available at initialization time, only expressions referencing global properties are allowed.)</sci:help>
												<sci:value>@curr_expcmpd_cnt := 0;

@CMPD_LOOKUP_H := HASHCREATE();
</sci:value>
											</sci:arg>
											<sci:arg name="Final Expression" type="ExpressionType" required="false" visibility="visible" multi="false" implbase="{0995D675-7EE2-432C-95DF-E91C14052B22}">
												<sci:help>This expression is executed only at finalization (after the last data passes out of the component). 
 (Since there is no data available at finalization time, only expressions referencing global properties are allowed.)</sci:help>
											</sci:arg>
											<sci:arg name="Keep Calculated Properties" type="BoolType" required="true" visibility="visible" multi="false" implbase="{0995D675-7EE2-432C-95DF-E91C14052B22}">
												<sci:help>Adds any properties calculated in this component to a molecule&apos;s property list</sci:help>
												<sci:legalval selected="true">True</sci:legalval>
												<sci:legalval>False</sci:legalval>
											</sci:arg>
											<sci:arg name="ComponentAttributes" type="StringType" required="false" visibility="hidden" multi="true">
												<sci:help>Component Attributes</sci:help>
												<sci:legalval selected="true">ComponentTakesInput</sci:legalval>
												<sci:legalval>ComponentReturnsPass</sci:legalval>
												<sci:legalval>ComponentReturnsFail</sci:legalval>
												<sci:legalval>ComponentRunsLocal</sci:legalval>
											</sci:arg>
											<sci:arg name="OnDataTypeError" type="StringType" required="true" visibility="hidden" multi="false">
												<sci:legalval selected="true">Halt</sci:legalval>
												<sci:legalval>Fail</sci:legalval>
												<sci:legalval>Pass</sci:legalval>
											</sci:arg>
											<sci:arg name="OnGeneralError" type="StringType" required="true" visibility="hidden" multi="false">
												<sci:legalval selected="true">Halt</sci:legalval>
												<sci:legalval>Fail</sci:legalval>
												<sci:legalval>Pass</sci:legalval>
											</sci:arg>
											<sci:arg name="CustomErrorText" type="StringType" required="false" visibility="nevershow" multi="false"/>
											<sci:arg name="Do Screen" type="BoolType" required="false" visibility="nevershow" multi="false" implbase="{0995D675-7EE2-432C-95DF-E91C14052B22}">
												<sci:help>When TRUE, controls which exit port is used for
each data record by evaluating the final expression
(or only one) listed in the &quot;Expression&quot; parameter.
   -Pass (green) port when expression true
   -Fail (red) port when expression false</sci:help>
												<sci:legalval>True</sci:legalval>
												<sci:legalval selected="true">False</sci:legalval>
											</sci:arg>
											<sci:arg name="ExpressionVersion" type="LongType" required="false" visibility="nevershow" multi="false" implbase="{0995D675-7EE2-432C-95DF-E91C14052B22}">
												<sci:help>Version of expression parser to use.</sci:help>
												<sci:value>2</sci:value>
											</sci:arg>
											<sci:arg name="ComponentComment" type="StringType" required="false" visibility="nevershow" multi="false">
												<sci:help>Comment</sci:help>
												<sci:value>Processes commands expressed in PilotScript syntax to apply rapid
manipulations to data record properties. In this way, the component may be
customized to build a new, specialized data manipulation component.</sci:value>
											</sci:arg>
											<sci:arg name="Registrant" type="StringType" required="false" visibility="nevershow" multi="false">
												<sci:help>The user who registered this component.</sci:help>
												<sci:value>scitegic/core</sci:value>
											</sci:arg>
											<sci:arg name="RegistrationDate" type="StringType" required="false" visibility="nevershow" multi="false">
												<sci:help>The date this component was registered.</sci:help>
												<sci:value>Mon Dec 11 10:20:05 2006</sci:value>
											</sci:arg>
											<sci:arg name="ComponentUsage" type="StringType" required="false" visibility="nevershow" multi="false">
												<sci:help>Component Usage</sci:help>
												<sci:value>The &apos;Expression&apos;  is evaluated for each data record, and may alter and manipulate the properties of the data objects. The &apos;Initial expression&apos; is evaluated the first time data passes into the component and is typically used for initializing global variables. See the online documentation for full details of PilotScript expression syntax.

Input             - Data records
Output Pass  - All Data records</sci:value>
											</sci:arg>
											<sci:arg name="ComponentDisplayName" type="StringType" required="false" visibility="nevershow" multi="false">
												<sci:value>Load Compound Plates to global</sci:value>
											</sci:arg>
											<sci:arg name="DerivedFrom" type="StringType" required="false" visibility="nevershow" multi="false">
												<sci:help>The component this component is based upon.</sci:help>
												<sci:value>Custom Manipulator (PilotScript)</sci:value>
											</sci:arg>
											<sci:arg name="ComponentIcon" type="StringType" required="true" visibility="nevershow" multi="false">
												<sci:value>EXPRESSIONNODE</sci:value>
											</sci:arg>
											<sci:arg name="ComponentDisabled" type="LongType" required="false" visibility="nevershow" multi="false">
												<sci:value>0</sci:value>
											</sci:arg>
											<sci:arg name="ComponentGUID" type="StringType" required="false" visibility="nevershow" multi="false">
												<sci:value>{0995D675-7EE2-432C-95DF-E91C14052B22}</sci:value>
											</sci:arg>
											<sci:arg name="ComponentPoint" type="StringType" required="false" visibility="nevershow" multi="false">
												<sci:value>1242 -470</sci:value>
											</sci:arg>
											<sci:arg name="ComponentHelp" type="StringType" required="false" visibility="nevershow" multi="true">
												<sci:value>100</sci:value>
												<sci:value>Applies a PilotScript expression to each data record
</sci:value>
												<sci:value>&lt;p&gt;PilotScript is the native scripting language in Pipeline Pilot.  It is based on PL/SQL and allows you to query or alter the properties on data records.  For example, the expression:

&lt;blockquote&gt;
&lt;code&gt;A := 10;&lt;/code&gt;
&lt;/blockquote&gt;
creates a property named &quot;A&quot; and sets the value to &quot;10&quot;.&lt;/p&gt;

&lt;p&gt;For each incoming data record the PilotScript statements in &lt;i&gt;Expression&lt;/i&gt; are evaluated.&lt;/p&gt;

&lt;p&gt;&lt;b&gt;Notes:&lt;/b&gt;
&lt;ul&gt;
&lt;li&gt;To initialize global variables such as counters, use &lt;i&gt;Initial Expression&lt;/i&gt;.&lt;/li&gt; 
&lt;li&gt;To clean up global variables or calculate final results use &lt;i&gt;Final Expression&lt;/i&gt;.&lt;/li&gt;
&lt;li&gt;Parameters on Custom Manipulators do not become global variables that can be accessed via &lt;i&gt;@ParameterName&lt;/i&gt; syntax and can only be accessed by token substitution via &lt;i&gt;$(ParameterName)&lt;/i&gt; syntax.&lt;/li&gt;
&lt;/ul&gt;

&lt;p&gt;&lt;b&gt;See Also:&lt;/b&gt;&lt;/p&gt;
&lt;ul&gt;
&lt;li&gt;For more information on PilotScript, see &lt;a href=&quot;javascript:DoLink(&apos;scihelpdocs/user/pscript/pscript_overview.htm&apos;)&quot;&gt;PilotScript Overview&lt;/a&gt;.&lt;/li&gt;
&lt;li&gt;To use PilotScript to filter data records use &lt;a href=&quot;javascript:DoLink(&apos;{DD58ECD1-516F-48FE-A5DB-8328AED680F2}&apos;)&quot;&gt;Custom Filter (PilotScript)&lt;/a&gt;.&lt;/li&gt;
&lt;/ul&gt;

</sci:value>
												<sci:value>Generic</sci:value>
												<sci:value/>
												<sci:value>None</sci:value>
												<sci:value/>
												<sci:value>None</sci:value>
												<sci:value/>
											</sci:arg>
											<sci:arg name="RegistrationVersion" type="StringType" required="false" visibility="nevershow" multi="false">
												<sci:help>The server version when this component was registered</sci:help>
												<sci:value>6.0.2.0</sci:value>
											</sci:arg>
											<sci:arg name="Component Sticky Notes" type="StringType" required="false" visibility="nevershow" multi="false"/>
											<sci:arg name="ComponentLocalID" type="LongType" required="false" visibility="nevershow" multi="false">
												<sci:help>Local Component Identifier</sci:help>
												<sci:value>9</sci:value>
											</sci:arg>
											<sci:arg name="Component Path" type="StringType" required="false" visibility="nevershow" multi="false">
												<sci:help>The original path within the database of this component.</sci:help>
												<sci:value>Components\Data Access and Manipulation\Property Manipulators\Custom Manipulator (PilotScript)</sci:value>
											</sci:arg>
										</sci:component>
									</sci:data>
									<sci:data object="SciTegic.Protocol.1">
										<sci:component name="Excel Reader" version="2">
											<sci:arg name="Source" type="URLType" required="true" visibility="visible" multi="false" expanded="true">
												<sci:help>&lt;p&gt;
The file(s) or URL source(s) to read.
&lt;/p&gt;
&lt;p&gt;
This may be a comma-delimited list of files or URLs. URLs may include http, https and ftp. Simple wildcard tokens are supported (* and ?).
&lt;/p&gt;</sci:help>
												<sci:member>Keep Properties</sci:member>
												<sci:member>Maximum</sci:member>
												<sci:member>SourceTag</sci:member>
												<sci:member>HasColumnNames</sci:member>
												<sci:value>$(Barcode_Source)</sci:value>
											</sci:arg>
											<sci:arg name="Maximum" type="LongType" required="false" visibility="visible" multi="false" uimpl="false">
												<sci:help>The maximum number of data records to read (all records if value is empty).</sci:help>
											</sci:arg>
											<sci:arg name="SourceTag" type="StringType" required="true" visibility="visible" multi="false" uimpl="false">
												<sci:help>&lt;p&gt;The type of tag to create to identify the source of data records. A property called &quot;SourceTag&quot; is created and holds the value indicated.
&lt;/p&gt;
&lt;ul&gt;
&lt;li&gt;None: No SourceTag property is created and any existing ones are removed.&lt;/li&gt;
&lt;li&gt;Filename: The name of the file read.&lt;/li&gt;
&lt;li&gt;FilenameAndExtension: The name of the file read with its file extension.&lt;/li&gt;
&lt;li&gt;FullFilename: The name of the file read, including the directory path.&lt;/li&gt;
&lt;li&gt;Number: When multiple files are read in this component, they are numbered 1,2,3...&lt;/li&gt;
&lt;li&gt;Letter: When multiple files are read in this component, they are lettered A, B, C...&lt;/li&gt;
&lt;/ul&gt;
</sci:help>
												<sci:legalval selected="true">None</sci:legalval>
												<sci:legalval>Filename</sci:legalval>
												<sci:legalval>FilenameAndExtension</sci:legalval>
												<sci:legalval>FullFilename</sci:legalval>
												<sci:legalval>Number</sci:legalval>
												<sci:legalval>Letter</sci:legalval>
											</sci:arg>
											<sci:arg name="Keep Properties" type="PropertyPreviewType" required="false" visibility="visible" multi="false" uimpl="false">
												<sci:help>A list of properties the reader should retain for each data record that is output. If a value is not defined, the reader retains all properties. If the parameter contains the value &quot;-&quot; (minus sign), no properties are retained.</sci:help>
											</sci:arg>
											<sci:arg name="HasColumnNames" type="BoolType" required="true" visibility="visible" multi="false" uimpl="false">
												<sci:help>When True, property names are taken from the first line of data in the file. When False, properties are named Column1, Column2, etc.</sci:help>
												<sci:legalval selected="true">True</sci:legalval>
												<sci:legalval>False</sci:legalval>
											</sci:arg>
											<sci:arg name="Sheets" type="StringType" required="true" visibility="visible" multi="false" expanded="true" uimpl="false">
												<sci:help>&lt;p&gt;Identifies the Excel worksheets within the specified file to read.
&lt;/p&gt;
&lt;ul&gt;
&lt;li&gt;AllSheets: Read all worksheets sequentially.&lt;/li&gt;
&lt;li&gt;ActiveSheet: Read only the active worksheet when opened by Excel. (The active sheet is the sheet on top when the file was saved.)&lt;/li&gt;
&lt;li&gt;SheetName: Read only the worksheet named by the &lt;i&gt;SheetName&lt;/i&gt; parameter.&lt;/li&gt;
&lt;/ul&gt;</sci:help>
												<sci:member>SheetTag</sci:member>
												<sci:member>SheetName</sci:member>
												<sci:legalval>AllSheets</sci:legalval>
												<sci:legalval>ActiveSheet</sci:legalval>
												<sci:legalval selected="true">SheetName</sci:legalval>
											</sci:arg>
											<sci:arg name="SheetName" type="StringType" required="false" visibility="visible" multi="false" uimpl="false">
												<sci:help>This parameter is only relevant if &lt;i&gt;Sheet&lt;/i&gt; is set to &quot;SheetName&quot;. In this case, use this parameter to specify which sheet is to be read.</sci:help>
												<sci:enabledscript>SetDisabledDetails(
	      &apos;To enable &apos;.ParameterName().&apos;, set Sheets to &quot;SheetName&quot;&apos;);
(parameter(&apos;Sheets&apos;) eq &apos;SheetName&apos;)</sci:enabledscript>
												<sci:value>WellConcs</sci:value>
											</sci:arg>
											<sci:arg name="SheetTag" type="StringType" required="false" visibility="visible" multi="false" uimpl="false">
												<sci:help>&lt;p&gt;If set, a new property named &quot;SheetTag&quot; is defined on each generated data record. This property indicates the worksheet from which the data is read.
&lt;/p&gt;
&lt;ul&gt;
&lt;li&gt;None: No SheetTag property is created.&lt;/li&gt;
&lt;li&gt;SheetName: The name of the worksheet from which the data record is read.&lt;/li&gt;
&lt;li&gt;SheetNumber: When multiple worksheets are read in from one file, they are numbered 1,2,3...&lt;/li&gt;
&lt;/ul&gt;
</sci:help>
												<sci:legalval selected="true">None</sci:legalval>
												<sci:legalval>SheetName</sci:legalval>
												<sci:legalval>SheetNumber</sci:legalval>
											</sci:arg>
											<sci:arg name="Additional Options" type="GroupType" required="false" visibility="visible" multi="false" uimpl="false">
												<sci:help>Contains less commonly used parameters</sci:help>
												<sci:member>AllLines</sci:member>
												<sci:member>UndefinedString</sci:member>
												<sci:member>TrimWhitespace</sci:member>
												<sci:member>CommentLines</sci:member>
												<sci:member>DateFormat</sci:member>
												<sci:member>PreserveExcelFormats</sci:member>
												<sci:member>Reduced Memory Usage</sci:member>
												<sci:member>Extract Comments</sci:member>
											</sci:arg>
											<sci:arg name="CommentLines" type="StringType" required="false" visibility="visible" multi="false" uimpl="false">
												<sci:help>A comma-separated list of rows and
row ranges to specify which initial rows in each
Excel worksheet should be ignored by the
parser (column headers will be read from the
next row).</sci:help>
											</sci:arg>
											<sci:arg name="UndefinedString" type="StringType" required="false" visibility="visible" multi="false" uimpl="false">
												<sci:help>Specifies the character or string used to represent an undefined string in the file being read. When a cell value is encountered containing the undefined string, the property is omitted from the output data record.</sci:help>
											</sci:arg>
											<sci:arg name="AllLines" type="BoolType" required="true" visibility="visible" multi="false" uimpl="false">
												<sci:help>When True, all lines of the text file become part of a single data record. The values for a column from each row become multiple [array] values for the property (column).</sci:help>
												<sci:legalval>True</sci:legalval>
												<sci:legalval selected="true">False</sci:legalval>
											</sci:arg>
											<sci:arg name="TrimWhitespace" type="BoolType" required="true" visibility="visible" multi="false" uimpl="false">
												<sci:help>Trims whitespace from the left and right ends of each value.</sci:help>
												<sci:legalval selected="true">True</sci:legalval>
												<sci:legalval>False</sci:legalval>
											</sci:arg>
											<sci:arg name="DateFormat" type="StringType" required="false" visibility="visible" multi="false">
												<sci:help>Determines the way in which date values are assigned to generated data records. Choose the &quot;Text&quot; option to format Excel date cell values as text strings. The &quot;DateTime&quot; option will result in SciTegic DateTime data properties on the data record.</sci:help>
												<sci:legalval selected="true">Text</sci:legalval>
												<sci:legalval>DateTime</sci:legalval>
											</sci:arg>
											<sci:arg name="PreserveExcelFormats" type="BoolType" required="false" visibility="visible" multi="false">
												<sci:help>Determines how numeric values are assigned to properties. Choose the &quot;True&quot; option to preserve the Excel number formats and mimic the behavior of Excel(on server) component. This value is set to &quot;False&quot; by default.Default behavior is to use the original non-formatted numeric cell values to generate properties.</sci:help>
												<sci:legalval>True</sci:legalval>
												<sci:legalval selected="true">False</sci:legalval>
											</sci:arg>
											<sci:arg name="Reduced Memory Usage" type="BoolType" required="false" visibility="visible" multi="false" legalvalsenforced="false">
												<sci:help>&lt;p&gt;When set to True and the Shortcut Version of Implementation parameter is greater than 1, this component will use much less memory than the previous version with some limitations (&lt;i&gt;See &quot;Known Limitations&quot; below&lt;/i&gt;). When you encounter the issues with this mode, turn this parameter off to work around these limitations.&lt;/p&gt;

&lt;br/&gt;
&lt;b&gt;Notes:&lt;/b&gt;
&lt;ul&gt;
&lt;li&gt;When the value is set to False, old version&apos;s behavior is maintained.&lt;/li&gt;
&lt;li&gt;When &lt;b&gt;the source file&apos;s format is Excel .XLS format (Excel &apos;97-2003)&lt;/b&gt;, this parameter is ignored. This parameter is only applicable to Excel 2007 .XLSX files.&lt;/li&gt;
&lt;li&gt;When &lt;b&gt;the Shortcut Version is absent or less than 2&lt;/b&gt;, this parameter is ignored. In this case, old version&apos;s behavior is maintained.&lt;/li&gt;
&lt;/ul&gt; 

&lt;br/&gt;
&lt;b&gt;Known Limitations:&lt;/b&gt;
&lt;br/&gt;
We are aware of the following limitations when using this parameter.  
&lt;ul&gt;
&lt;li&gt;&lt;b&gt;Source files should be saved with Microsoft Excel.&lt;/b&gt; Files generated by 3rd party programs may not work with this parameter.&lt;/li&gt;
&lt;li&gt;&lt;b&gt;Excel formula support is very limited.&lt;/b&gt; Files that contain Excel formulas may not work with this parameter.&lt;/li&gt;
&lt;/ul&gt; 

</sci:help>
												<sci:legalval selected="true">True</sci:legalval>
												<sci:legalval>False</sci:legalval>
											</sci:arg>
											<sci:arg name="Extract Comments" type="BoolType" required="false" visibility="visible" multi="false" legalvalsenforced="false" uimpl="false">
												<sci:metaproplist>
													<sci:mpropval name="SCI_PromotedFrom" type="StringType">
														<sci:value>Extract Comments</sci:value>
													</sci:mpropval>
													<sci:propval name="SCI_PromotionRenameRule">UsingParent</sci:propval>
												</sci:metaproplist>
												<sci:help>Extract comments from Excel cells and add them to the property with the &quot;SCI_Comment&quot; metadata.</sci:help>
												<sci:legalval>True</sci:legalval>
												<sci:legalval selected="true">False</sci:legalval>
											</sci:arg>
											<sci:arg name="Tempfiles" type="StringType" required="false" visibility="visible" multi="false" uimpl="true">
												<sci:help>&lt;/p&gt;A comma delimited list of global properties, each of which will automatically hold the name of a file in the job&apos;s temporary folder, whose name is guaranteed to be unique.&lt;p/&gt;For each global name, an additional global is created (with the suffix &lt;i&gt;_Filename&lt;/i&gt;) that hold just the leaf file name of the temporary file.&lt;p/&gt;</sci:help>
											</sci:arg>
											<sci:arg name="DeclareLocal" type="StringType" required="false" visibility="visible" multi="false" uimpl="true">
												<sci:help>&lt;p&gt;Lists a set of properties (without the @) to create on the global property list for this subprotocol. Such properties can only be accessed within the scope of this subprotocol and its descendent subprotocols.&lt;p/&gt;Any global property not declared in this way is created on the top level global property list and is accessible from all protocols, but may collide with another property of the same name.&lt;p/&gt;Scoping global properties to the subprotocol where they are used is highly recommended.&lt;/p&gt;</sci:help>
												<sci:value>merge_tagname</sci:value>
											</sci:arg>
											<sci:arg name="RunToCompletion" type="BoolType" required="false" visibility="visible" multi="false" uimpl="true">
												<sci:help>When RunToCompletion is set to True, the subprotocol is re-initialized and executed in its entirety for each record it processes.</sci:help>
												<sci:legalval>True</sci:legalval>
												<sci:legalval selected="true">False</sci:legalval>
											</sci:arg>
											<sci:arg name="Shortcut Version" type="LongType" required="false" visibility="visible" multi="false" uimpl="true">
												<sci:help>Used to maintain backwards compatibility for older protocols with this shortcut component.</sci:help>
												<sci:legalval/>
												<sci:legalval selected="true">1</sci:legalval>
												<sci:legalval>2</sci:legalval>
											</sci:arg>
											<sci:arg name="ComponentAttributes" type="StringType" required="false" visibility="hidden" multi="true">
												<sci:help>Component Attributes</sci:help>
												<sci:legalval>ComponentTakesInput</sci:legalval>
												<sci:legalval selected="true">ComponentReturnsPass</sci:legalval>
												<sci:legalval>ComponentReturnsFail</sci:legalval>
												<sci:legalval>ComponentRunsLocal</sci:legalval>
											</sci:arg>
											<sci:arg name="OnDataTypeError" type="StringType" required="true" visibility="hidden" multi="false">
												<sci:legalval selected="true">Halt</sci:legalval>
												<sci:legalval>Fail</sci:legalval>
												<sci:legalval>Pass</sci:legalval>
											</sci:arg>
											<sci:arg name="OnGeneralError" type="StringType" required="true" visibility="hidden" multi="false">
												<sci:legalval selected="true">Halt</sci:legalval>
												<sci:legalval>Fail</sci:legalval>
												<sci:legalval>Pass</sci:legalval>
											</sci:arg>
											<sci:arg name="CustomErrorText" type="StringType" required="false" visibility="nevershow" multi="false"/>
											<sci:arg name="DerivedFrom" type="StringType" required="false" visibility="nevershow" multi="false">
												<sci:help>The component this component is based upon.</sci:help>
												<sci:value>SubProtocol</sci:value>
											</sci:arg>
											<sci:arg name="ComponentGUID" type="StringType" required="false" visibility="nevershow" multi="false">
												<sci:value>{14D98B18-C990-432C-834B-7026565E5ABF}</sci:value>
											</sci:arg>
											<sci:arg name="ComponentPoint" type="StringType" required="false" visibility="nevershow" multi="false">
												<sci:value>90 -820</sci:value>
											</sci:arg>
											<sci:arg name="ByReference" type="BoolType" required="false" visibility="nevershow" multi="false">
												<sci:help>By Ref</sci:help>
												<sci:value>1</sci:value>
											</sci:arg>
											<sci:arg name="ComponentHelp" type="StringType" required="false" visibility="nevershow" multi="true">
												<sci:value>100</sci:value>
												<sci:value>Read data from Excel files. (Formerly called &lt;i&gt;Excel Reader (Cross Platform)&lt;/i&gt;.)</sci:value>
												<sci:value>&lt;p&gt;Reads the Excel file or files specified by &lt;em&gt;Source&lt;/em&gt;, creating one record for each row in each worksheet in each file. In addition to multiple comma-delimited files, there is support for simple wild cards (* and ?), and support for remote URLs (e.g. http).&lt;/p&gt;

&lt;p&gt;This component reads both the older binary Excel .XLS format (Excel &apos;97-2003) and the newer Excel 2007 .XLSX format.&lt;/p&gt;

&lt;p&gt;This component can also read macro-enabled workbooks with the .XLSM extension, but &lt;b&gt;macros are not evaluated&lt;/b&gt;.&lt;/p&gt;

&lt;p&gt;The component does not require Excel to be installed on the server machine, and therefore is operational on Linux and Windows platforms&lt;/p&gt;

&lt;p&gt;If &lt;i&gt;HasColumnNames&lt;/i&gt; is True, the values on the first line of the file are treated
as the property names. Otherwise, &lt;b&gt;Column1&lt;/b&gt;, &lt;b&gt;Column2&lt;/b&gt;, etc. are used as the
property names.&lt;/p&gt;

&lt;p&gt;Use &lt;i&gt;Sheets&lt;/i&gt; and &lt;i&gt;SheetName&lt;/i&gt; to include specific worksheets within the files. Individual rows and ranges of rows can be excluded using &lt;i&gt;CommentLines&lt;/i&gt;.&lt;/p&gt;
</sci:value>
												<sci:value>None</sci:value>
												<sci:value/>
												<sci:value>Generic</sci:value>
												<sci:value>One record per row in the Excel spreadsheet(s).</sci:value>
												<sci:value>None</sci:value>
												<sci:value/>
											</sci:arg>
											<sci:arg name="RegistrationVersion" type="StringType" required="false" visibility="nevershow" multi="false">
												<sci:help>The server version when this component was registered</sci:help>
												<sci:value>9.5.0.779</sci:value>
											</sci:arg>
											<sci:arg name="Component Sticky Notes" type="StringType" required="false" visibility="nevershow" multi="false"/>
											<sci:arg name="Protocol Sticky Notes" type="StringType" required="false" visibility="nevershow" multi="false">
												<sci:help>Protocol Sticky Notes</sci:help>
											</sci:arg>
											<sci:arg name="ProtocolScale2" type="LongType" required="false" visibility="nevershow" multi="false">
												<sci:help>Protocol Scale</sci:help>
												<sci:value>100</sci:value>
											</sci:arg>
											<sci:arg name="Protocol Options" type="StringType" required="false" visibility="nevershow" multi="false">
												<sci:help>Protocol Options</sci:help>
												<sci:legalval>Make Shortcut by Default</sci:legalval>
												<sci:legalval>Owner Access Only</sci:legalval>
											</sci:arg>
											<sci:arg name="Registrant" type="StringType" required="false" visibility="nevershow" multi="false">
												<sci:help>The user who registered this component.</sci:help>
												<sci:value>scitegic/generic</sci:value>
											</sci:arg>
											<sci:arg name="RegistrationDate" type="StringType" required="false" visibility="nevershow" multi="false">
												<sci:help>The date this component was registered.</sci:help>
												<sci:value>Wed Feb 04 12:45:37 2015</sci:value>
											</sci:arg>
											<sci:arg name="ComponentDisplayName" type="StringType" required="false" visibility="nevershow" multi="false">
												<sci:value>Excel Reader (Cross platform)</sci:value>
											</sci:arg>
											<sci:arg name="ProtocolAutoLayout" type="BoolType" required="false" visibility="nevershow" multi="false">
												<sci:help>Protocol AutoLayout</sci:help>
												<sci:value>0</sci:value>
											</sci:arg>
											<sci:arg name="ComponentDisabled" type="LongType" required="false" visibility="nevershow" multi="false">
												<sci:value>0</sci:value>
											</sci:arg>
											<sci:arg name="ComponentIcon" type="StringType" required="true" visibility="nevershow" multi="false">
												<sci:value>DOCUMENTNODE</sci:value>
											</sci:arg>
											<sci:arg name="ComponentRevision" type="LongType" required="true" visibility="nevershow" multi="false">
												<sci:help>Component Revision</sci:help>
												<sci:value>100</sci:value>
											</sci:arg>
											<sci:arg name="ComponentLocalID" type="LongType" required="false" visibility="nevershow" multi="false">
												<sci:help>Local Component Identifier</sci:help>
												<sci:value>16</sci:value>
											</sci:arg>
											<sci:arg name="SubProtocolMadeLinkIntoCopy" type="BoolType" required="false" visibility="nevershow" multi="false">
												<sci:help>Subprotocol Made Link Into Copy</sci:help>
												<sci:value>0</sci:value>
											</sci:arg>
											<sci:arg name="SubProtocolModified" type="BoolType" required="false" visibility="nevershow" multi="false">
												<sci:help>Subprotocol Modified</sci:help>
												<sci:value>0</sci:value>
											</sci:arg>
											<sci:arg name="Component Path" type="StringType" required="false" visibility="nevershow" multi="false">
												<sci:help>The original path within the database of this component.</sci:help>
												<sci:value>Components\Data Access and Manipulation\File Readers\Excel Reader</sci:value>
											</sci:arg>
										</sci:component>
										<sci:protocol/>
									</sci:data>
									<sci:data object="SciTegic.EvaluateExpression.1">
										<sci:component name="Custom Filter (PilotScript)" version="2">
											<sci:arg name="Expression" type="ExpressionType" required="true" visibility="visible" multi="false" implbase="{DD58ECD1-516F-48FE-A5DB-8328AED680F2}">
												<sci:help>The PilotScript expression used to filter the data.</sci:help>
												<sci:member>Initial Expression</sci:member>
												<sci:member>Final Expression</sci:member>
												<sci:member>Keep Calculated Properties</sci:member>
												<sci:value>/* accept records on row A */
if (COL1 eq &apos;A&apos;) then
	#pass := TRUE;
end if;

if (#nextend) then
	#pass := FALSE;
end if;

/* flag final row depending on plate size */
if (COL1 eq &apos;H&apos; AND @numrow == 8) then
	#nextend := TRUE;
elsif (COL1 eq &apos;P&apos; AND @numrow == 16) then
	#nextend := TRUE;
end if;

#pass;


</sci:value>
											</sci:arg>
											<sci:arg name="Initial Expression" type="ExpressionType" required="false" visibility="visible" multi="false" implbase="{DD58ECD1-516F-48FE-A5DB-8328AED680F2}">
												<sci:help>&lt;p&gt;
An expression evaluated only when the component
is first initialized (when the first data record enters).
&lt;p/&gt;
Since there is no data available at initialization time, only expressions referencing local or global properties are allowed.
&lt;/p&gt;</sci:help>
												<sci:value>#pass := FALSE;
#nextend := FALSE;</sci:value>
											</sci:arg>
											<sci:arg name="Final Expression" type="ExpressionType" required="false" visibility="visible" multi="false" implbase="{DD58ECD1-516F-48FE-A5DB-8328AED680F2}">
												<sci:help>&lt;p&gt;
An expression evaluated only when the
component is finalized (once the last data
record has passed).
&lt;p/&gt;
Since there is no data available at finalization time, only expressions referencing local or global properties are allowed.
&lt;/p&gt;</sci:help>
											</sci:arg>
											<sci:arg name="Keep Calculated Properties" type="BoolType" required="true" visibility="visible" multi="false" implbase="{DD58ECD1-516F-48FE-A5DB-8328AED680F2}">
												<sci:help>Allows any properties that were calculated in
&quot;Expression&quot; to be included with the exiting
record.
Otherwise, these properties are removed after
the evaluation is complete.</sci:help>
												<sci:legalval>True</sci:legalval>
												<sci:legalval selected="true">False</sci:legalval>
											</sci:arg>
											<sci:arg name="ComponentAttributes" type="StringType" required="false" visibility="hidden" multi="true">
												<sci:help>Component Attributes</sci:help>
												<sci:legalval selected="true">ComponentTakesInput</sci:legalval>
												<sci:legalval selected="true">ComponentReturnsPass</sci:legalval>
												<sci:legalval selected="true">ComponentReturnsFail</sci:legalval>
												<sci:legalval>ComponentRunsLocal</sci:legalval>
											</sci:arg>
											<sci:arg name="OnDataTypeError" type="StringType" required="true" visibility="hidden" multi="false">
												<sci:legalval selected="true">Halt</sci:legalval>
												<sci:legalval>Fail</sci:legalval>
												<sci:legalval>Pass</sci:legalval>
											</sci:arg>
											<sci:arg name="OnGeneralError" type="StringType" required="true" visibility="hidden" multi="false">
												<sci:legalval selected="true">Halt</sci:legalval>
												<sci:legalval>Fail</sci:legalval>
												<sci:legalval>Pass</sci:legalval>
											</sci:arg>
											<sci:arg name="CustomErrorText" type="StringType" required="false" visibility="nevershow" multi="false"/>
											<sci:arg name="ExpressionVersion" type="LongType" required="false" visibility="nevershow" multi="false" implbase="{DD58ECD1-516F-48FE-A5DB-8328AED680F2}">
												<sci:help>Version of expression parser to use.</sci:help>
												<sci:value>2</sci:value>
											</sci:arg>
											<sci:arg name="ComponentComment" type="StringType" required="false" visibility="nevershow" multi="false">
												<sci:help>Comment</sci:help>
												<sci:value>Allows you to filter using the result from a PilotScript expression. The expression you specify is evaluated for each incoming data record, and is evaluated to a True or False value. If multiple statements are present, then the value of the last statement is used.</sci:value>
											</sci:arg>
											<sci:arg name="Registrant" type="StringType" required="false" visibility="nevershow" multi="false">
												<sci:help>The user who registered this component.</sci:help>
												<sci:value>scitegic/generic</sci:value>
											</sci:arg>
											<sci:arg name="RegistrationDate" type="StringType" required="false" visibility="nevershow" multi="false">
												<sci:help>The date this component was registered.</sci:help>
												<sci:value>Mon Jan 21 09:57:16 2008</sci:value>
											</sci:arg>
											<sci:arg name="ComponentUsage" type="StringType" required="false" visibility="nevershow" multi="false">
												<sci:help>Component Usage</sci:help>
												<sci:value>The &apos;Expression&apos; is evaluated for each incoming data record.  The last statement in the expression evaluates to a boolean value  (true/false or nonzero/zero) and determines the fate of the data record:  Records which evaluate to &apos;true&apos; are passed out the Pass port; those which evaluate to &apos;false&apos; are passed out the &apos;Fail&apos; port.

Input             - Data records
Output Pass  - Data records which evaluate &apos;true&apos;
Output Fail    - Data records which evaluate &apos;false&apos;</sci:value>
											</sci:arg>
											<sci:arg name="ComponentDisplayName" type="StringType" required="false" visibility="nevershow" multi="false">
												<sci:value>Filter for plate records</sci:value>
											</sci:arg>
											<sci:arg name="ComponentIcon" type="StringType" required="true" visibility="nevershow" multi="false">
												<sci:value>FILTERNODE</sci:value>
											</sci:arg>
											<sci:arg name="DerivedFrom" type="StringType" required="false" visibility="nevershow" multi="false">
												<sci:help>The component this component is based upon.</sci:help>
												<sci:value>Custom Filter (PilotScript)</sci:value>
											</sci:arg>
											<sci:arg name="ComponentDisabled" type="LongType" required="false" visibility="nevershow" multi="false">
												<sci:value>0</sci:value>
											</sci:arg>
											<sci:arg name="ComponentGUID" type="StringType" required="false" visibility="nevershow" multi="false">
												<sci:value>{DD58ECD1-516F-48FE-A5DB-8328AED680F2}</sci:value>
											</sci:arg>
											<sci:arg name="ComponentPoint" type="StringType" required="false" visibility="nevershow" multi="false">
												<sci:value>378 -820</sci:value>
											</sci:arg>
											<sci:arg name="ComponentHelp" type="StringType" required="false" visibility="nevershow" multi="true">
												<sci:value>100</sci:value>
												<sci:value>Passes data records for which a PilotScript expression evaluates to True

</sci:value>
												<sci:value>&lt;p&gt;For each incoming data record, the PilotScript statements in &lt;i&gt;Expression&lt;/i&gt; are evaluated. If the last statement in the expression evaluates to True or non-zero, the record is sent out the Pass port. Otherwise it is sent out the Fail port.&lt;/p&gt;
&lt;p&gt;&lt;b&gt;Notes:&lt;/b&gt;
&lt;ul&gt;
&lt;li&gt;To initialize global variables such as counters, use &lt;i&gt;Initial Expression&lt;/i&gt;.&lt;/li&gt; 
&lt;li&gt;To clean up global variables or calculate final results use &lt;i&gt;Final Expression&lt;/i&gt;.&lt;/li&gt;
&lt;li&gt;Parameters on Custom Manipulators do not become global variables that can be accessed via &lt;i&gt;@ParameterName&lt;/i&gt; syntax.  They must be accessed by using the &lt;i&gt;Parameter(&apos;ParameterName&apos;)&lt;/i&gt; function or by using token substitution via &lt;i&gt;$(ParameterName)&lt;/i&gt; syntax.&lt;/li&gt;
&lt;/ul&gt;
&lt;/ul&gt;
</sci:value>
												<sci:value>Generic</sci:value>
												<sci:value/>
												<sci:value>Generic</sci:value>
												<sci:value>Data records for which the final expression in the PilotScript evaluates to True or non-zero</sci:value>
												<sci:value>Generic</sci:value>
												<sci:value>Data records for which the final expression in the PilotScript evaluates to False or zero</sci:value>
											</sci:arg>
											<sci:arg name="Component Sticky Notes" type="StringType" required="false" visibility="nevershow" multi="false"/>
											<sci:arg name="ComponentLocalID" type="LongType" required="false" visibility="nevershow" multi="false">
												<sci:help>Local Component Identifier</sci:help>
												<sci:value>11</sci:value>
											</sci:arg>
											<sci:arg name="Component Path" type="StringType" required="false" visibility="nevershow" multi="false">
												<sci:help>The original path within the database of this component.</sci:help>
												<sci:value>Components\Data Access and Manipulation\Property Filters\Custom Filter (PilotScript)</sci:value>
											</sci:arg>
										</sci:component>
										<sci:proplist>
											<sci:propval name="RegistrationVersion">7.0.0.35</sci:propval>
										</sci:proplist>
									</sci:data>
									<sci:data object="SciTegic.EvaluateExpression.1">
										<sci:component name="Custom Manipulator (PilotScript)" version="2">
											<sci:arg name="Expression" type="ExpressionType" required="true" visibility="visible" multi="false" expanded="true" implbase="{0995D675-7EE2-432C-95DF-E91C14052B22}">
												<sci:help>Expression (or list of expressions separated by semi-colons) to evaluate.</sci:help>
												<sci:member>Initial Expression</sci:member>
												<sci:member>Final Expression</sci:member>
												<sci:member>Keep Calculated Properties</sci:member>
												<sci:value>#currRowNum := HASHFIND(@row_hash,COL1);

for #i in 2 .. (@numcol + 1) loop
	#currConc := property(&apos;COL&apos; . #i);
	@wellConc_arr[#currRowNum][#i - 1] := #currConc;
end loop;
</sci:value>
											</sci:arg>
											<sci:arg name="Initial Expression" type="ExpressionType" required="false" visibility="visible" multi="false" implbase="{0995D675-7EE2-432C-95DF-E91C14052B22}">
												<sci:help>&lt;p&gt;
This expression is executed only the first time data passes into the component.
&lt;p/&gt; 
Since there is no data available at initialization time, only expressions referencing local or global properties are allowed.
&lt;/p&gt;</sci:help>
												<sci:value>resize(@wellConc_arr,@numrow,@numcol);
</sci:value>
											</sci:arg>
											<sci:arg name="Final Expression" type="ExpressionType" required="false" visibility="visible" multi="false" implbase="{0995D675-7EE2-432C-95DF-E91C14052B22}">
												<sci:help>&lt;p&gt;
This expression is executed only at finalization (after the last data passes out of the component).
&lt;p/&gt; 
Since there is no data available at finalization time, only expressions referencing local or global properties are allowed.
&lt;/p&gt;</sci:help>
											</sci:arg>
											<sci:arg name="Keep Calculated Properties" type="BoolType" required="true" visibility="visible" multi="false" implbase="{0995D675-7EE2-432C-95DF-E91C14052B22}">
												<sci:help>Adds any properties calculated in this component to a data record&apos;s property list.</sci:help>
												<sci:legalval selected="true">True</sci:legalval>
												<sci:legalval>False</sci:legalval>
											</sci:arg>
											<sci:arg name="ComponentAttributes" type="StringType" required="false" visibility="hidden" multi="true">
												<sci:help>Component Attributes</sci:help>
												<sci:legalval selected="true">ComponentTakesInput</sci:legalval>
												<sci:legalval>ComponentReturnsPass</sci:legalval>
												<sci:legalval>ComponentReturnsFail</sci:legalval>
												<sci:legalval>ComponentRunsLocal</sci:legalval>
											</sci:arg>
											<sci:arg name="OnDataTypeError" type="StringType" required="true" visibility="hidden" multi="false">
												<sci:legalval selected="true">Halt</sci:legalval>
												<sci:legalval>Fail</sci:legalval>
												<sci:legalval>Pass</sci:legalval>
											</sci:arg>
											<sci:arg name="OnGeneralError" type="StringType" required="true" visibility="hidden" multi="false">
												<sci:legalval selected="true">Halt</sci:legalval>
												<sci:legalval>Fail</sci:legalval>
												<sci:legalval>Pass</sci:legalval>
											</sci:arg>
											<sci:arg name="CustomErrorText" type="StringType" required="false" visibility="nevershow" multi="false"/>
											<sci:arg name="Do Screen" type="BoolType" required="false" visibility="nevershow" multi="false" implbase="{0995D675-7EE2-432C-95DF-E91C14052B22}">
												<sci:help>When TRUE, controls which exit port is used for
each data record by evaluating the final expression
(or only one) listed in the &quot;Expression&quot; parameter.
   -Pass (green) port when expression true
   -Fail (red) port when expression false</sci:help>
												<sci:legalval>True</sci:legalval>
												<sci:legalval selected="true">False</sci:legalval>
											</sci:arg>
											<sci:arg name="ExpressionVersion" type="LongType" required="false" visibility="nevershow" multi="false" implbase="{0995D675-7EE2-432C-95DF-E91C14052B22}">
												<sci:help>Version of expression parser to use.</sci:help>
												<sci:value>2</sci:value>
											</sci:arg>
											<sci:arg name="ComponentComment" type="StringType" required="false" visibility="nevershow" multi="false">
												<sci:help>Comment</sci:help>
												<sci:value>Processes commands expressed in PilotScript syntax to apply rapid
manipulations to data record properties. In this way, the component may be
customized to build a new, specialized data manipulation component.</sci:value>
											</sci:arg>
											<sci:arg name="Registrant" type="StringType" required="false" visibility="nevershow" multi="false">
												<sci:help>The user who registered this component.</sci:help>
												<sci:value>scitegic/generic</sci:value>
											</sci:arg>
											<sci:arg name="RegistrationDate" type="StringType" required="false" visibility="nevershow" multi="false">
												<sci:help>The date this component was registered.</sci:help>
												<sci:value>Mon Jan 21 09:55:43 2008</sci:value>
											</sci:arg>
											<sci:arg name="ComponentUsage" type="StringType" required="false" visibility="nevershow" multi="false">
												<sci:help>Component Usage</sci:help>
												<sci:value>The &apos;Expression&apos;  is evaluated for each data record, and may alter and manipulate the properties of the data objects. The &apos;Initial expression&apos; is evaluated the first time data passes into the component and is typically used for initializing global variables. See the online documentation for full details of PilotScript expression syntax.

Input             - Data records
Output Pass  - All Data records</sci:value>
											</sci:arg>
											<sci:arg name="ComponentDisplayName" type="StringType" required="false" visibility="nevershow" multi="false">
												<sci:value>Load well concentrations to global</sci:value>
											</sci:arg>
											<sci:arg name="DerivedFrom" type="StringType" required="false" visibility="nevershow" multi="false">
												<sci:help>The component this component is based upon.</sci:help>
												<sci:value>Custom Manipulator (PilotScript)</sci:value>
											</sci:arg>
											<sci:arg name="ComponentIcon" type="StringType" required="true" visibility="nevershow" multi="false">
												<sci:value>EXPRESSIONNODE</sci:value>
											</sci:arg>
											<sci:arg name="ComponentDisabled" type="LongType" required="false" visibility="nevershow" multi="false">
												<sci:value>0</sci:value>
											</sci:arg>
											<sci:arg name="ComponentGUID" type="StringType" required="false" visibility="nevershow" multi="false">
												<sci:value>{0995D675-7EE2-432C-95DF-E91C14052B22}</sci:value>
											</sci:arg>
											<sci:arg name="ComponentPoint" type="StringType" required="false" visibility="nevershow" multi="false">
												<sci:value>666 -820</sci:value>
											</sci:arg>
											<sci:arg name="ComponentHelp" type="StringType" required="false" visibility="nevershow" multi="true">
												<sci:value>100</sci:value>
												<sci:value>Applies a PilotScript expression to each data record
</sci:value>
												<sci:value>&lt;p&gt;PilotScript is the native scripting language in Pipeline Pilot.  It is based on PL/SQL and allows you to query or alter the properties on data records.  For example, the expression:

&lt;blockquote&gt;
&lt;code&gt;A := 10;&lt;/code&gt;
&lt;/blockquote&gt;
creates a property named &quot;A&quot; and sets the value to &quot;10&quot;.&lt;/p&gt;

&lt;p&gt;For each incoming data record the PilotScript statements in &lt;i&gt;Expression&lt;/i&gt; are evaluated.&lt;/p&gt;

&lt;p&gt;&lt;b&gt;Notes:&lt;/b&gt;
&lt;ul&gt;
&lt;li&gt;To initialize global variables such as counters, use &lt;i&gt;Initial Expression&lt;/i&gt;.&lt;/li&gt; 
&lt;li&gt;To clean up global variables or calculate final results use &lt;i&gt;Final Expression&lt;/i&gt;.&lt;/li&gt;
&lt;li&gt;Parameters on Custom Manipulators do not become global variables that can be accessed via &lt;i&gt;@ParameterName&lt;/i&gt; syntax.  They must be accessed by using the &lt;i&gt;Parameter(&apos;ParameterName&apos;)&lt;/i&gt; function or by using token substitution via &lt;i&gt;$(ParameterName)&lt;/i&gt; syntax.&lt;/li&gt;
&lt;/ul&gt;

&lt;p&gt;&lt;b&gt;See Also:&lt;/b&gt;&lt;/p&gt;
&lt;ul&gt;
&lt;li&gt;For more information on PilotScript, see &lt;a href=&quot;javascript:DoLink(&apos;scihelpdocs/user/pscript/pscript_overview.htm&apos;)&quot;&gt;PilotScript Overview&lt;/a&gt;.&lt;/li&gt;
&lt;li&gt;To use PilotScript to filter data records use &lt;a href=&quot;javascript:DoLink(&apos;{DD58ECD1-516F-48FE-A5DB-8328AED680F2}&apos;)&quot;&gt;Custom Filter (PilotScript)&lt;/a&gt;.&lt;/li&gt;
&lt;/ul&gt;

</sci:value>
												<sci:value>Generic</sci:value>
												<sci:value/>
												<sci:value>None</sci:value>
												<sci:value/>
												<sci:value>None</sci:value>
												<sci:value/>
											</sci:arg>
											<sci:arg name="RegistrationVersion" type="StringType" required="false" visibility="nevershow" multi="false">
												<sci:help>The server version when this component was registered</sci:help>
												<sci:value>7.0.0.35</sci:value>
											</sci:arg>
											<sci:arg name="Component Sticky Notes" type="StringType" required="false" visibility="nevershow" multi="false"/>
											<sci:arg name="ComponentLocalID" type="LongType" required="false" visibility="nevershow" multi="false">
												<sci:help>Local Component Identifier</sci:help>
												<sci:value>12</sci:value>
											</sci:arg>
											<sci:arg name="Component Path" type="StringType" required="false" visibility="nevershow" multi="false">
												<sci:help>The original path within the database of this component.</sci:help>
												<sci:value>Components\Data Access and Manipulation\Property Manipulators\Custom Manipulator (PilotScript)</sci:value>
											</sci:arg>
										</sci:component>
									</sci:data>
									<sci:data object="SciTegic.EvaluateExpression.1">
										<sci:component name="Custom Manipulator (PilotScript)" version="2">
											<sci:arg name="Expression" type="ExpressionType" required="true" visibility="visible" multi="false" expanded="true" implbase="{0995D675-7EE2-432C-95DF-E91C14052B22}">
												<sci:help>Expression (or list of expressions separated by semi-colons) to evaluate.</sci:help>
												<sci:member>Initial Expression</sci:member>
												<sci:member>Final Expression</sci:member>
												<sci:member>Keep Calculated Properties</sci:member>
												<sci:value>/* check whether the number of assay and the number of compound plates are equal */
if ((@curr_expcmpd_cnt != @curr_expassay_cnt) OR (@curr_expcmpd_cnt == 0) OR (@curr_expassay_cnt == 0)) then
	ERROR(&apos;ERROR: Either no compound or assay plates were present in the Barcode Source or the number of compound plates did not equal the number of assay plates.  Please fix the Barcode Source file and rerun this protocol.  Protocol terminated!&apos;);
end if;

</sci:value>
											</sci:arg>
											<sci:arg name="Initial Expression" type="ExpressionType" required="false" visibility="visible" multi="false" implbase="{0995D675-7EE2-432C-95DF-E91C14052B22}">
												<sci:help>&lt;p&gt;
This expression is executed only the first time data passes into the component.
&lt;p/&gt; 
Since there is no data available at initialization time, only expressions referencing global properties are allowed.
&lt;/p&gt;</sci:help>
											</sci:arg>
											<sci:arg name="Final Expression" type="ExpressionType" required="false" visibility="visible" multi="false" implbase="{0995D675-7EE2-432C-95DF-E91C14052B22}">
												<sci:help>&lt;p&gt;
This expression is executed only at finalization (after the last data passes out of the component).
&lt;p/&gt; 
Since there is no data available at finalization time, only expressions referencing global properties are allowed.
&lt;/p&gt;</sci:help>
											</sci:arg>
											<sci:arg name="Keep Calculated Properties" type="BoolType" required="true" visibility="visible" multi="false" implbase="{0995D675-7EE2-432C-95DF-E91C14052B22}">
												<sci:help>Adds any properties calculated in this component to a data record&apos;s property list.</sci:help>
												<sci:legalval selected="true">True</sci:legalval>
												<sci:legalval>False</sci:legalval>
											</sci:arg>
											<sci:arg name="ComponentAttributes" type="StringType" required="false" visibility="hidden" multi="true">
												<sci:help>Component Attributes</sci:help>
												<sci:legalval>ComponentTakesInput</sci:legalval>
												<sci:legalval>ComponentReturnsPass</sci:legalval>
												<sci:legalval>ComponentReturnsFail</sci:legalval>
												<sci:legalval>ComponentRunsLocal</sci:legalval>
											</sci:arg>
											<sci:arg name="OnDataTypeError" type="StringType" required="true" visibility="hidden" multi="false">
												<sci:legalval selected="true">Halt</sci:legalval>
												<sci:legalval>Fail</sci:legalval>
												<sci:legalval>Pass</sci:legalval>
											</sci:arg>
											<sci:arg name="OnGeneralError" type="StringType" required="true" visibility="hidden" multi="false">
												<sci:legalval selected="true">Halt</sci:legalval>
												<sci:legalval>Fail</sci:legalval>
												<sci:legalval>Pass</sci:legalval>
											</sci:arg>
											<sci:arg name="CustomErrorText" type="StringType" required="false" visibility="nevershow" multi="false"/>
											<sci:arg name="Do Screen" type="BoolType" required="false" visibility="nevershow" multi="false" implbase="{0995D675-7EE2-432C-95DF-E91C14052B22}">
												<sci:help>When TRUE, controls which exit port is used for
each data record by evaluating the final expression
(or only one) listed in the &quot;Expression&quot; parameter.
   -Pass (green) port when expression true
   -Fail (red) port when expression false</sci:help>
												<sci:legalval>True</sci:legalval>
												<sci:legalval selected="true">False</sci:legalval>
											</sci:arg>
											<sci:arg name="ExpressionVersion" type="LongType" required="false" visibility="nevershow" multi="false" implbase="{0995D675-7EE2-432C-95DF-E91C14052B22}">
												<sci:help>Version of expression parser to use.</sci:help>
												<sci:value>2</sci:value>
											</sci:arg>
											<sci:arg name="ComponentComment" type="StringType" required="false" visibility="nevershow" multi="false">
												<sci:help>Comment</sci:help>
												<sci:value>Processes commands expressed in PilotScript syntax to apply rapid
manipulations to data record properties. In this way, the component may be
customized to build a new, specialized data manipulation component.</sci:value>
											</sci:arg>
											<sci:arg name="Registrant" type="StringType" required="false" visibility="nevershow" multi="false">
												<sci:help>The user who registered this component.</sci:help>
												<sci:value>scitegic/core</sci:value>
											</sci:arg>
											<sci:arg name="RegistrationDate" type="StringType" required="false" visibility="nevershow" multi="false">
												<sci:help>The date this component was registered.</sci:help>
												<sci:value>Mon Apr 23 12:20:45 2007</sci:value>
											</sci:arg>
											<sci:arg name="ComponentUsage" type="StringType" required="false" visibility="nevershow" multi="false">
												<sci:help>Component Usage</sci:help>
												<sci:value>The &apos;Expression&apos;  is evaluated for each data record, and may alter and manipulate the properties of the data objects. The &apos;Initial expression&apos; is evaluated the first time data passes into the component and is typically used for initializing global variables. See the online documentation for full details of PilotScript expression syntax.

Input             - Data records
Output Pass  - All Data records</sci:value>
											</sci:arg>
											<sci:arg name="ComponentDisplayName" type="StringType" required="false" visibility="nevershow" multi="false">
												<sci:value>Throw Error if Barcode Source Read failure</sci:value>
											</sci:arg>
											<sci:arg name="DerivedFrom" type="StringType" required="false" visibility="nevershow" multi="false">
												<sci:help>The component this component is based upon.</sci:help>
												<sci:value>Custom Manipulator (PilotScript)</sci:value>
											</sci:arg>
											<sci:arg name="ComponentIcon" type="StringType" required="true" visibility="nevershow" multi="false">
												<sci:value>EXPRESSIONNODE</sci:value>
											</sci:arg>
											<sci:arg name="ComponentDisabled" type="LongType" required="false" visibility="nevershow" multi="false">
												<sci:value>0</sci:value>
											</sci:arg>
											<sci:arg name="ComponentGUID" type="StringType" required="false" visibility="nevershow" multi="false">
												<sci:value>{0995D675-7EE2-432C-95DF-E91C14052B22}</sci:value>
											</sci:arg>
											<sci:arg name="ComponentPoint" type="StringType" required="false" visibility="nevershow" multi="false">
												<sci:value>90 -1195</sci:value>
											</sci:arg>
											<sci:arg name="ComponentHelp" type="StringType" required="false" visibility="nevershow" multi="true">
												<sci:value>100</sci:value>
												<sci:value>Applies a PilotScript expression to each data record
</sci:value>
												<sci:value>&lt;p&gt;PilotScript is the native scripting language in Pipeline Pilot.  It is based on PL/SQL and allows you to query or alter the properties on data records.  For example, the expression:

&lt;blockquote&gt;
&lt;code&gt;A := 10;&lt;/code&gt;
&lt;/blockquote&gt;
creates a property named &quot;A&quot; and sets the value to &quot;10&quot;.&lt;/p&gt;

&lt;p&gt;For each incoming data record the PilotScript statements in &lt;i&gt;Expression&lt;/i&gt; are evaluated.&lt;/p&gt;

&lt;p&gt;&lt;b&gt;Notes:&lt;/b&gt;
&lt;ul&gt;
&lt;li&gt;To initialize global variables such as counters, use &lt;i&gt;Initial Expression&lt;/i&gt;.&lt;/li&gt; 
&lt;li&gt;To clean up global variables or calculate final results use &lt;i&gt;Final Expression&lt;/i&gt;.&lt;/li&gt;
&lt;li&gt;Parameters on Custom Manipulators do not become global variables that can be accessed via &lt;i&gt;@ParameterName&lt;/i&gt; syntax and can only be accessed by token substitution via &lt;i&gt;$(ParameterName)&lt;/i&gt; syntax.&lt;/li&gt;
&lt;/ul&gt;

&lt;p&gt;&lt;b&gt;See Also:&lt;/b&gt;&lt;/p&gt;
&lt;ul&gt;
&lt;li&gt;For more information on PilotScript, see &lt;a href=&quot;javascript:DoLink(&apos;scihelpdocs/user/pscript/pscript_overview.htm&apos;)&quot;&gt;PilotScript Overview&lt;/a&gt;.&lt;/li&gt;
&lt;li&gt;To use PilotScript to filter data records use &lt;a href=&quot;javascript:DoLink(&apos;{DD58ECD1-516F-48FE-A5DB-8328AED680F2}&apos;)&quot;&gt;Custom Filter (PilotScript)&lt;/a&gt;.&lt;/li&gt;
&lt;/ul&gt;

</sci:value>
												<sci:value>None</sci:value>
												<sci:value/>
												<sci:value>None</sci:value>
												<sci:value/>
												<sci:value>None</sci:value>
												<sci:value/>
											</sci:arg>
											<sci:arg name="RegistrationVersion" type="StringType" required="false" visibility="nevershow" multi="false">
												<sci:help>The server version when this component was registered</sci:help>
												<sci:value>6.1.0.17</sci:value>
											</sci:arg>
											<sci:arg name="Component Sticky Notes" type="StringType" required="false" visibility="nevershow" multi="false"/>
											<sci:arg name="ComponentLocalID" type="LongType" required="false" visibility="nevershow" multi="false">
												<sci:help>Local Component Identifier</sci:help>
												<sci:value>13</sci:value>
											</sci:arg>
											<sci:arg name="Component Path" type="StringType" required="false" visibility="nevershow" multi="false">
												<sci:help>The original path within the database of this component.</sci:help>
												<sci:value>Components\Data Access and Manipulation\Property Manipulators\Custom Manipulator (PilotScript)</sci:value>
											</sci:arg>
										</sci:component>
									</sci:data>
									<sci:connectid from="14" to="1" type="true"/>
									<sci:connectid from="1" to="2" type="true"/>
									<sci:connectid from="2" to="3" type="true"/>
									<sci:connectid from="3" to="4" type="true"/>
									<sci:connectid from="15" to="6" type="true"/>
									<sci:connectid from="6" to="7" type="true"/>
									<sci:connectid from="7" to="8" type="true"/>
									<sci:connectid from="8" to="9" type="true"/>
									<sci:connectid from="16" to="11" type="true"/>
									<sci:connectid from="11" to="12" type="true"/>
								</sci:protocol>
							</sci:data>
							<sci:data object="SciTegic.Protocol.1">
								<sci:component name="Subprotocol" version="2">
									<sci:arg name="Tempfiles" type="StringType" required="false" visibility="visible" multi="false" uimpl="true">
										<sci:help>&lt;/p&gt;A comma delimited list of global properties, each of which will automatically hold the name of a file in the job&apos;s temporary folder, whose name is guaranteed to be unique.&lt;p/&gt;For each global name, an additional global is created (with the suffix &lt;i&gt;_Filename&lt;/i&gt;) that hold just the leaf file name of the temporary file.&lt;p/&gt;</sci:help>
									</sci:arg>
									<sci:arg name="DeclareLocal" type="StringType" required="false" visibility="visible" multi="false" uimpl="true">
										<sci:help>&lt;p&gt;Lists a set of properties (without the @) to create on the global property list for this subprotocol. Such properties can only be accessed within the scope of this subprotocol and its descendent subprotocols.&lt;p/&gt;Any global property not declared in this way is created on the top level global property list and is accessible from all protocols, but may collide with another property of the same name.&lt;p/&gt;Scoping global properties to the subprotocol where they are used is highly recommended.&lt;/p&gt;</sci:help>
										<sci:value>cmpd_repair_html,assay_repair_html</sci:value>
									</sci:arg>
									<sci:arg name="RunToCompletion" type="BoolType" required="false" visibility="visible" multi="false" uimpl="true">
										<sci:help>When RunToCompletion is set to True, the subprotocol is re-initialized and executed in its entirety for each record it processes.</sci:help>
										<sci:legalval>True</sci:legalval>
										<sci:legalval selected="true">False</sci:legalval>
									</sci:arg>
									<sci:arg name="Parallel Processing Options" type="BoolType" required="false" visibility="visible" multi="false" uimpl="true">
										<sci:help>&lt;p&gt;&lt;b&gt;Note:&lt;/b&gt; This is a prototype feature, which we are making available
because we feel it is a useful technique to improve data throughput speeds in many situations. In particular, it can help to optimize resource use on multi-CPU and multi-core machines and on server clusters.
We welcome your feedback on scenarios where it works well, scenarios where it does not, and any other opinions you have about this utility.
&lt;/p&gt;&lt;hr/&gt;&lt;p&gt;
When set to True, this set of options allow the subprotocol to execute in parallel on one or more independent Pipeline Pilot servers, running local or remote.  Additional parameters control the number of data records to send in each process batch, the list of Pipeline Pilot servers to use, the number of protocol processes that can be executed on each server, and whether to preserve the order of the processed data records.
&lt;/p&gt;&lt;p&gt;
Use this option judiciously, since it will not increase throughput in all circumstances. In general, it will yield improved performance when the parallelization benefits outweigh the data transfer overhead for the specified batch size.
&lt;/p&gt;&lt;p&gt;
For more information on the parallel subprotocol options, see &lt;a href=&quot;javascript:DoLink(&apos;scihelpdocs/user/subprots/subprot_parallel_processing.htm&apos;)&quot;&gt;Parallel Processing Subprotocols&lt;/a&gt;.
&lt;/p&gt;
</sci:help>
										<sci:member>Parallel Processing Options Batch Size</sci:member>
										<sci:member>Parallel Processing Options Server</sci:member>
										<sci:member>Parallel Processing Options Preserve Order</sci:member>
										<sci:legalval>True</sci:legalval>
										<sci:legalval selected="true">False</sci:legalval>
									</sci:arg>
									<sci:arg name="Parallel Processing Options Batch Size" type="LongType" required="true" visibility="visible" multi="false" uimpl="true">
										<sci:help>The number of records to send to the remote server(s) for each subprotocol execution.  In general, performance is optimized when the amount of time required to process each batch is at least 10 seconds (note that this can vary depending on the characteristics of the remote server&apos;s hardware)</sci:help>
										<sci:enabledscript>SetDisabledDetails(&quot;This parameter is only applicable if &apos;Parallel Processing Options&apos; is &apos;True&apos;&quot;);
Parameter(&apos;Parallel Processing Options&apos;);</sci:enabledscript>
										<sci:value>25</sci:value>
									</sci:arg>
									<sci:arg name="Parallel Processing Options Server" type="StringType" required="false" visibility="visible" multi="true" expanded="true" legalvalsenforced="false" uimpl="true">
										<sci:help>&lt;p&gt;
Comma separated list of Pipeline Pilot servers on which to execute the parallel subprotocol.  The server names should be in the same format as the Pipeline Pilot Client&apos;s change server dialog (server-name:port-number).
&lt;/p&gt;&lt;p&gt;
Specifying &lt;b&gt;localhost&lt;/b&gt; as a server will cause the subprotocol to use its own Pipeline Pilot server.  This can be helpful on multi-CPU/multi-core systems (where the subprotocol jobs are spawned on the same machine) and Pipeline Pilot Linux clusters (where &apos;localhost&apos; requests spawning the subprotocol jobs on the same cluster).
&lt;/p&gt;</sci:help>
										<sci:member>Parallel Processing Options Server Processes</sci:member>
										<sci:validscript>SetInvalidDetails(&apos;This parameter is required.&apos;);
Parameter() ne &apos;&apos;;</sci:validscript>
										<sci:enabledscript>SetDisabledDetails(&quot;This parameter is only applicable if &apos;Parallel Processing Options&apos; is &apos;True&apos;&quot;);
Parameter(&apos;Parallel Processing Options&apos;);</sci:enabledscript>
									</sci:arg>
									<sci:arg name="Parallel Processing Options Server Processes" type="StringType" required="false" visibility="visible" multi="false" uimpl="true">
										<sci:help>Comma separated list of maximum number of batches that can be simultaneously executed on each remote server.  The number of entries in this parameter must equal the number of servers. If &apos;*&apos; is specified as the number of processes, then that server will only launch as many batches as the administrator of the remote server has permitted.</sci:help>
										<sci:validscript>/* Server Processes must have the same number of comma separated entries as the Server parameter and must have a value*/
#processes := parameter();
expand(&apos;,&apos;, #processes);
#servers := parameter(&apos;Parallel Processing Options Server&apos;);
expand(&apos;,&apos;, #servers);

if (numvalues(#processes) == 0) then
	SetInvalidDetails(&apos;This parameter is required.&apos;);
else
	SetInvalidDetails(&apos;The number of server processes (&apos; . numvalues(#processes) . &apos;) must equal the number of servers (&apos; . numvalues(#servers) . &apos;).&apos;);
end if;
numvalues(#processes) &gt; 0 and numvalues(#processes) == numvalues(#servers);</sci:validscript>
										<sci:enabledscript>SetDisabledDetails(&quot;This parameter is only applicable if &apos;Parallel Processing Options&apos; is &apos;True&apos;&quot;);
Parameter(&apos;Parallel Processing Options&apos;);</sci:enabledscript>
									</sci:arg>
									<sci:arg name="Parallel Processing Options Preserve Order" type="BoolType" required="false" visibility="visible" multi="false" uimpl="true">
										<sci:help>Whether to preserve the order of the data as it enters and leaves the remote subprotocol.</sci:help>
										<sci:enabledscript>SetDisabledDetails(&quot;This parameter is only applicable if &apos;Parallel Processing Options&apos; is &apos;True&apos;&quot;);
Parameter(&apos;Parallel Processing Options&apos;);</sci:enabledscript>
										<sci:legalval selected="true">True</sci:legalval>
										<sci:legalval>False</sci:legalval>
									</sci:arg>
									<sci:arg name="ComponentAttributes" type="StringType" required="false" visibility="hidden" multi="true">
										<sci:help>Component Attributes</sci:help>
										<sci:legalval>ComponentTakesInput</sci:legalval>
										<sci:legalval>ComponentReturnsPass</sci:legalval>
										<sci:legalval>ComponentReturnsFail</sci:legalval>
										<sci:legalval>ComponentRunsLocal</sci:legalval>
									</sci:arg>
									<sci:arg name="OnDataTypeError" type="StringType" required="true" visibility="hidden" multi="false">
										<sci:legalval selected="true">Halt</sci:legalval>
										<sci:legalval>Fail</sci:legalval>
										<sci:legalval>Pass</sci:legalval>
									</sci:arg>
									<sci:arg name="OnGeneralError" type="StringType" required="true" visibility="hidden" multi="false">
										<sci:legalval selected="true">Halt</sci:legalval>
										<sci:legalval>Fail</sci:legalval>
										<sci:legalval>Pass</sci:legalval>
									</sci:arg>
									<sci:arg name="CustomErrorText" type="StringType" required="false" visibility="nevershow" multi="false"/>
									<sci:arg name="ComponentComment" type="StringType" required="false" visibility="nevershow" multi="false">
										<sci:help>Component Comment</sci:help>
										<sci:value>Defines a subprotocol in a pipeline. When you are creating a pipeline that requires a subprotocol as a component, drag this component into the pipeline, open it, and add components to it.</sci:value>
									</sci:arg>
									<sci:arg name="ComponentUsage" type="StringType" required="false" visibility="nevershow" multi="false">
										<sci:help>Component Usage</sci:help>
										<sci:value>When you are creating a pipeline which requires a subprotocol as 
a component, you can drag this SubProtocol component into the 
pipeline, open it, and add components into it.</sci:value>
									</sci:arg>
									<sci:arg name="ComponentDisplayName" type="StringType" required="false" visibility="nevershow" multi="false">
										<sci:value>Parse Cellario
Data File</sci:value>
									</sci:arg>
									<sci:arg name="ProtocolAutoLayout" type="BoolType" required="false" visibility="nevershow" multi="false">
										<sci:help>Protocol AutoLayout</sci:help>
										<sci:value>1</sci:value>
									</sci:arg>
									<sci:arg name="ProtocolShowComment" type="BoolType" required="false" visibility="nevershow" multi="false">
										<sci:help>Protocol ShowComment</sci:help>
										<sci:value>true</sci:value>
									</sci:arg>
									<sci:arg name="ProtocolComment" type="StringType" required="false" visibility="nevershow" multi="false">
										<sci:help>Add Protocol Comment Here</sci:help>
										<sci:value>Add Protocol Comment Here</sci:value>
									</sci:arg>
									<sci:arg name="ComponentDisabled" type="LongType" required="false" visibility="nevershow" multi="false">
										<sci:value>0</sci:value>
									</sci:arg>
									<sci:arg name="ComponentIcon" type="StringType" required="true" visibility="nevershow" multi="false">
										<sci:value>SUBPROTOCOLNODE</sci:value>
									</sci:arg>
									<sci:arg name="ComponentRevision" type="LongType" required="true" visibility="nevershow" multi="false">
										<sci:help>Component Revision</sci:help>
										<sci:value>100</sci:value>
									</sci:arg>
									<sci:arg name="DerivedFrom" type="StringType" required="false" visibility="nevershow" multi="false">
										<sci:help>The component this component is based upon.</sci:help>
										<sci:value>SubProtocol</sci:value>
									</sci:arg>
									<sci:arg name="ComponentGUID" type="StringType" required="false" visibility="nevershow" multi="false">
										<sci:value>{17001C74-63CE-4B4B-B37C-F0EAA19CE4AA}</sci:value>
									</sci:arg>
									<sci:arg name="ComponentPoint" type="StringType" required="false" visibility="nevershow" multi="false">
										<sci:value>90 -470</sci:value>
									</sci:arg>
									<sci:arg name="ByReference" type="BoolType" required="false" visibility="nevershow" multi="false">
										<sci:help>By Ref</sci:help>
										<sci:value>0</sci:value>
									</sci:arg>
									<sci:arg name="ComponentHelp" type="StringType" required="false" visibility="nevershow" multi="true">
										<sci:value>100</sci:value>
										<sci:value>Builds subprotocols in Pipeline Pilot.</sci:value>
										<sci:value>&lt;p&gt;
Use a subprotocol to collapse one or more components into a single item. Open a subprotocol to view or edit its contents. 
&lt;/p&gt;&lt;p&gt;
To define input and output ports, display icon, and parameter settings, right-click and select Edit. You can save subprotocols and reuse them. For more information, see the User Guide help for &lt;a href=&quot;javascript:DoLink(&apos;scihelpdocs/user/subprots/subprot_overview.htm&apos;)&quot;&gt;Subprotocols Overview&lt;/a&gt;.
&lt;/p&gt;&lt;p&gt;
For more information on the parallel subprotocol options, see &lt;a href=&quot;javascript:DoLink(&apos;scihelpdocs/user/subprots/subprot_parallel_processing.htm&apos;)&quot;&gt;Parallel Processing Subprotocols&lt;/a&gt;.
&lt;/p&gt;&lt;p&gt;
Tip: Any component can be made into a shortcut, so that the latest version is always used. For more information, see &lt;a href=&quot;javascript:DoLink(&apos;scihelpdocs/user/subprots/shortcuts.htm&apos;)&quot;&gt;Creating Shortcuts&lt;/a&gt;.
&lt;/p&gt;</sci:value>
										<sci:value>None</sci:value>
										<sci:value/>
										<sci:value>None</sci:value>
										<sci:value>Records passing out of any unconnected pass ports of components inside the subprotocol</sci:value>
										<sci:value>None</sci:value>
										<sci:value>Records passing out of any unconnected fail ports of components inside the subprotocol</sci:value>
									</sci:arg>
									<sci:arg name="RegistrationVersion" type="StringType" required="false" visibility="nevershow" multi="false">
										<sci:help>The server version when this component was registered</sci:help>
										<sci:value>6.1.0.21</sci:value>
									</sci:arg>
									<sci:arg name="Component Sticky Notes" type="StringType" required="false" visibility="nevershow" multi="false"/>
									<sci:arg name="Protocol Sticky Notes" type="StringType" required="false" visibility="nevershow" multi="false">
										<sci:help>Protocol Sticky Notes</sci:help>
									</sci:arg>
									<sci:arg name="ProtocolScale2" type="LongType" required="false" visibility="nevershow" multi="false">
										<sci:help>Protocol Scale</sci:help>
										<sci:value>100</sci:value>
									</sci:arg>
									<sci:arg name="Protocol Options" type="StringType" required="false" visibility="nevershow" multi="false">
										<sci:help>Protocol Options</sci:help>
										<sci:legalval>Make Shortcut by Default</sci:legalval>
										<sci:legalval>Owner Access Only</sci:legalval>
									</sci:arg>
									<sci:arg name="Registrant" type="StringType" required="false" visibility="nevershow" multi="false">
										<sci:help>The user who registered this component.</sci:help>
										<sci:value>scitegic/core</sci:value>
									</sci:arg>
									<sci:arg name="RegistrationDate" type="StringType" required="false" visibility="nevershow" multi="false">
										<sci:help>The date this component was registered.</sci:help>
										<sci:value>Tue May 01 14:06:30 2007</sci:value>
									</sci:arg>
									<sci:arg name="ComponentLocalID" type="LongType" required="false" visibility="nevershow" multi="false">
										<sci:help>Local Component Identifier</sci:help>
										<sci:value>1</sci:value>
									</sci:arg>
									<sci:arg name="Component Path" type="StringType" required="false" visibility="nevershow" multi="false">
										<sci:help>The original path within the database of this component.</sci:help>
										<sci:value>Components\Data Access and Manipulation\Utilities\Subprotocol Utilities\Subprotocol</sci:value>
									</sci:arg>
								</sci:component>
								<sci:protocol>
									<sci:data object="SciTegic.EvaluateExpression.1">
										<sci:component name="Custom Manipulator (PilotScript)" version="2">
											<sci:arg name="Expression" type="ExpressionType" required="true" visibility="visible" multi="false" expanded="true" implbase="{0995D675-7EE2-432C-95DF-E91C14052B22}">
												<sci:help>Expression (or list of expressions separated by semi-colons) to evaluate.</sci:help>
												<sci:member>Initial Expression</sci:member>
												<sci:member>Final Expression</sci:member>
												<sci:member>Keep Calculated Properties</sci:member>
												<sci:value>/* CMPD_CMPDMAP maps Cmpd SampleID to correct Cmpd barcode according to the Barcode_Source template.  CMPD_ASSAYMAP 
maps Cmpd SampleID to correct Assay barcode [ParentSample field] according to the Barcode Source template */
@CMPD_CMPDMAP_H := HASHCREATE();
@CMPD_ASSAYMAP_H := HASHCREATE();

/* CMPD_HTML_H contains repair html message keyed to curr_cmpd_cnt index */
@CMPD_HTML_H := HASHCREATE();

/* ASSAY_ASSAYMAP maps Assay SampleID to correct Assay barcode according to the Barcode_Source template.  */
@ASSAY_ASSAYMAP_H := HASHCREATE();

/* ASSAY_HTML_H contains repair html message keyed to curr_cmpd_cnt index */
@ASSAY_HTML_H := HASHCREATE();

/* initialize cellario compound and assay plate counts */
@curr_cmpd_cnt := 0;
@curr_assay_cnt := 0;

</sci:value>
											</sci:arg>
											<sci:arg name="Initial Expression" type="ExpressionType" required="false" visibility="visible" multi="false" implbase="{0995D675-7EE2-432C-95DF-E91C14052B22}">
												<sci:help>&lt;p&gt;
This expression is executed only the first time data passes into the component.
&lt;p/&gt; 
Since there is no data available at initialization time, only expressions referencing global properties are allowed.
&lt;/p&gt;</sci:help>
											</sci:arg>
											<sci:arg name="Final Expression" type="ExpressionType" required="false" visibility="visible" multi="false" implbase="{0995D675-7EE2-432C-95DF-E91C14052B22}">
												<sci:help>&lt;p&gt;
This expression is executed only at finalization (after the last data passes out of the component).
&lt;p/&gt; 
Since there is no data available at finalization time, only expressions referencing global properties are allowed.
&lt;/p&gt;</sci:help>
											</sci:arg>
											<sci:arg name="Keep Calculated Properties" type="BoolType" required="true" visibility="visible" multi="false" implbase="{0995D675-7EE2-432C-95DF-E91C14052B22}">
												<sci:help>Adds any properties calculated in this component to a data record&apos;s property list.</sci:help>
												<sci:legalval selected="true">True</sci:legalval>
												<sci:legalval>False</sci:legalval>
											</sci:arg>
											<sci:arg name="ComponentAttributes" type="StringType" required="false" visibility="hidden" multi="true">
												<sci:help>Component Attributes</sci:help>
												<sci:legalval>ComponentTakesInput</sci:legalval>
												<sci:legalval>ComponentReturnsPass</sci:legalval>
												<sci:legalval>ComponentReturnsFail</sci:legalval>
												<sci:legalval>ComponentRunsLocal</sci:legalval>
											</sci:arg>
											<sci:arg name="OnDataTypeError" type="StringType" required="true" visibility="hidden" multi="false">
												<sci:legalval selected="true">Halt</sci:legalval>
												<sci:legalval>Fail</sci:legalval>
												<sci:legalval>Pass</sci:legalval>
											</sci:arg>
											<sci:arg name="OnGeneralError" type="StringType" required="true" visibility="hidden" multi="false">
												<sci:legalval selected="true">Halt</sci:legalval>
												<sci:legalval>Fail</sci:legalval>
												<sci:legalval>Pass</sci:legalval>
											</sci:arg>
											<sci:arg name="CustomErrorText" type="StringType" required="false" visibility="nevershow" multi="false"/>
											<sci:arg name="Do Screen" type="BoolType" required="false" visibility="nevershow" multi="false" implbase="{0995D675-7EE2-432C-95DF-E91C14052B22}">
												<sci:help>When TRUE, controls which exit port is used for
each data record by evaluating the final expression
(or only one) listed in the &quot;Expression&quot; parameter.
   -Pass (green) port when expression true
   -Fail (red) port when expression false</sci:help>
												<sci:legalval>True</sci:legalval>
												<sci:legalval selected="true">False</sci:legalval>
											</sci:arg>
											<sci:arg name="ExpressionVersion" type="LongType" required="false" visibility="nevershow" multi="false" implbase="{0995D675-7EE2-432C-95DF-E91C14052B22}">
												<sci:help>Version of expression parser to use.</sci:help>
												<sci:value>2</sci:value>
											</sci:arg>
											<sci:arg name="ComponentComment" type="StringType" required="false" visibility="nevershow" multi="false">
												<sci:help>Comment</sci:help>
												<sci:value>Processes commands expressed in PilotScript syntax to apply rapid
manipulations to data record properties. In this way, the component may be
customized to build a new, specialized data manipulation component.</sci:value>
											</sci:arg>
											<sci:arg name="Registrant" type="StringType" required="false" visibility="nevershow" multi="false">
												<sci:help>The user who registered this component.</sci:help>
												<sci:value>scitegic/core</sci:value>
											</sci:arg>
											<sci:arg name="RegistrationDate" type="StringType" required="false" visibility="nevershow" multi="false">
												<sci:help>The date this component was registered.</sci:help>
												<sci:value>Mon Apr 23 12:20:45 2007</sci:value>
											</sci:arg>
											<sci:arg name="ComponentUsage" type="StringType" required="false" visibility="nevershow" multi="false">
												<sci:help>Component Usage</sci:help>
												<sci:value>The &apos;Expression&apos;  is evaluated for each data record, and may alter and manipulate the properties of the data objects. The &apos;Initial expression&apos; is evaluated the first time data passes into the component and is typically used for initializing global variables. See the online documentation for full details of PilotScript expression syntax.

Input             - Data records
Output Pass  - All Data records</sci:value>
											</sci:arg>
											<sci:arg name="ComponentDisplayName" type="StringType" required="false" visibility="nevershow" multi="false">
												<sci:value>Define Globals</sci:value>
											</sci:arg>
											<sci:arg name="DerivedFrom" type="StringType" required="false" visibility="nevershow" multi="false">
												<sci:help>The component this component is based upon.</sci:help>
												<sci:value>Custom Manipulator (PilotScript)</sci:value>
											</sci:arg>
											<sci:arg name="ComponentIcon" type="StringType" required="true" visibility="nevershow" multi="false">
												<sci:value>EXPRESSIONNODE</sci:value>
											</sci:arg>
											<sci:arg name="ComponentDisabled" type="LongType" required="false" visibility="nevershow" multi="false">
												<sci:value>0</sci:value>
											</sci:arg>
											<sci:arg name="ComponentGUID" type="StringType" required="false" visibility="nevershow" multi="false">
												<sci:value>{0995D675-7EE2-432C-95DF-E91C14052B22}</sci:value>
											</sci:arg>
											<sci:arg name="ComponentPoint" type="StringType" required="false" visibility="nevershow" multi="false">
												<sci:value>90 -95</sci:value>
											</sci:arg>
											<sci:arg name="ComponentHelp" type="StringType" required="false" visibility="nevershow" multi="true">
												<sci:value>100</sci:value>
												<sci:value>Applies a PilotScript expression to each data record
</sci:value>
												<sci:value>&lt;p&gt;PilotScript is the native scripting language in Pipeline Pilot.  It is based on PL/SQL and allows you to query or alter the properties on data records.  For example, the expression:

&lt;blockquote&gt;
&lt;code&gt;A := 10;&lt;/code&gt;
&lt;/blockquote&gt;
creates a property named &quot;A&quot; and sets the value to &quot;10&quot;.&lt;/p&gt;

&lt;p&gt;For each incoming data record the PilotScript statements in &lt;i&gt;Expression&lt;/i&gt; are evaluated.&lt;/p&gt;

&lt;p&gt;&lt;b&gt;Notes:&lt;/b&gt;
&lt;ul&gt;
&lt;li&gt;To initialize global variables such as counters, use &lt;i&gt;Initial Expression&lt;/i&gt;.&lt;/li&gt; 
&lt;li&gt;To clean up global variables or calculate final results use &lt;i&gt;Final Expression&lt;/i&gt;.&lt;/li&gt;
&lt;li&gt;Parameters on Custom Manipulators do not become global variables that can be accessed via &lt;i&gt;@ParameterName&lt;/i&gt; syntax and can only be accessed by token substitution via &lt;i&gt;$(ParameterName)&lt;/i&gt; syntax.&lt;/li&gt;
&lt;/ul&gt;

&lt;p&gt;&lt;b&gt;See Also:&lt;/b&gt;&lt;/p&gt;
&lt;ul&gt;
&lt;li&gt;For more information on PilotScript, see &lt;a href=&quot;javascript:DoLink(&apos;scihelpdocs/user/pscript/pscript_overview.htm&apos;)&quot;&gt;PilotScript Overview&lt;/a&gt;.&lt;/li&gt;
&lt;li&gt;To use PilotScript to filter data records use &lt;a href=&quot;javascript:DoLink(&apos;{DD58ECD1-516F-48FE-A5DB-8328AED680F2}&apos;)&quot;&gt;Custom Filter (PilotScript)&lt;/a&gt;.&lt;/li&gt;
&lt;/ul&gt;

</sci:value>
												<sci:value>None</sci:value>
												<sci:value/>
												<sci:value>None</sci:value>
												<sci:value/>
												<sci:value>None</sci:value>
												<sci:value/>
											</sci:arg>
											<sci:arg name="RegistrationVersion" type="StringType" required="false" visibility="nevershow" multi="false">
												<sci:help>The server version when this component was registered</sci:help>
												<sci:value>6.1.0.17</sci:value>
											</sci:arg>
											<sci:arg name="Component Sticky Notes" type="StringType" required="false" visibility="nevershow" multi="false"/>
											<sci:arg name="ComponentLocalID" type="LongType" required="false" visibility="nevershow" multi="false">
												<sci:help>Local Component Identifier</sci:help>
												<sci:value>0</sci:value>
											</sci:arg>
											<sci:arg name="Component Path" type="StringType" required="false" visibility="nevershow" multi="false">
												<sci:help>The original path within the database of this component.</sci:help>
												<sci:value>Components\Data Access and Manipulation\Property Manipulators\Custom Manipulator (PilotScript)</sci:value>
											</sci:arg>
										</sci:component>
									</sci:data>
									<sci:data object="SciTegic.Protocol.1">
										<sci:component name="Subprotocol" version="2">
											<sci:arg name="Tempfiles" type="StringType" required="false" visibility="visible" multi="false" uimpl="true">
												<sci:help>Temporary files converted by the network to true temporary filenames</sci:help>
											</sci:arg>
											<sci:arg name="DeclareLocal" type="StringType" required="false" visibility="visible" multi="false" uimpl="true">
												<sci:help>Lists a set of properties (without the @) to create on the property list for this protocol. Other properties are created on the global property list and are accessible from all protocols.</sci:help>
											</sci:arg>
											<sci:arg name="RunToCompletion" type="BoolType" required="false" visibility="visible" multi="false" uimpl="true">
												<sci:help>When the network runs, processes once or until done for each process call</sci:help>
												<sci:legalval>True</sci:legalval>
												<sci:legalval selected="true">False</sci:legalval>
											</sci:arg>
											<sci:arg name="ComponentAttributes" type="StringType" required="false" visibility="hidden" multi="true">
												<sci:help>Component Attributes</sci:help>
												<sci:legalval selected="true">ComponentTakesInput</sci:legalval>
												<sci:legalval>ComponentReturnsPass</sci:legalval>
												<sci:legalval>ComponentReturnsFail</sci:legalval>
												<sci:legalval>ComponentRunsLocal</sci:legalval>
											</sci:arg>
											<sci:arg name="OnDataTypeError" type="StringType" required="true" visibility="hidden" multi="false">
												<sci:legalval selected="true">Halt</sci:legalval>
												<sci:legalval>Fail</sci:legalval>
												<sci:legalval>Pass</sci:legalval>
											</sci:arg>
											<sci:arg name="OnGeneralError" type="StringType" required="true" visibility="hidden" multi="false">
												<sci:legalval selected="true">Halt</sci:legalval>
												<sci:legalval>Fail</sci:legalval>
												<sci:legalval>Pass</sci:legalval>
											</sci:arg>
											<sci:arg name="CustomErrorText" type="StringType" required="false" visibility="nevershow" multi="false"/>
											<sci:arg name="Registrant" type="StringType" required="false" visibility="nevershow" multi="false">
												<sci:help>The user who registered this component.</sci:help>
												<sci:value>scitegic/core</sci:value>
											</sci:arg>
											<sci:arg name="RegistrationDate" type="StringType" required="false" visibility="nevershow" multi="false">
												<sci:help>The date this component was registered.</sci:help>
												<sci:value>Mon Mar 29 17:36:03 2004</sci:value>
											</sci:arg>
											<sci:arg name="ComponentComment" type="StringType" required="false" visibility="nevershow" multi="false">
												<sci:help>Component Comment</sci:help>
												<sci:value>Defines a subprotocol in a pipeline. When you are creating a pipeline that requires a subprotocol as a component, drag this component into the pipeline, open it, and add components to it.</sci:value>
											</sci:arg>
											<sci:arg name="ComponentUsage" type="StringType" required="false" visibility="nevershow" multi="false">
												<sci:help>Component Usage</sci:help>
												<sci:value>When you are creating a pipeline which requires a subprotocol as 
a component, you can drag this SubProtocol component into the 
pipeline, open it, and add components into it.</sci:value>
											</sci:arg>
											<sci:arg name="ComponentDisplayName" type="StringType" required="false" visibility="nevershow" multi="false">
												<sci:value>Parse Data</sci:value>
											</sci:arg>
											<sci:arg name="ProtocolAutoLayout" type="BoolType" required="false" visibility="nevershow" multi="false">
												<sci:help>Protocol AutoLayout</sci:help>
												<sci:value>true</sci:value>
											</sci:arg>
											<sci:arg name="ProtocolShowComment" type="BoolType" required="false" visibility="nevershow" multi="false">
												<sci:help>Protocol ShowComment</sci:help>
												<sci:value>true</sci:value>
											</sci:arg>
											<sci:arg name="ProtocolComment" type="StringType" required="false" visibility="nevershow" multi="false">
												<sci:help>Add Protocol Comment Here</sci:help>
												<sci:value>Add Protocol Comment Here</sci:value>
											</sci:arg>
											<sci:arg name="ComponentDisabled" type="LongType" required="false" visibility="nevershow" multi="false">
												<sci:value>0</sci:value>
											</sci:arg>
											<sci:arg name="ComponentIcon" type="StringType" required="true" visibility="nevershow" multi="false">
												<sci:value>SUBPROTOCOLNODE</sci:value>
											</sci:arg>
											<sci:arg name="ComponentRevision" type="LongType" required="true" visibility="nevershow" multi="false">
												<sci:help>Component Revision</sci:help>
												<sci:value>100</sci:value>
											</sci:arg>
											<sci:arg name="DerivedFrom" type="StringType" required="false" visibility="nevershow" multi="false">
												<sci:help>The component this component is based upon.</sci:help>
												<sci:value>SubProtocol</sci:value>
											</sci:arg>
											<sci:arg name="ComponentGUID" type="StringType" required="false" visibility="nevershow" multi="false">
												<sci:value>{17001C74-63CE-4B4B-B37C-F0EAA19CE4AA}</sci:value>
											</sci:arg>
											<sci:arg name="ComponentPoint" type="StringType" required="false" visibility="nevershow" multi="false">
												<sci:value>378 -395</sci:value>
											</sci:arg>
											<sci:arg name="ByReference" type="BoolType" required="false" visibility="nevershow" multi="false">
												<sci:help>By Ref</sci:help>
												<sci:value>0</sci:value>
											</sci:arg>
											<sci:arg name="ComponentHelp" type="StringType" required="false" visibility="nevershow" multi="true">
												<sci:value>100</sci:value>
												<sci:value>Builds subprotocols in Pipeline Pilot.</sci:value>
												<sci:value>Use a subprotocol to collapse one or more components into a single item. Open a subprotocol to view or edit its contents. 

To define input and output ports, right-click and select Edit. You can save subprotocols and reuse them. For more information, see the User Guide help for &lt;a href=&quot;javascript:DoLink(&apos;scihelpdocs/user/subprots/subprot_overview.htm&apos;)&quot;&gt;Subprotocols Overview&lt;/a&gt;.

Tip: Any component can be made into a shortcut, so that the latest version is always used. For more information, see &lt;a href=&quot;javascript:DoLink(&apos;scihelpdocs/user/subprots/shortcuts.htm&apos;)&quot;&gt;Creating Shortcuts&lt;/a&gt;.</sci:value>
												<sci:value>Generic</sci:value>
												<sci:value/>
												<sci:value>None</sci:value>
												<sci:value>Records passing out of any unconnected pass ports of components inside the subprotocol</sci:value>
												<sci:value>None</sci:value>
												<sci:value>Records passing out of any unconnected fail ports of components inside the subprotocol</sci:value>
											</sci:arg>
											<sci:arg name="RegistrationVersion" type="StringType" required="false" visibility="nevershow" multi="false">
												<sci:help>The server version when this component was registered</sci:help>
												<sci:value>4.0.4.0</sci:value>
											</sci:arg>
											<sci:arg name="Component Sticky Notes" type="StringType" required="false" visibility="nevershow" multi="false"/>
											<sci:arg name="Protocol Sticky Notes" type="StringType" required="false" visibility="nevershow" multi="false">
												<sci:help>Protocol Sticky Notes</sci:help>
												<sci:value>%VERSION 3%</sci:value>
												<sci:value>1525 -76 1224 1183</sci:value>
												<sci:value>0 255 0 NoGradient</sci:value>
												<sci:value>Logic
Assumption: Cellario Source generated from RISE_Query_v3, which presorts records on SampleID and SampleOpStart.  This is critical for correctly parsing ScreeningRuns with replicate plates.

Pipeline1
Cellario Source is read: (a) original records are written to cache for use in Pipeline2, (b) Compound Plate records for &apos;Liquid Transfer&apos; steps are filtered out, and checked against the Barcode Source Compound plates using plate order as an index.  The &apos;Destination&apos; field for these records maps to the Assay plateid because Cellario treats the assay plate as the &quot;parent.&quot;  Discrepancy messages are stored in an hash with key pair (plate order index, html message); corrections are stored in a map hash with key pair (original Cellario barcode, correct Barcode Source barcode), (c) Assay Plate records MUST be unique in an assay (unlike compound plates which may be replicated), so a unique list of plateids is generated using the First Occurent Filter.  Then, checks similar to those performed on the Compound Plate records are made.

Pipeline2
Cellario Cache is read and correction are applied.  The cellario.input file is written.

Pipeline3-
Cellario analysis in R</sci:value>
											</sci:arg>
											<sci:arg name="ProtocolScale2" type="LongType" required="false" visibility="nevershow" multi="false">
												<sci:help>Protocol Scale</sci:help>
												<sci:value>100</sci:value>
											</sci:arg>
											<sci:arg name="Protocol Options" type="StringType" required="false" visibility="nevershow" multi="false">
												<sci:help>Protocol Options</sci:help>
												<sci:legalval>Make Shortcut by Default</sci:legalval>
												<sci:legalval>Owner Access Only</sci:legalval>
											</sci:arg>
											<sci:arg name="ComponentLocalID" type="LongType" required="false" visibility="nevershow" multi="false">
												<sci:help>Local Component Identifier</sci:help>
												<sci:value>1</sci:value>
											</sci:arg>
											<sci:arg name="Component Path" type="StringType" required="false" visibility="nevershow" multi="false">
												<sci:help>The original path within the database of this component.</sci:help>
												<sci:value>Components\Data Access and Manipulation\Utilities\Subprotocol Utilities\Subprotocol</sci:value>
											</sci:arg>
										</sci:component>
										<sci:protocol>
											<sci:data object="SciTegic.Protocol.1">
												<sci:component name="Subprotocol" version="2">
													<sci:arg name="Tempfiles" type="StringType" required="false" visibility="visible" multi="false" uimpl="true">
														<sci:help>&lt;/p&gt;A comma delimited list of global properties, each of which will automatically hold the name of a file in the job&apos;s temporary folder, whose name is guaranteed to be unique.&lt;p/&gt;For each global name, an additional global is created (with the suffix &lt;i&gt;_Filename&lt;/i&gt;) that hold just the leaf file name of the temporary file.&lt;p/&gt;</sci:help>
													</sci:arg>
													<sci:arg name="DeclareLocal" type="StringType" required="false" visibility="visible" multi="false" uimpl="true">
														<sci:help>&lt;p&gt;Lists a set of properties (without the @) to create on the global property list for this subprotocol. Such properties can only be accessed within the scope of this subprotocol and its descendent subprotocols.&lt;p/&gt;Any global property not declared in this way is created on the top level global property list and is accessible from all protocols, but may collide with another property of the same name.&lt;p/&gt;Scoping global properties to the subprotocol where they are used is highly recommended.&lt;/p&gt;</sci:help>
													</sci:arg>
													<sci:arg name="RunToCompletion" type="BoolType" required="false" visibility="visible" multi="false" uimpl="true">
														<sci:help>When RunToCompletion is set to True, the subprotocol is re-initialized and executed in its entirety for each record it processes.</sci:help>
														<sci:legalval>True</sci:legalval>
														<sci:legalval selected="true">False</sci:legalval>
													</sci:arg>
													<sci:arg name="Parallel Processing Options" type="BoolType" required="false" visibility="visible" multi="false" uimpl="true">
														<sci:help>&lt;p&gt;
When set to True, this set of options allow the subprotocol to execute in parallel on one or more independent Pipeline Pilot servers, running local or remote.  Additional parameters control the number of data records to send in each process batch, the list of Pipeline Pilot servers to use, the number of protocol processes that can be executed on each server, and whether to preserve the order of the processed data records.
&lt;/p&gt;&lt;p&gt;
Use this option judiciously, since it will not increase throughput in all circumstances. In general, it will yield improved performance when the parallelization benefits outweigh the data transfer overhead for the specified batch size.  As a rough guide, performance can be improved when each individual batch requires at least 10 seconds to execute, although this can be affected by the size of each data record.
&lt;/p&gt;&lt;p&gt;
When running the protocol with debugging, the subprotocol will provide debugging messages to detail each of the various steps of execution.  Also, components located within the parallel subprotocol will display their debugging messages as well.
&lt;/p&gt;&lt;p&gt;
For more information on the parallel subprotocol options, see &lt;a href=&quot;javascript:DoLink(&apos;scihelpdocs/user/subprots/subprot_parallel_processing.htm&apos;)&quot;&gt;Parallel Processing Subprotocols&lt;/a&gt;.
&lt;/p&gt;
</sci:help>
														<sci:member>Parallel Processing Options Batch Size</sci:member>
														<sci:member>Parallel Processing Options Server</sci:member>
														<sci:member>Parallel Processing Options Preserve Order</sci:member>
														<sci:legalval>True</sci:legalval>
														<sci:legalval selected="true">False</sci:legalval>
													</sci:arg>
													<sci:arg name="Parallel Processing Options Batch Size" type="LongType" required="true" visibility="visible" multi="false" uimpl="true">
														<sci:help>The number of records to send to the remote server(s) for each subprotocol execution.  In general, performance is optimized when the amount of time required to process each batch is at least 10 seconds (note that this can vary depending on the characteristics of the remote server&apos;s hardware).  Use a batch size of -1 to pass all data in a single batch.</sci:help>
														<sci:enabledscript>SetDisabledDetails(&quot;This parameter is only applicable if &apos;Parallel Processing Options&apos; is &apos;True&apos;&quot;);
Parameter(&apos;Parallel Processing Options&apos;);</sci:enabledscript>
														<sci:value>25</sci:value>
													</sci:arg>
													<sci:arg name="Parallel Processing Options Server" type="StringType" required="false" visibility="visible" multi="true" expanded="true" legalvalsenforced="false" uimpl="true">
														<sci:help>&lt;p&gt;
Comma separated list of Pipeline Pilot servers on which to execute the parallel subprotocol.  The server names should be in the same format as the Pipeline Pilot Client&apos;s change server dialog (server-name:port-number).
&lt;/p&gt;&lt;p&gt;
Specifying &lt;b&gt;localhost&lt;/b&gt; as a server will cause the subprotocol to use its own Pipeline Pilot server.  This can be helpful on multi-CPU/multi-core systems (where the subprotocol jobs are spawned on the same machine) and Pipeline Pilot Linux clusters (where &apos;localhost&apos; requests spawning the subprotocol jobs on the same cluster).
&lt;/p&gt;</sci:help>
														<sci:member>Parallel Processing Options Server Processes</sci:member>
														<sci:member>Parallel Processing Options Server Run On Grid</sci:member>
														<sci:validscript>SetInvalidDetails(&apos;This parameter is required.&apos;);
Parameter() ne &apos;&apos;;</sci:validscript>
														<sci:enabledscript>SetDisabledDetails(&quot;This parameter is only applicable if &apos;Parallel Processing Options&apos; is &apos;True&apos;&quot;);
Parameter(&apos;Parallel Processing Options&apos;);</sci:enabledscript>
													</sci:arg>
													<sci:arg name="Parallel Processing Options Server Processes" type="StringType" required="false" visibility="visible" multi="false" uimpl="true">
														<sci:help>Comma separated list of maximum number of batches that can be simultaneously executed on each remote server.  The number of entries in this parameter must equal the number of servers. If &apos;*&apos; is specified as the number of processes, then that server will only launch as many batches as the administrator of the remote server has permitted.</sci:help>
														<sci:validscript>/* Server Processes must have the same number of comma separated entries as the Server parameter and must have a value*/
#processes := parameter();
expand(&apos;,&apos;, #processes);
#servers := parameter(&apos;Parallel Processing Options Server&apos;);
expand(&apos;,&apos;, #servers);

if (numvalues(#processes) == 0) then
	SetInvalidDetails(&apos;This parameter is required.&apos;);
else
	SetInvalidDetails(&apos;The number of server processes (&apos; . numvalues(#processes) . &apos;) must equal the number of servers (&apos; . numvalues(#servers) . &apos;).&apos;);
end if;
numvalues(#processes) &gt; 0 and numvalues(#processes) == numvalues(#servers);</sci:validscript>
														<sci:enabledscript>SetDisabledDetails(&quot;This parameter is only applicable if &apos;Parallel Processing Options&apos; is &apos;True&apos;&quot;);
Parameter(&apos;Parallel Processing Options&apos;);</sci:enabledscript>
													</sci:arg>
													<sci:arg name="Parallel Processing Options Server Run On Grid" type="BoolType" required="false" visibility="visible" multi="false" uimpl="true">
														<sci:help>Run subprotocol on grid engine if available.</sci:help>
														<sci:member>Parallel Processing Options Server Run On Grid Queue Name</sci:member>
														<sci:enabledscript>parameter(&apos;Parallel Processing Options&apos;);</sci:enabledscript>
														<sci:legalval selected="true">True</sci:legalval>
														<sci:legalval>False</sci:legalval>
													</sci:arg>
													<sci:arg name="Parallel Processing Options Server Run On Grid Queue Name" type="StringType" required="false" visibility="visible" multi="false" legalvalsenforced="false" uimpl="true">
														<sci:help>Select the queue name on the grid to submit jobs to. Leave blank to use default queue name.</sci:help>
														<sci:enabledscript>parameter(&apos;Parallel Processing Options Server Run On Grid&apos;);</sci:enabledscript>
													</sci:arg>
													<sci:arg name="Parallel Processing Options Preserve Order" type="BoolType" required="false" visibility="visible" multi="false" uimpl="true">
														<sci:help>Whether to preserve the order of the data as it enters and leaves the remote subprotocol.</sci:help>
														<sci:enabledscript>SetDisabledDetails(&quot;This parameter is only applicable if &apos;Parallel Processing Options&apos; is &apos;True&apos;&quot;);
Parameter(&apos;Parallel Processing Options&apos;);</sci:enabledscript>
														<sci:legalval selected="true">True</sci:legalval>
														<sci:legalval>False</sci:legalval>
													</sci:arg>
													<sci:arg name="ComponentAttributes" type="StringType" required="false" visibility="hidden" multi="true">
														<sci:help>Component Attributes</sci:help>
														<sci:legalval>ComponentTakesInput</sci:legalval>
														<sci:legalval>ComponentReturnsPass</sci:legalval>
														<sci:legalval>ComponentReturnsFail</sci:legalval>
														<sci:legalval>ComponentRunsLocal</sci:legalval>
													</sci:arg>
													<sci:arg name="OnDataTypeError" type="StringType" required="true" visibility="hidden" multi="false">
														<sci:legalval selected="true">Halt</sci:legalval>
														<sci:legalval>Fail</sci:legalval>
														<sci:legalval>Pass</sci:legalval>
													</sci:arg>
													<sci:arg name="OnGeneralError" type="StringType" required="true" visibility="hidden" multi="false">
														<sci:legalval selected="true">Halt</sci:legalval>
														<sci:legalval>Fail</sci:legalval>
														<sci:legalval>Pass</sci:legalval>
													</sci:arg>
													<sci:arg name="CustomErrorText" type="StringType" required="false" visibility="nevershow" multi="false"/>
													<sci:arg name="ComponentDisplayName" type="StringType" required="false" visibility="nevershow" multi="false">
														<sci:value>Parse Cellario source</sci:value>
													</sci:arg>
													<sci:arg name="ProtocolAutoLayout" type="BoolType" required="false" visibility="nevershow" multi="false">
														<sci:help>Protocol AutoLayout</sci:help>
														<sci:value>1</sci:value>
													</sci:arg>
													<sci:arg name="ComponentDisabled" type="LongType" required="false" visibility="nevershow" multi="false">
														<sci:value>0</sci:value>
													</sci:arg>
													<sci:arg name="ComponentIcon" type="StringType" required="true" visibility="nevershow" multi="false">
														<sci:value>SUBPROTOCOLNODE</sci:value>
													</sci:arg>
													<sci:arg name="ComponentRevision" type="LongType" required="true" visibility="nevershow" multi="false">
														<sci:help>Component Revision</sci:help>
														<sci:value>100</sci:value>
													</sci:arg>
													<sci:arg name="DerivedFrom" type="StringType" required="false" visibility="nevershow" multi="false">
														<sci:help>The component this component is based upon.</sci:help>
														<sci:value>SubProtocol</sci:value>
													</sci:arg>
													<sci:arg name="ComponentGUID" type="StringType" required="false" visibility="nevershow" multi="false">
														<sci:value>{17001C74-63CE-4B4B-B37C-F0EAA19CE4AA}</sci:value>
													</sci:arg>
													<sci:arg name="ComponentPoint" type="StringType" required="false" visibility="nevershow" multi="false">
														<sci:value>90 -95</sci:value>
													</sci:arg>
													<sci:arg name="ByReference" type="BoolType" required="false" visibility="nevershow" multi="false">
														<sci:help>By Ref</sci:help>
														<sci:value>0</sci:value>
													</sci:arg>
													<sci:arg name="ComponentHelp" type="StringType" required="false" visibility="nevershow" multi="true">
														<sci:value>100</sci:value>
														<sci:value>Builds subprotocols in Pipeline Pilot.</sci:value>
														<sci:value>&lt;p&gt;
Use a subprotocol to collapse one or more components into a single item. Open a subprotocol to view or edit its contents. 
&lt;/p&gt;&lt;p&gt;
To define input and output ports, display icon, and parameter settings, right-click and select Edit. You can save subprotocols and reuse them. For more information, see the User Guide help for &lt;a href=&quot;javascript:DoLink(&apos;scihelpdocs/user/subprots/subprot_overview.htm&apos;)&quot;&gt;Subprotocols Overview&lt;/a&gt;.
&lt;/p&gt;&lt;p&gt;
For more information on the parallel subprotocol options, see &lt;a href=&quot;javascript:DoLink(&apos;scihelpdocs/user/subprots/subprot_parallel_processing.htm&apos;)&quot;&gt;Parallel Processing Subprotocols&lt;/a&gt;.
&lt;/p&gt;&lt;p&gt;
Tip: Any component can be made into a shortcut, so that the latest version is always used. For more information, see &lt;a href=&quot;javascript:DoLink(&apos;scihelpdocs/user/subprots/shortcuts.htm&apos;)&quot;&gt;Creating Shortcuts&lt;/a&gt;.
&lt;/p&gt;</sci:value>
														<sci:value>None</sci:value>
														<sci:value/>
														<sci:value>None</sci:value>
														<sci:value>Records passing out of any unconnected pass ports of components inside the subprotocol</sci:value>
														<sci:value>None</sci:value>
														<sci:value>Records passing out of any unconnected fail ports of components inside the subprotocol</sci:value>
													</sci:arg>
													<sci:arg name="RegistrationVersion" type="StringType" required="false" visibility="nevershow" multi="false">
														<sci:help>The server version when this component was registered</sci:help>
														<sci:value>7.0.0.48</sci:value>
													</sci:arg>
													<sci:arg name="Component Sticky Notes" type="StringType" required="false" visibility="nevershow" multi="false"/>
													<sci:arg name="Protocol Sticky Notes" type="StringType" required="false" visibility="nevershow" multi="false">
														<sci:help>Protocol Sticky Notes</sci:help>
													</sci:arg>
													<sci:arg name="ProtocolScale2" type="LongType" required="false" visibility="nevershow" multi="false">
														<sci:help>Protocol Scale</sci:help>
														<sci:value>100</sci:value>
													</sci:arg>
													<sci:arg name="Protocol Options" type="StringType" required="false" visibility="nevershow" multi="false">
														<sci:help>Protocol Options</sci:help>
														<sci:legalval>Make Shortcut by Default</sci:legalval>
														<sci:legalval>Owner Access Only</sci:legalval>
													</sci:arg>
													<sci:arg name="Registrant" type="StringType" required="false" visibility="nevershow" multi="false">
														<sci:help>The user who registered this component.</sci:help>
														<sci:value>scitegic/generic</sci:value>
													</sci:arg>
													<sci:arg name="RegistrationDate" type="StringType" required="false" visibility="nevershow" multi="false">
														<sci:help>The date this component was registered.</sci:help>
														<sci:value>Mon Feb 25 11:10:06 2008</sci:value>
													</sci:arg>
													<sci:arg name="ComponentLocalID" type="LongType" required="false" visibility="nevershow" multi="false">
														<sci:help>Local Component Identifier</sci:help>
														<sci:value>0</sci:value>
													</sci:arg>
													<sci:arg name="Component Path" type="StringType" required="false" visibility="nevershow" multi="false">
														<sci:help>The original path within the database of this component.</sci:help>
														<sci:value>Components\Data Access and Manipulation\Utilities\Subprotocol Utilities\Subprotocol</sci:value>
													</sci:arg>
												</sci:component>
												<sci:protocol>
													<sci:data object="SciTegic.DataCacheIO.1">
														<sci:component name="Cache Writer" version="2">
															<sci:arg name="CacheID" type="StringType" required="true" visibility="visible" multi="false">
																<sci:help>The name of the cache to write, e.g., A, 1234 or MyCache.</sci:help>
																<sci:member>Maximum</sci:member>
																<sci:member>Append</sci:member>
																<sci:member>Scope</sci:member>
																<sci:value>Cellario_CACHE</sci:value>
															</sci:arg>
															<sci:arg name="Maximum" type="LongType" required="false" visibility="visible" multi="false">
																<sci:help>The maximum number of data records to write to the cache.</sci:help>
															</sci:arg>
															<sci:arg name="Append" type="BoolType" required="true" visibility="visible" multi="false">
																<sci:help>If True, append to a currently-existing cache if possible; if False, clear any current contents of the cache</sci:help>
																<sci:legalval>True</sci:legalval>
																<sci:legalval selected="true">False</sci:legalval>
															</sci:arg>
															<sci:arg name="Scope" type="StringType" required="true" visibility="visible" multi="false">
																<sci:help>The scope of the cache determines the length of time the cache exists and 
the visibility of the cache to other jobs and users. &lt;I&gt;Job Only&lt;/I&gt; creates a cache that is visible
only to components in the currently-running protocol, and which is deleted when the protocol finishes.
&lt;I&gt;User Only&lt;/I&gt; creates a cache that is visible to components in any protocol a particular user runs;  
&lt;I&gt;All Users&lt;/I&gt; creates a cache that is visible to any user on the Pipeline Pilot server. 
&lt;P&gt;Each scope has its own namespace, so you have to 
specify both the &lt;i&gt;CacheID&lt;/i&gt; and the &lt;i&gt;Scope&lt;/i&gt; to fully determine a particular cache.&lt;/P&gt;
&lt;P&gt;Since the caches created with scopes &lt;I&gt;User Only&lt;/I&gt; and &lt;I&gt;All Users&lt;/I&gt;
may be accessed by multiple jobs, you should use caution, as problems may arise if two jobs try to write to 
the same shared cache at once. Also, to save disk space, you are responsible for deleting these caches
when finished, using the &lt;I&gt;Delete Cache&lt;/I&gt; component. &lt;/P&gt;
			</sci:help>
																<sci:legalval selected="true">Job Only</sci:legalval>
																<sci:legalval>User Only</sci:legalval>
																<sci:legalval>All Users</sci:legalval>
															</sci:arg>
															<sci:arg name="ComponentAttributes" type="StringType" required="false" visibility="hidden" multi="true">
																<sci:help>Component Attributes</sci:help>
																<sci:legalval selected="true">ComponentTakesInput</sci:legalval>
																<sci:legalval>ComponentReturnsPass</sci:legalval>
																<sci:legalval>ComponentReturnsFail</sci:legalval>
																<sci:legalval>ComponentRunsLocal</sci:legalval>
															</sci:arg>
															<sci:arg name="OnDataTypeError" type="StringType" required="true" visibility="hidden" multi="false">
																<sci:help>When an expected data type is not found during processing:  
  Halt: Terminate the execution of the network
  Fail: Continue execution of the network, passing data out the Fail(red) port
  Pass: Continue execution of the network, passing data out the Pass(green) port</sci:help>
																<sci:legalval selected="true">Halt</sci:legalval>
																<sci:legalval>Fail</sci:legalval>
																<sci:legalval>Pass</sci:legalval>
															</sci:arg>
															<sci:arg name="OnGeneralError" type="StringType" required="true" visibility="hidden" multi="false">
																<sci:help>When an recoverable error occurs during processing:  
  Halt: Terminate the execution of the network
  Fail: Continue execution of the network, passing data out the Fail(red) port
  Pass: Continue execution of the network, passing data out the Pass(green) port</sci:help>
																<sci:legalval selected="true">Halt</sci:legalval>
																<sci:legalval>Fail</sci:legalval>
																<sci:legalval>Pass</sci:legalval>
															</sci:arg>
															<sci:arg name="CustomErrorText" type="StringType" required="false" visibility="nevershow" multi="false">
																<sci:help>Custom Error Message</sci:help>
															</sci:arg>
															<sci:arg name="CacheCategory" type="StringType" required="false" visibility="nevershow" multi="false">
																<sci:help>The cache type, that determines its folder location within the job.
               </sci:help>
															</sci:arg>
															<sci:arg name="Mode" type="StringType" required="true" visibility="nevershow" multi="false">
																<sci:help>Specifies the action of this component:

 - Writer: The component writes data records to a new cache.
 - Reader: The component reads data records from a pre-existing, completed cache.
 - Writer/Reader: The component writes data out to a cache and then reads it in again to generate new records.
               </sci:help>
																<sci:legalval selected="true">Writer</sci:legalval>
																<sci:legalval>Reader</sci:legalval>
																<sci:legalval>Writer/Reader</sci:legalval>
															</sci:arg>
															<sci:arg name="ComponentComment" type="StringType" required="false" visibility="nevershow" multi="false">
																<sci:help>Comment</sci:help>
																<sci:value>Reads raw textual data.</sci:value>
															</sci:arg>
															<sci:arg name="Registrant" type="StringType" required="false" visibility="nevershow" multi="false">
																<sci:help>The user who registered this component.</sci:help>
																<sci:value>scitegic/core</sci:value>
															</sci:arg>
															<sci:arg name="RegistrationDate" type="StringType" required="false" visibility="nevershow" multi="false">
																<sci:help>The date this component was registered.</sci:help>
																<sci:value>Tue Apr 26 16:51:14 2005</sci:value>
															</sci:arg>
															<sci:arg name="ComponentDisplayName" type="StringType" required="false" visibility="nevershow" multi="false">
																<sci:value>Write Cellario Data to Cache</sci:value>
															</sci:arg>
															<sci:arg name="ComponentPoint" type="StringType" required="false" visibility="nevershow" multi="false">
																<sci:value>378 -95</sci:value>
															</sci:arg>
															<sci:arg name="ComponentIcon" type="StringType" required="true" visibility="nevershow" multi="false">
																<sci:value>DATABASENODE</sci:value>
															</sci:arg>
															<sci:arg name="ComponentGUID" type="StringType" required="false" visibility="nevershow" multi="false">
																<sci:value>{674E3781-33EA-42BB-9099-49CB4C3D08E6}</sci:value>
															</sci:arg>
															<sci:arg name="DerivedFrom" type="StringType" required="false" visibility="nevershow" multi="false">
																<sci:help>The component this component is based upon.</sci:help>
																<sci:value>Cache Writer</sci:value>
															</sci:arg>
															<sci:arg name="ComponentDisabled" type="LongType" required="false" visibility="nevershow" multi="false">
																<sci:value>0</sci:value>
															</sci:arg>
															<sci:arg name="ComponentHelp" type="StringType" required="false" visibility="nevershow" multi="true">
																<sci:value>100</sci:value>
																<sci:value>Writes data records to a named cache</sci:value>
																<sci:value>&lt;p&gt;A data cache is place where you can temporarily store data records without losing information.  Use &lt;i&gt;CacheID&lt;/i&gt; to specify the name of the cache.  A cache can contain records of different types.&lt;/p&gt;

&lt;b&gt;Notes:&lt;/b&gt;
&lt;ul&gt;
&lt;li&gt;To avoid clashes with other cache names, you can use temporary filenames as &lt;i&gt;CacheID&lt;/i&gt;.  For example you could have a temporary file identified by MYCACHE and set &lt;i&gt;CacheID&lt;/i&gt; to $(MYCACHE).&lt;/li&gt;
&lt;li&gt;Typically, a cache is scoped to only be visible to component in the currently-running job.  To create caches that outlive a job, and may be seen by other users, use the &lt;I&gt;Scope&lt;/I&gt; parameter.&lt;/li&gt;
&lt;/ul&gt;

&lt;b&gt;See Also:&lt;/b&gt;
&lt;ul&gt;
&lt;li&gt;To retrieve data from a cache, use &lt;a href=&quot;javascript:DoLink(&apos;{704E3781-33EA-42BB-9099-05B44C3D08E6}&apos;)&quot;&gt;Cache Reader&lt;/a&gt;.&lt;/li&gt;
&lt;li&gt;To join against a cache, use &lt;a href=&quot;javascript:DoLink(&apos;{BDEEEC41-E62B-4FDE-B0D0-8B9C96CA2497}&apos;)&quot;&gt;Join Data from Cache&lt;/a&gt;.&lt;/li&gt;
&lt;li&gt;To delete a cache, use &lt;a href=&quot;javascript:DoLink(&apos;{704E3781-33EA-42BB-9088-05B44C3D08E6}&apos;)&quot;&gt;Delete Cache&lt;/a&gt;.&lt;/li&gt;
&lt;/ul&gt;</sci:value>
																<sci:value>Generic Data</sci:value>
																<sci:value/>
																<sci:value>None</sci:value>
																<sci:value/>
																<sci:value>None</sci:value>
																<sci:value/>
															</sci:arg>
															<sci:arg name="Component Sticky Notes" type="StringType" required="false" visibility="nevershow" multi="false"/>
															<sci:arg name="RegistrationVersion" type="StringType" required="false" visibility="nevershow" multi="false">
																<sci:help>The server version when this component was registered</sci:help>
																<sci:value>5.0.0.13</sci:value>
															</sci:arg>
															<sci:arg name="ComponentLocalID" type="LongType" required="false" visibility="nevershow" multi="false">
																<sci:help>Local Component Identifier</sci:help>
																<sci:value>0</sci:value>
															</sci:arg>
															<sci:arg name="Component Path" type="StringType" required="false" visibility="nevershow" multi="false">
																<sci:help>The original path within the database of this component.</sci:help>
																<sci:value>Components\Data Access and Manipulation\File Writers\Cache Writer</sci:value>
															</sci:arg>
														</sci:component>
													</sci:data>
													<sci:data object="SciTegic.EvaluateExpression.1">
														<sci:component name="Custom Manipulator (PilotScript)" version="2">
															<sci:arg name="Expression" type="ExpressionType" required="true" visibility="visible" multi="false" implbase="{0995D675-7EE2-432C-95DF-E91C14052B22}">
																<sci:help>Expression (or list of expressions separated by semi-colons) to evaluate</sci:help>
																<sci:member>Initial Expression</sci:member>
																<sci:member>Final Expression</sci:member>
																<sci:member>Keep Calculated Properties</sci:member>
																<sci:value>@curr_cmpd_cnt++;
@cmpd_repair_html := &apos;&apos;;

/* determine expected compound and assay barcode from Barcode_Source file */
exp_cmpd_barcode := HASHFIND(@CMPD_LOOKUP_H,@curr_cmpd_cnt);
exp_assay_barcode := HASHFIND(@ASSAY_LOOKUP_H,@curr_cmpd_cnt);

/* TRIM property to remove return character present from Access export */
Samples_SampleName_TRIM := TRIM(Samples_SampleName);  
Destination_TRIM := TRIM(Destination);

/* if Cellario compound barcode does not match expected compound, flag as error and add to CMPDMAP_H for subsequent correction */
if (exp_cmpd_barcode ne Samples_SampleName_TRIM) then
  @cmpd_repair_html .= &apos;&lt;span style=&quot;color:#FF0000&quot;&gt;Cellario Compound barcode &apos; . Samples_SampleName_TRIM . &apos; at index &apos; . @curr_cmpd_cnt . &apos; was inferred to be &apos; . exp_cmpd_barcode . &apos;&lt;/span&gt;&lt;br /&gt;&apos;;
  HASHADD(@CMPD_CMPDMAP_H,Samples_SampleName,exp_cmpd_barcode);
end if;

/* if Cellario compound parent barcode does not match expected compound, flag as error and add to ASSAYMAP_H for subsequent correction */
if (exp_assay_barcode ne Destination_TRIM) then
  @cmpd_repair_html .= &apos;&lt;span style=&quot;color:#FF0000&quot;&gt;Cellario Compound Parent barcode &apos; . Destination_TRIM . &apos; at index &apos; . @curr_cmpd_cnt . &apos; was inferred to be &apos; . exp_assay_barcode . &apos;&lt;/span&gt;&lt;br /&gt;&apos;;
  HASHADD(@CMPD_ASSAYMAP_H,Destination,exp_assay_barcode);
end if;

/* add repair html to hash */
HASHADD(@CMPD_HTML_H,@curr_cmpd_cnt,@cmpd_repair_html);


</sci:value>
															</sci:arg>
															<sci:arg name="Initial Expression" type="ExpressionType" required="false" visibility="visible" multi="false" implbase="{0995D675-7EE2-432C-95DF-E91C14052B22}">
																<sci:help>This expression is executed only the first time data passes into the component. (Since there is no data available at initialization time, only expressions referencing global properties are allowed.)</sci:help>
																<sci:value>

</sci:value>
															</sci:arg>
															<sci:arg name="Final Expression" type="ExpressionType" required="false" visibility="visible" multi="false" implbase="{0995D675-7EE2-432C-95DF-E91C14052B22}">
																<sci:help>This expression is executed only at finalization (after the last data passes out of the component). 
 (Since there is no data available at finalization time, only expressions referencing global properties are allowed.)</sci:help>
															</sci:arg>
															<sci:arg name="Keep Calculated Properties" type="BoolType" required="true" visibility="visible" multi="false" implbase="{0995D675-7EE2-432C-95DF-E91C14052B22}">
																<sci:help>Adds any properties calculated in this component to a molecule&apos;s property list</sci:help>
																<sci:legalval selected="true">True</sci:legalval>
																<sci:legalval>False</sci:legalval>
															</sci:arg>
															<sci:arg name="ComponentAttributes" type="StringType" required="false" visibility="hidden" multi="true">
																<sci:help>Component Attributes</sci:help>
																<sci:legalval selected="true">ComponentTakesInput</sci:legalval>
																<sci:legalval>ComponentReturnsPass</sci:legalval>
																<sci:legalval>ComponentReturnsFail</sci:legalval>
																<sci:legalval>ComponentRunsLocal</sci:legalval>
															</sci:arg>
															<sci:arg name="OnDataTypeError" type="StringType" required="true" visibility="hidden" multi="false">
																<sci:help>When an expected data type is not found during processing:  
  Halt: Terminate the execution of the network
  Fail: Continue execution of the network, passing data out the Fail(red) port
  Pass: Continue execution of the network, passing data out the Pass(green) port</sci:help>
																<sci:legalval selected="true">Halt</sci:legalval>
																<sci:legalval>Fail</sci:legalval>
																<sci:legalval>Pass</sci:legalval>
															</sci:arg>
															<sci:arg name="OnGeneralError" type="StringType" required="true" visibility="hidden" multi="false">
																<sci:help>When an recoverable error occurs during processing:  
  Halt: Terminate the execution of the network
  Fail: Continue execution of the network, passing data out the Fail(red) port
  Pass: Continue execution of the network, passing data out the Pass(green) port</sci:help>
																<sci:legalval selected="true">Halt</sci:legalval>
																<sci:legalval>Fail</sci:legalval>
																<sci:legalval>Pass</sci:legalval>
															</sci:arg>
															<sci:arg name="CustomErrorText" type="StringType" required="false" visibility="nevershow" multi="false">
																<sci:help>Custom Error Message</sci:help>
															</sci:arg>
															<sci:arg name="Do Screen" type="BoolType" required="false" visibility="nevershow" multi="false" implbase="{0995D675-7EE2-432C-95DF-E91C14052B22}">
																<sci:help>When TRUE, controls which exit port is used for
each data record by evaluating the final expression
(or only one) listed in the &quot;Expression&quot; parameter.
   -Pass (green) port when expression true
   -Fail (red) port when expression false</sci:help>
																<sci:legalval>True</sci:legalval>
																<sci:legalval selected="true">False</sci:legalval>
															</sci:arg>
															<sci:arg name="ExpressionVersion" type="LongType" required="false" visibility="nevershow" multi="false" implbase="{0995D675-7EE2-432C-95DF-E91C14052B22}">
																<sci:help>Version of expression parser to use.</sci:help>
																<sci:value>2</sci:value>
															</sci:arg>
															<sci:arg name="ComponentComment" type="StringType" required="false" visibility="nevershow" multi="false">
																<sci:help>Comment</sci:help>
																<sci:value>Processes commands expressed in PilotScript syntax to apply rapid
manipulations to data record properties. In this way, the component may be
customized to build a new, specialized data manipulation component.</sci:value>
															</sci:arg>
															<sci:arg name="Registrant" type="StringType" required="false" visibility="nevershow" multi="false">
																<sci:help>The user who registered this component.</sci:help>
																<sci:value>scitegic/core</sci:value>
															</sci:arg>
															<sci:arg name="RegistrationDate" type="StringType" required="false" visibility="nevershow" multi="false">
																<sci:help>The date this component was registered.</sci:help>
																<sci:value>Mon Dec 11 10:20:05 2006</sci:value>
															</sci:arg>
															<sci:arg name="ComponentUsage" type="StringType" required="false" visibility="nevershow" multi="false">
																<sci:help>Component Usage</sci:help>
																<sci:value>The &apos;Expression&apos;  is evaluated for each data record, and may alter and manipulate the properties of the data objects. The &apos;Initial expression&apos; is evaluated the first time data passes into the component and is typically used for initializing global variables. See the online documentation for full details of PilotScript expression syntax.

Input             - Data records
Output Pass  - All Data records</sci:value>
															</sci:arg>
															<sci:arg name="ComponentDisplayName" type="StringType" required="false" visibility="nevershow" multi="false">
																<sci:value>HouseKeeping</sci:value>
															</sci:arg>
															<sci:arg name="DerivedFrom" type="StringType" required="false" visibility="nevershow" multi="false">
																<sci:help>The component this component is based upon.</sci:help>
																<sci:value>Custom Manipulator (PilotScript)</sci:value>
															</sci:arg>
															<sci:arg name="ComponentIcon" type="StringType" required="true" visibility="nevershow" multi="false">
																<sci:value>EXPRESSIONNODE</sci:value>
															</sci:arg>
															<sci:arg name="ComponentDisabled" type="LongType" required="false" visibility="nevershow" multi="false">
																<sci:value>0</sci:value>
															</sci:arg>
															<sci:arg name="ComponentGUID" type="StringType" required="false" visibility="nevershow" multi="false">
																<sci:value>{0995D675-7EE2-432C-95DF-E91C14052B22}</sci:value>
															</sci:arg>
															<sci:arg name="ComponentPoint" type="StringType" required="false" visibility="nevershow" multi="false">
																<sci:value>666 -470</sci:value>
															</sci:arg>
															<sci:arg name="ComponentHelp" type="StringType" required="false" visibility="nevershow" multi="true">
																<sci:value>100</sci:value>
																<sci:value>Applies a PilotScript expression to each data record
</sci:value>
																<sci:value>&lt;p&gt;PilotScript is the native scripting language in Pipeline Pilot.  It is based on PL/SQL and allows you to query or alter the properties on data records.  For example, the expression:

&lt;blockquote&gt;
&lt;code&gt;A := 10;&lt;/code&gt;
&lt;/blockquote&gt;
creates a property named &quot;A&quot; and sets the value to &quot;10&quot;.&lt;/p&gt;

&lt;p&gt;For each incoming data record the PilotScript statements in &lt;i&gt;Expression&lt;/i&gt; are evaluated.&lt;/p&gt;

&lt;p&gt;&lt;b&gt;Notes:&lt;/b&gt;
&lt;ul&gt;
&lt;li&gt;To initialize global variables such as counters, use &lt;i&gt;Initial Expression&lt;/i&gt;.&lt;/li&gt; 
&lt;li&gt;To clean up global variables or calculate final results use &lt;i&gt;Final Expression&lt;/i&gt;.&lt;/li&gt;
&lt;li&gt;Parameters on Custom Manipulators do not become global variables that can be accessed via &lt;i&gt;@ParameterName&lt;/i&gt; syntax and can only be accessed by token substitution via &lt;i&gt;$(ParameterName)&lt;/i&gt; syntax.&lt;/li&gt;
&lt;/ul&gt;

&lt;p&gt;&lt;b&gt;See Also:&lt;/b&gt;&lt;/p&gt;
&lt;ul&gt;
&lt;li&gt;For more information on PilotScript, see &lt;a href=&quot;javascript:DoLink(&apos;scihelpdocs/user/pscript/pscript_overview.htm&apos;)&quot;&gt;PilotScript Overview&lt;/a&gt;.&lt;/li&gt;
&lt;li&gt;To use PilotScript to filter data records use &lt;a href=&quot;javascript:DoLink(&apos;{DD58ECD1-516F-48FE-A5DB-8328AED680F2}&apos;)&quot;&gt;Custom Filter (PilotScript)&lt;/a&gt;.&lt;/li&gt;
&lt;/ul&gt;

</sci:value>
																<sci:value>Generic</sci:value>
																<sci:value/>
																<sci:value>None</sci:value>
																<sci:value/>
																<sci:value>None</sci:value>
																<sci:value/>
															</sci:arg>
															<sci:arg name="RegistrationVersion" type="StringType" required="false" visibility="nevershow" multi="false">
																<sci:help>The server version when this component was registered</sci:help>
																<sci:value>6.0.2.0</sci:value>
															</sci:arg>
															<sci:arg name="Component Sticky Notes" type="StringType" required="false" visibility="nevershow" multi="false"/>
															<sci:arg name="ComponentLocalID" type="LongType" required="false" visibility="nevershow" multi="false">
																<sci:help>Local Component Identifier</sci:help>
																<sci:value>1</sci:value>
															</sci:arg>
															<sci:arg name="Component Path" type="StringType" required="false" visibility="nevershow" multi="false">
																<sci:help>The original path within the database of this component.</sci:help>
																<sci:value>Components\Data Access and Manipulation\Property Manipulators\Custom Manipulator (PilotScript)</sci:value>
															</sci:arg>
														</sci:component>
													</sci:data>
													<sci:data object="SciTegic.DelimitedReader.1">
														<sci:component name="Delimited Text Reader" version="2">
															<sci:arg name="Source" type="StringType" required="true" visibility="visible" multi="false" expanded="true">
																<sci:help>The file(s) or URL source to read</sci:help>
																<sci:member>Maximum</sci:member>
																<sci:member>Keep Properties</sci:member>
																<sci:member>SourceTag</sci:member>
																<sci:member>HasColumnNames</sci:member>
																<sci:value>$(Cellario_Source)</sci:value>
															</sci:arg>
															<sci:arg name="Maximum" type="LongType" required="false" visibility="visible" multi="false">
																<sci:help>The maximum number of data records to read (all if value is empty)</sci:help>
															</sci:arg>
															<sci:arg name="SourceTag" type="StringType" required="true" visibility="visible" multi="false">
																<sci:help>The type of tag to create to identify the source of data records. A property called &quot;SourceTag&quot; is created and holds the value indicated.

 - None: No SourceTag property is created and any existing ones are removed.

 - Filename: The name of the file read.

 - FilenameAndExtension: The name of the file read with its file extension.

 - FullFilename: The name of the file read, including the directory path.
[truncated: 3,755,608 more chars]
